# Supplementary material for: Evolutionary landscape of plant chalcone isomerase-fold gene families
Source: Front Plant Sci. 2025 Mar 28;16:1559547. doi: 10.3389/fpls.2025.1559547 (PMC11985768; doi:10.3389/fpls.2025.1559547)
Supplement: Supplementary Table 1 — The genomic data source of 259 species. [file DataSheet1.zip]

Archive with 20 entries (20 files):
- Supplementary_information/Figure S1.pdf
- Supplementary_information/Figure S2.pdf
- Supplementary_information/Figure S3.pdf
- Supplementary_information/Figure S4.pdf
- Supplementary_information/Figure S5.pdf
- Supplementary_information/Figure S6.pdf
- Supplementary_information/Figure S7.pdf
- Supplementary_information/Figure S8.pdf
- Supplementary_information/Figure S9.pdf
- Supplementary_information/Table S1.xlsx
- Supplementary_information/Table S10.xlsx
- Supplementary_information/Table S11.xlsx
- Supplementary_information/Table S2.xlsx
- Supplementary_information/Table S3.xlsx
- Supplementary_information/Table S4.xlsx
- Supplementary_information/Table S5.xlsx
- Supplementary_information/Table S6.xlsx
- Supplementary_information/Table S7.xlsx
- Supplementary_information/Table S8.xlsx
- Supplementary_information/Table S9.xlsx
