# Supplementary material for: Evolutionary landscape of plant chalcone isomerase-fold gene families
Source: Front Plant Sci. 2025 Mar 28;16:1559547. doi: 10.3389/fpls.2025.1559547 (PMC11985768; doi:10.3389/fpls.2025.1559547)
Supplement: Supplementary Table 1 — The genomic data source of 259 species. [file DataSheet1.zip › Supplementary_information/Table S1.xlsx]

## Sheet: Sheet1
Table S1. The genomic data source of 259 species.
Phylum	Class	Order	Family	Species	link
Streptophyta	Charophyceae	Charales	Characeae	Chara braunii	ftp://ftp.ensemblgenomes.org/pub/plants/release-48/fasta/chara_braunii/
Chlorophyta	Chlorophyceae	Chlamydomonadales	Chlamydomonadaceae	Chlamydomonas reinhardtii	https://genome.jgi.doe.gov/portal/pages/dynamicOrganismDownload.jsf?organism=Creinhardtii
Rhodophyta	Florideophyceae	Gigartinales	Gigartinaceae	Chondrus crispus	https://plants.ensembl.org/Chondrus_crispus/Info/Index
Rhodophyta	Bangiophyceae	Galdieriales	Galdieriaceae	Galdieria partita	https://www.ncbi.nlm.nih.gov/datasets/genome/GCA_025991245.1/
Rhodophyta	Bangiophyceae	Galdieriales	Galdieriaceae	Galdieria sulphuraria	https://www.ncbi.nlm.nih.gov/genome/?term=ADNM00000000
Chlorophyta	Mamiellophyceae	Mamiellales	Bathycoccaceae	Ostreococcus sp. 'lucimarinus'	https://www.ncbi.nlm.nih.gov/datasets/genome/GCF_000092065.1/
Streptophyta	Bryopsida	Hypnales	Fontinalaceae	Fontinalis antipyretica	http://gigadb.org/dataset/100748
Streptophyta	Marchantiopsida	Marchantiales	Marchantiaceae	Marchantia polymorpha	https://genome.jgi.doe.gov/portal/pages/dynamicOrganismDownload.jsf?organism=Mpolymorpha
Streptophyta	Bryopsida	Funariales	Funariaceae	Physcomitrium patens	https://www.ncbi.nlm.nih.gov/datasets/genome/GCF_000002425.4/
Streptophyta	Polypodiopsida	Polypodiales	Pteridaceae	Adiantum capillus-veneris	https://www.ncbi.nlm.nih.gov/datasets/genome/GCA_014529385.2/
Streptophyta	Polypodiopsida	Cyatheales	Cyatheaceae	Alsophila spinulosa	https://figshare.com/articles/dataset/A_spinulosa_genome_rar/19075346
Streptophyta	Polypodiopsida	Salviniales	Salviniaceae	Azolla filiculoides	ftp://ftp.fernbase.org/Azolla_filiculoides/Azolla_asm_v1.0/
Streptophyta	Polypodiopsida	Polypodiales	Pteridaceae	Ceratopteris richardii	https://www.ncbi.nlm.nih.gov/datasets/genome/GCA_020310875.1/
Streptophyta	Polypodiopsida	Salviniales	Marsileaceae	Marsilea vestita	https://fernbase.org/ftp/Marsilea_vestita/
Streptophyta	Polypodiopsida	Salviniales	Salviniaceae	Salvinia cucullata	ftp://ftp.fernbase.org/
Streptophyta	Lycopodiopsida	Selaginellales	Selaginellaceae	Selaginella moellendorffii	https://genome.jgi.doe.gov/portal/pages/dynamicOrganismDownload.jsf?organism=Smoellendorffii
Streptophyta	Ginkgoopsida	Ginkgoales	Ginkgoaceae	Ginkgo biloba	https://ngdc.cncb.ac.cn/search/?dbId=gwh&q=Ginkgoaceae&page=1
Streptophyta	Gnetopsida	Gnetales	Gnetaceae	Gnetum montanum	https://datadryad.org/stash/dataset/doi:10.5061/dryad.0vm37
Streptophyta	Pinopsida	Cupressales	Cupressaceae	Metasequoia glyptostroboides	https://ngdc.cncb.ac.cn/search/?dbId=gwh&q=PRJCA016596&page=1
Streptophyta	Pinopsida	Cupressales	Taxaceae	Taxus chinensis	https://www.ncbi.nlm.nih.gov/datasets/genome/GCA_019776745.2/
Streptophyta	Gnetopsida	Welwitschiales	Welwitschiaceae	Welwitschia mirabilis	https://ftp.cngb.org/pub/CNSA/data3/CNP0001943/CNS0386377/CNA0022760/
Streptophyta	Magnoliopsida	Amborellales	Amborellaceae	Amborella trichopoda	https://genome.jgi.doe.gov/portal/pages/dynamicOrganismDownload.jsf?organism=Phytozome
Streptophyta	Magnoliopsida	Nymphaeales	Nymphaeaceae	Euryale ferox	https://genomevolution.org/CoGe/GenomeInfo.pl?gid=56574
Streptophyta	Magnoliopsida	Nymphaeales	Nymphaeaceae	Nymphaea colorata	https://genome.jgi.doe.gov/portal/pages/dynamicOrganismDownload.jsf?organism=Phytozome
Streptophyta	Magnoliopsida	Pandanales	Velloziaceae	Acanthochlamys bracteata	https://www.ncbi.nlm.nih.gov/datasets/genome/GCA_019914995.1/
Streptophyta	Magnoliopsida	Poales	Poaceae	Neotrinia splendens	https://ngdc.cncb.ac.cn/gwh/Genome/1390/show
Streptophyta	Magnoliopsida	Acorales	Acoraceae	Acorus americanus	https://genomevolution.org/CoGe/SearchResults.pl?s=63102&p=genome
Streptophyta	Magnoliopsida	Acorales	Acoraceae	Acorus calamus	https://www.ncbi.nlm.nih.gov/datasets/genome/GCA_030737845.1/
Streptophyta	Magnoliopsida	Acorales	Acoraceae	Acorus gramineus	https://www.ncbi.nlm.nih.gov/datasets/genome/GCA_030737835.1/
Streptophyta	Magnoliopsida	Poales	Poaceae	Aegilops bicornis	https://ngdc.cncb.ac.cn/search/?dbId=gwh&q=Aegilops%20bicornis&page=1
Streptophyta	Magnoliopsida	Poales	Poaceae	Aegilops tauschii	https://www.ncbi.nlm.nih.gov/datasets/genome/GCF_002575655.2/
Streptophyta	Magnoliopsida	Poales	Bromeliaceae	Ananas comosus	https://genome.jgi.doe.gov/portal/pages/dynamicOrganismDownload.jsf?organism=Phytozome
Streptophyta	Magnoliopsida	Asparagales	Orchidaceae	Apostasia shenzhenica	https://www.ncbi.nlm.nih.gov/genome/?term=Apostasia+shenzhenica
Streptophyta	Magnoliopsida	Asparagales	Asparagaceae	Asparagus officinalis	https://genome.jgi.doe.gov/portal/pages/dynamicOrganismDownload.jsf?organism=Phytozome
Streptophyta	Magnoliopsida	Poales	Poaceae	Avena sativa	https://www.ncbi.nlm.nih.gov/datasets/genome/GCA_916181665.1/
Streptophyta	Magnoliopsida	Poales	Poaceae	Brachypodium distachyon	https://genome.jgi.doe.gov/portal/pages/dynamicOrganismDownload.jsf?organism=Phytozome
Streptophyta	Magnoliopsida	Poales	Poaceae	Brachypodium hybridum	https://data.jgi.doe.gov/refine-download/phytozome?genome_id=463&_gl=1*1g4wiq*_ga*MTkzNTMwMzY3NC4xNjg5NDkyNDkw*_ga_YBLMHYR3C2*MTcwMTgyOTAxMy4xOS4xLjE3MDE4Mjk4MTMuMC4wLjA.&expanded=Phytozome-463
Streptophyta	Magnoliopsida	Poales	Poaceae	Brachypodium stacei	https://data.jgi.doe.gov/refine-download/phytozome?genome_id=316&_gl=1*mdqawl*_ga*MTkzNTMwMzY3NC4xNjg5NDkyNDkw*_ga_YBLMHYR3C2*MTcwMTgyOTAxMy4xOS4xLjE3MDE4MzA2NjMuMC4wLjA.&expanded=Phytozome-316
Streptophyta	Magnoliopsida	Arecales	Arecaceae	Cocos nucifera	https://www.ncbi.nlm.nih.gov/datasets/genome/GCA_003604295.2/
Streptophyta	Magnoliopsida	Asparagales	Orchidaceae	Cymbidium ensifolium	https://ngdc.cncb.ac.cn/search/?dbId=gwh&q=Cymbidium%20ensifolium&page=1
Streptophyta	Magnoliopsida	Asparagales	Orchidaceae	Dendrobium catenatum	https://www.ncbi.nlm.nih.gov/datasets/genome/GCF_001605985.2/
Streptophyta	Magnoliopsida	Asparagales	Orchidaceae	Dendrobium chrysotoxum	https://www.ncbi.nlm.nih.gov/datasets/genome/GCA_019925795.1/
Streptophyta	Magnoliopsida	Asparagales	Orchidaceae	Dendrobium nobile	https://www.ncbi.nlm.nih.gov/datasets/genome/GCA_022539455.1/
Streptophyta	Magnoliopsida	Poales	Poaceae	Dichanthelium oligosanthes	https://www.ncbi.nlm.nih.gov/genome/?term=Dichanthelium+oligosanthes
Streptophyta	Magnoliopsida	Poales	Poaceae	Digitaria exilis	https://www.ncbi.nlm.nih.gov/datasets/genome/GCA_015342445.1/
Streptophyta	Magnoliopsida	Dioscoreales	Dioscoreaceae	Dioscorea alata	https://www.ncbi.nlm.nih.gov/datasets/genome/GCA_020875875.1/
Streptophyta	Magnoliopsida	Dioscoreales	Dioscoreaceae	Dioscorea cayenensis	https://www.ncbi.nlm.nih.gov/datasets/genome/GCF_009730915.1/
Streptophyta	Magnoliopsida	Dioscoreales	Dioscoreaceae	Dioscorea zingiberensis	https://www.ncbi.nlm.nih.gov/datasets/genome/GCA_026586065.1/
Streptophyta	Magnoliopsida	Poales	Poaceae	Echinochloa crus-galli	https://figshare.com/articles/thesis/A_de_novo_genome_assembly_for_Arctium_lappa/11590983
Streptophyta	Magnoliopsida	Arecales	Arecaceae	Elaeis guineensis	https://www.ncbi.nlm.nih.gov/datasets/genome/GCA_000442705.2/
Streptophyta	Magnoliopsida	Poales	Poaceae	Eleusine coracana	https://www.ncbi.nlm.nih.gov/datasets/genome/GCA_032690845.1/
Streptophyta	Magnoliopsida	Poales	Poaceae	Eragrostis curvula	https://www.ncbi.nlm.nih.gov/genome/83361
Streptophyta	Magnoliopsida	Poales	Poaceae	Eragrostis tef	https://www.ncbi.nlm.nih.gov/datasets/genome/GCA_000970635.1/
Streptophyta	Magnoliopsida	Asparagales	Orchidaceae	Gastrodia elata	https://ngdc.cncb.ac.cn/search/?dbId=gwh&q=Gastrodia%20elata&page=1
Streptophyta	Magnoliopsida	Asparagales	Orchidaceae	Gastrodia menghaiensis	https://figshare.com/s/f759784e78e86ba71c7c
Streptophyta	Magnoliopsida	Poales	Poaceae	Hordeum vulgare	https://www.ncbi.nlm.nih.gov/datasets/genome/GCF_904849725.1/
Streptophyta	Magnoliopsida	Asparagales	Iridaceae	Iris pallida	https://www.ncbi.nlm.nih.gov/datasets/genome/GCA_029216955.1/
Streptophyta	Magnoliopsida	Poales	Joinvilleaceae	Joinvillea ascendens	https://db.cngb.org/search/organism/38723/
Streptophyta	Magnoliopsida	Poales	Cyperaceae	Carex littledalei	https://www.ncbi.nlm.nih.gov/datasets/genome/GCA_011114355.1/
Streptophyta	Magnoliopsida	Poales	Poaceae	Leersia perrieri	https://de.cyverse.org/data/ds/iplant/home/shared/commons_repo/curated/IOMAP_Genomes_Data_2017/MAKER_genome_annotations
Streptophyta	Magnoliopsida	Poales	Poaceae	Lolium perenne	https://ryegrassgenome.ghpc.au.dk/DOWNLOAD/lope_V1.0/
Streptophyta	Magnoliopsida	Poales	Poaceae	Lolium rigidum	https://www.ncbi.nlm.nih.gov/datasets/genome/GCF_022539505.1/
Streptophyta	Magnoliopsida	Zingiberales	Musaceae	Musa acuminata	https://banana-genome-hub.southgreen.fr/node/50/7720975
Streptophyta	Magnoliopsida	Poales	Poaceae	Oryza rufipogon	https://de.cyverse.org/data/ds/iplant/home/shared/commons_repo/curated/IOMAP_Genomes_Data_2017/MAKER_genome_annotations
Streptophyta	Magnoliopsida	Poales	Poaceae	Oryza sativa	https://genome.jgi.doe.gov/portal/pages/dynamicOrganismDownload.jsf?organism=Phytozome
Streptophyta	Magnoliopsida	Poales	Poaceae	Panicum hallii	https://data.jgi.doe.gov/refine-download/phytozome?organism=Phallii&expanded=590
Streptophyta	Magnoliopsida	Poales	Poaceae	Paspalum vaginatum	https://www.ncbi.nlm.nih.gov/datasets/genome/GCA_030272315.1/
Streptophyta	Magnoliopsida	Asparagales	Orchidaceae	Phalaenopsis equestris	https://www.ncbi.nlm.nih.gov/datasets/genome/GCF_001263595.1/
Streptophyta	Magnoliopsida	Poales	Poaceae	Pharus latifolius	https://www.ncbi.nlm.nih.gov/datasets/genome/GCA_019359835.1/
Streptophyta	Magnoliopsida	Arecales	Arecaceae	Phoenix dactylifera	https://www.ncbi.nlm.nih.gov/datasets/genome/GCF_009389715.1/
Streptophyta	Magnoliopsida	Alismatales	Araceae	Pinellia pedatisecta	https://db.cngb.org/search/organism/199222/
Streptophyta	Magnoliopsida	Alismatales	Araceae	Pistia stratiotes	https://figshare.com/articles/dataset/The_chromosome-level_genome_of_Pistia_stratiotes/19702789/2
Streptophyta	Magnoliopsida	Poales	Cyperaceae	Rhynchospora pubera	https://www.ncbi.nlm.nih.gov/datasets/genome/GCA_028095005.1/
Streptophyta	Magnoliopsida	Poales	Poaceae	Saccharum spontaneum	https://www.life.illinois.edu/ming/downloads/Spontaneum_genome/
Streptophyta	Magnoliopsida	Poales	Poaceae	Secale cereale	https://doi.ipk-gatersleben.de/DOI/8afb3971-b5e1-4748-8f0e-1b929ba73248/98b53069-746d-4b03-8f30-5757735bf9b9/2
Streptophyta	Magnoliopsida	Poales	Poaceae	Setaria italica	https://genome.jgi.doe.gov/portal/pages/dynamicOrganismDownload.jsf?organism=Phytozome
Streptophyta	Magnoliopsida	Poales	Poaceae	Setaria viridis	https://genome.jgi.doe.gov/portal/pages/dynamicOrganismDownload.jsf?organism=Phytozome
Streptophyta	Magnoliopsida	Poales	Poaceae	Sorghum bicolor	https://genome.jgi.doe.gov/portal/pages/dynamicOrganismDownload.jsf?organism=Phytozome
Streptophyta	Magnoliopsida	Alismatales	Araceae	Spirodela intermedia	https://www.ncbi.nlm.nih.gov/datasets/genome/GCA_902729315.2/
Streptophyta	Magnoliopsida	Alismatales	Araceae	Spirodela polyrhiza	https://genome.jgi.doe.gov/portal/pages/dynamicOrganismDownload.jsf?organism=Phytozome
Streptophyta	Magnoliopsida	Poales	Poaceae	Thinopyrum elongatum	https://www.ncbi.nlm.nih.gov/datasets/genome/GCA_011799875.1/
Streptophyta	Magnoliopsida	Poales	Poaceae	Triticum aestivum	https://plants.ensembl.org/Triticum_aestivum/Info/Index
Streptophyta	Magnoliopsida	Poales	Poaceae	Triticum urartu	http://www.MBKBASE.org/Tu/
Streptophyta	Magnoliopsida	Poales	Poaceae	Urochloa fusca	https://db.cngb.org/search/organism/744485/
Streptophyta	Magnoliopsida	Asparagales	Orchidaceae	Vanilla planifolia	https://www.ncbi.nlm.nih.gov/datasets/genome/GCA_016413885.1/
Streptophyta	Magnoliopsida	Poales	Poaceae	Zea mays	https://genome.jgi.doe.gov/portal/pages/dynamicOrganismDownload.jsf?organism=Phytozome
Streptophyta	Magnoliopsida	Zingiberales	Zingiberaceae	Zingiber officinale	https://www.ncbi.nlm.nih.gov/datasets/genome/GCF_018446385.1/
Streptophyta	Magnoliopsida	Poales	Poaceae	Zizania latifolia	https://www.ncbi.nlm.nih.gov/datasets/genome/GCA_000418225.1/
Streptophyta	Magnoliopsida	Alismatales	Zosteraceae	Zostera marina	https://genome.jgi.doe.gov/portal/pages/dynamicOrganismDownload.jsf?organism=Phytozome
Streptophyta	Magnoliopsida	Chloranthales	Chloranthaceae	Chloranthus spicatus	https://ngdc.cncb.ac.cn/gwh/Assembly/23169/show
Streptophyta	Magnoliopsida	Magnoliales	Magnoliaceae	Liriodendron chinense	https://www.ncbi.nlm.nih.gov/datasets/genome/GCA_003013855.2/
Streptophyta	Magnoliopsida	Sapindales	Sapindaceae	Acer pseudosieboldianum	https://ngdc.cncb.ac.cn/search/?dbId=gwh&q=PRJCA006356&page=1
Streptophyta	Magnoliopsida	Ericales	Actinidiaceae	Actinidia chinensis	ftp://ftp.ncbi.nlm.nih.gov/genomes/genbank/plant/Actinidia_chinensis/latest_assembly_versions/GCA_003024255.1_Red5_PS1_1.69.0
Streptophyta	Magnoliopsida	Ranunculales	Lardizabalaceae	Akebia trifoliata	https://www.ncbi.nlm.nih.gov/datasets/genome/GCA_017979445.1/
Streptophyta	Magnoliopsida	Caryophyllales	Amaranthaceae	Amaranthus hypochondriacus	https://genomevolution.org/coge/SearchResults.pl?s=Amaranthus%20hypochondriacus&p=genome
Streptophyta	Magnoliopsida	Caryophyllales	Amaranthaceae	Amaranthus tricolor	https://www.ncbi.nlm.nih.gov/datasets/genome/GCF_026212465.1/
Streptophyta	Magnoliopsida	Sapindales	Anacardiaceae	Anacardium occidentale	https://www.ncbi.nlm.nih.gov/datasets/genome/GCA_026122585.1/
Streptophyta	Magnoliopsida	Lamiales	Plantaginaceae	Antirrhinum majus	http://bioinfo.sibs.ac.cn/Am/download_v3.php#
Streptophyta	Magnoliopsida	Apiales	Apiaceae	Apium graveolens	http://cgdb.bio2db.com/
Streptophyta	Magnoliopsida	Ranunculales	Ranunculaceae	Aquilegia coerulea	https://www.ncbi.nlm.nih.gov/genome/?term=Aquilegia+coerulea
Streptophyta	Magnoliopsida	Brassicales	Brassicaceae	Arabidopsis thaliana	https://www.arashare.cn/index/News/info/id/1699.html
Streptophyta	Magnoliopsida	Brassicales	Brassicaceae	Arabis alpina	http://www.brassicadb.cn/#/Download/
Streptophyta	Magnoliopsida	Fabales	Fabaceae	Glycine max	https://genome.jgi.doe.gov/portal/pages/dynamicOrganismDownload.jsf?organism=Phytozome
Streptophyta	Magnoliopsida	Oxalidales	Oxalidaceae	Averrhoa carambola	https://ngdc.cncb.ac.cn/search/?dbId=gwh&q=Averrhoa+carambola
Streptophyta	Magnoliopsida	Fabales	Fabaceae	Bauhinia championii	https://download.cncb.ac.cn/gwh/Plants/Bauhinia_championii_PH_GWHCBFY00000000.1/
Streptophyta	Magnoliopsida	Cucurbitales	Cucurbitaceae	Benincasa hispida	ftp://cucurbitgenomics.org/pub/cucurbit/genome/wax_gourd/
Streptophyta	Magnoliopsida	Caryophyllales	Chenopodiaceae	Beta vulgaris	https://genome.jgi.doe.gov/portal/pages/dynamicOrganismDownload.jsf?organism=Phytozome
Streptophyta	Magnoliopsida	Fagales	Betulaceae	Betula platyphylla	https://data.jgi.doe.gov/refine-download/phytozome?organism=Bplatyphylla&expanded=679&_gl=1*1q1yq60*_ga*MTM4ODYwNDM5LjE3Mjg0NDI3MTM.*_ga_YBLMHYR3C2*MTcyODQ0MjcxMi4xLjEuMTcyODQ0Mjc4My4wLjAuMA..
Streptophyta	Magnoliopsida	Lamiales	Gesneriaceae	Dorcoceras hygrometricum	https://www.ncbi.nlm.nih.gov/datasets/genome/GCA_001598015.1/
Streptophyta	Magnoliopsida	Rosales	Urticaceae	Boehmeria nivea	https://www.ncbi.nlm.nih.gov/datasets/genome/GCA_018132145.1/
Streptophyta	Magnoliopsida	Brassicales	Brassicaceae	Brassica juncea	http://brassicadb.cn
Streptophyta	Magnoliopsida	Brassicales	Brassicaceae	Brassica napus	http://bna.hzau.edu.cn/download_genomic_seq#tab2
Streptophyta	Magnoliopsida	Brassicales	Brassicaceae	Brassica oleracea	http://bna.hzau.edu.cn/download_genomic_seq#tab2
Streptophyta	Magnoliopsida	Fabales	Fabaceae	Cajanus cajan	https://www.ncbi.nlm.nih.gov/datasets/genome/GCF_000340665.2/
Streptophyta	Magnoliopsida	Brassicales	Brassicaceae	Camelina sativa	http://brassicadb.cn
Streptophyta	Magnoliopsida	Ericales	Theaceae	Camellia chekiangoleosa	https://download.cncb.ac.cn/gwh/Plants/Camellia_chekiangoleosa_CCH_v1.0_GWHBGBN00000000/
Streptophyta	Magnoliopsida	Rosales	Cannabaceae	Cannabis sativa	https://www.ncbi.nlm.nih.gov/datasets/genome/GCF_029168945.1/
Streptophyta	Magnoliopsida	Brassicales	Brassicaceae	Capsella rubella	https://phytozome.jgi.doe.gov/pz/portal.html
Streptophyta	Magnoliopsida	Solanales	Solanaceae	Capsicum annuum	https://solgenomics.net/organism/Capsicum_annuum/genome
Streptophyta	Magnoliopsida	Brassicales	Caricaceae	Carica papaya	https://ngdc.cncb.ac.cn/search/?dbId=gwh&q=GWHBFSD00000000
Streptophyta	Magnoliopsida	Fagales	Betulaceae	Carpinus fangiana	https://www.ncbi.nlm.nih.gov/genome/80863
Streptophyta	Magnoliopsida	Asterales	Asteraceae	Carthamus tinctorius	https://safflower.scuec.edu.cn/download.html
Streptophyta	Magnoliopsida	Fagales	Juglandaceae	Carya illinoinensis	https://www.ncbi.nlm.nih.gov/genome/?term=Carya+illinoinensis
Streptophyta	Magnoliopsida	Oxalidales	Cephalotaceae	Cephalotus follicularis	https://www.ncbi.nlm.nih.gov/datasets/genome/GCA_001972305.1/
Streptophyta	Magnoliopsida	Fabales	Fabaceae	Cercis canadensis	https://www.ncbi.nlm.nih.gov/datasets/genome/GCA_003255065.1/
Streptophyta	Magnoliopsida	Caryophyllales	Chenopodiaceae	Chenopodium quinoa	https://genome.jgi.doe.gov/portal/pages/dynamicOrganismDownload.jsf?organism=Phytozome
Streptophyta	Magnoliopsida	Laurales	Calycanthaceae	Chimonanthus salicifolius	https://www.ncbi.nlm.nih.gov/datasets/genome/GCA_013350335.1/
Streptophyta	Magnoliopsida	Fabales	Fabaceae	Cicer arietinum	https://genome.jgi.doe.gov/portal/pages/dynamicOrganismDownload.jsf?organism=Phytozome
Streptophyta	Magnoliopsida	Laurales	Lauraceae	Cinnamomum micranthum	https://www.ncbi.nlm.nih.gov/datasets/genome/GCA_003546025.1/
Streptophyta	Magnoliopsida	Vitales	Vitaceae	Cissus rotundifolia	https://download.cncb.ac.cn/gwh/Plants/Cissus_rotundifolia_CRGY_GWHBOWK00000000/
Streptophyta	Magnoliopsida	Cucurbitales	Cucurbitaceae	Citrullus lanatus	http://cucurbitgenomics.org/ftp/genome/watermelon/97103/v2/
Streptophyta	Magnoliopsida	Sapindales	Rutaceae	Citrus x clementina	https://www.ncbi.nlm.nih.gov/datasets/genome/GCF_000493195.1/
Streptophyta	Magnoliopsida	Sapindales	Rutaceae	Citrus sinensis	https://genome.jgi.doe.gov/portal/pages/dynamicOrganismDownload.jsf?organism=Phytozome
Streptophyta	Magnoliopsida	Gentianales	Rubiaceae	Coffea canephora	https://www.ncbi.nlm.nih.gov/genome/?term=Coffea+canephora
Streptophyta	Magnoliopsida	Ranunculales	Ranunculaceae	Coptis chinensis	https://www.ncbi.nlm.nih.gov/datasets/genome/GCA_015680905.1/
Streptophyta	Magnoliopsida	Malvales	Malvaceae	Corchorus capsularis	https://www.ncbi.nlm.nih.gov/genome/?term=Corchorus+capsularis
Streptophyta	Magnoliopsida	Fagales	Betulaceae	Corylus avellana	https://www.hardwoodgenomics.org/Genome-assembly/3472010?tripal_pane=group_downloads
Streptophyta	Magnoliopsida	Myrtales	Myrtaceae	Corymbia citriodora	https://www.ncbi.nlm.nih.gov/datasets/genome/GCA_014858505.1/
Streptophyta	Magnoliopsida	Cucurbitales	Cucurbitaceae	Cucumis melo	https://www.ncbi.nlm.nih.gov/genome/?term=Cucumis+melo
Streptophyta	Magnoliopsida	Cucurbitales	Cucurbitaceae	Cucumis sativus	https://www.ncbi.nlm.nih.gov/genome/?term=cucumis+sativus%5Borgn%5D
Streptophyta	Magnoliopsida	Solanales	Convolvulaceae	Cuscuta australis	https://www.ncbi.nlm.nih.gov/datasets/genome/GCA_003260385.1/
Streptophyta	Magnoliopsida	Asterales	Asteraceae	Cynara cardunculus	https://www.ncbi.nlm.nih.gov/datasets/genome/GCF_001531365.2/
Streptophyta	Magnoliopsida	Apiales	Apiaceae	Daucus carota	http://cgdb.bio2db.com/
Streptophyta	Magnoliopsida	Cornales	Nyssaceae	Davidia involucrata	https://download.cncb.ac.cn/gwh/Plants/Davidia_involucrata_dovetree_genome_GWHABJS00000000/
Streptophyta	Magnoliopsida	Sapindales	Sapindaceae	Dimocarpus longan	https://www.ncbi.nlm.nih.gov/datasets/genome/GCA_022984855.1/
Streptophyta	Magnoliopsida	Malvales	Malvaceae	Durio zibethinus	https://www.ncbi.nlm.nih.gov/datasets/genome/GCF_002303985.1/
Streptophyta	Magnoliopsida	Lamiales	Phrymaceae	Erythranthe guttata	https://www.ncbi.nlm.nih.gov/datasets/genome/GCF_000504015.1/
Streptophyta	Magnoliopsida	Myrtales	Myrtaceae	Eucalyptus grandis	https://genome.jgi.doe.gov/portal/pages/dynamicOrganismDownload.jsf?organism=Egrandis
Streptophyta	Magnoliopsida	Garryales	Eucommiaceae	Eucommia ulmoides	https://www.ncbi.nlm.nih.gov/datasets/genome/GCA_016647705.1/
Streptophyta	Magnoliopsida	Malpighiales	Euphorbiaceae	Euphorbia lathyris	https://doi.org/10.6084/m9.figshare.14909913.v1
Streptophyta	Magnoliopsida	Brassicales	Brassicaceae	Eutrema salsugineum	https://genome.jgi.doe.gov/portal/pages/dynamicOrganismDownload.jsf?organism=Phytozome
Streptophyta	Magnoliopsida	Caryophyllales	Polygonaceae	Fagopyrum esculentum	https://drive.google.com/drive/folders/1faT2M7-KCBA-hbHebpb29BCHAYZUKMmu
Streptophyta	Magnoliopsida	Rosales	Moraceae	Ficus carica	https://www.ncbi.nlm.nih.gov/datasets/genome/GCA_033242285.1/
Streptophyta	Magnoliopsida	Rosales	Rosaceae	Fragaria x ananassa	https://www.ncbi.nlm.nih.gov/datasets/genome/GCA_034370585.1/
Streptophyta	Magnoliopsida	Malvales	Malvaceae	Gossypium australe	https://www.ncbi.nlm.nih.gov/datasets/genome/GCA_005393395.2/
Streptophyta	Magnoliopsida	Brassicales	Cleomaceae	Gynandropsis gynandra	https://www.ncbi.nlm.nih.gov/datasets/genome/GCA_036759665.1/
Streptophyta	Magnoliopsida	Lamiales	Bignoniaceae	Handroanthus impetiginosus	https://www.ncbi.nlm.nih.gov/datasets/genome/GCA_002762385.1/
Streptophyta	Magnoliopsida	Asterales	Asteraceae	Helianthus annuus	https://www.ncbi.nlm.nih.gov/genome/?term=Helianthus+annuus
Streptophyta	Magnoliopsida	Malvales	Malvaceae	Herrania umbratica	https://www.ncbi.nlm.nih.gov/datasets/genome/GCF_002168275.1/
Streptophyta	Magnoliopsida	Malpighiales	Euphorbiaceae	Hevea brasiliensis	https://www.ncbi.nlm.nih.gov/datasets/genome/GCF_030052815.1/
Streptophyta	Magnoliopsida	Cornales	Hydrangeaceae	Hydrangea quercifolia	https://db.cngb.org/search/organism/60124/
Streptophyta	Magnoliopsida	Solanales	Convolvulaceae	Ipomoea nil	https://www.ncbi.nlm.nih.gov/datasets/genome/GCF_001879475.1/
Streptophyta	Magnoliopsida	Solanales	Convolvulaceae	Ipomoea triloba	https://www.ncbi.nlm.nih.gov/datasets/genome/GCF_003576645.1/
Streptophyta	Magnoliopsida	Lamiales	Bignoniaceae	Jacaranda mimosifolia	https://www.ncbi.nlm.nih.gov/datasets/genome/GCA_018894105.1/
Streptophyta	Magnoliopsida	Lamiales	Oleaceae	Jasminum sambac	https://ngdc.cncb.ac.cn/search/?dbId=gwh&q=PRJCA006739&page=1
Streptophyta	Magnoliopsida	Fagales	Juglandaceae	Juglans regia	https://www.ncbi.nlm.nih.gov/datasets/genome/GCF_001411555.2/
Streptophyta	Magnoliopsida	Saxifragales	Crassulaceae	Kalanchoe fedtschenkoi	https://genome.jgi.doe.gov/portal/pages/dynamicOrganismDownload.jsf?organism=Kfedtschenkoi
Streptophyta	Magnoliopsida	Malpighiales	Rhizophoraceae	Kandelia obovata	https://bigd.big.ac.cn/search/?dbId=gwh&q=PRJCA002330
Streptophyta	Magnoliopsida	Ranunculales	Circaeasteraceae	Kingdonia uniflora	https://www.ncbi.nlm.nih.gov/genome/?term=Kingdonia+uniflora
Streptophyta	Magnoliopsida	Asterales	Asteraceae	Lactuca sativa	https://genome.jgi.doe.gov/portal/pages/dynamicOrganismDownload.jsf?organism=Phytozome
Streptophyta	Magnoliopsida	Lamiales	Orobanchaceae	Lindenbergia philippensis	https://download.cncb.ac.cn/gwh/Plants/Lindenbergia_philippensis_zec_GWHEQSU00000000/
Streptophyta	Magnoliopsida	Boraginales	Boraginaceae	Lithospermum erythrorhizon	https://download.cncb.ac.cn/gwh/Plants/Lithospermum_erythrorhizon_le.genome_GWHAZTV00000000/
Streptophyta	Magnoliopsida	Brassicales	Brassicaceae	Lobularia maritima	https://download.cncb.ac.cn/gwh/Plants/Lobularia_maritima_Lobularia_maritima_GWHANWC00000000/
Streptophyta	Magnoliopsida	Dipsacales	Caprifoliaceae	Lonicera japonica	ftp://download.big.ac.cn/gwh/Plants/Lonicera_japonica_jyh_GWHAAZE00000000/
Streptophyta	Magnoliopsida	Brassicales	Brassicaceae	Lunaria annua	https://genomevolution.org/CoGe/SearchResults.pl?s=62657&p=genome
Streptophyta	Magnoliopsida	Fabales	Fabaceae	Lupinus angustifolius	https://www.ncbi.nlm.nih.gov/genome/?term=Lupinus+angustifolius
Streptophyta	Magnoliopsida	Proteales	Proteaceae	Macadamia integrifolia	https://www.ncbi.nlm.nih.gov/datasets/genome/GCF_013358625.1/
Streptophyta	Magnoliopsida	Ranunculales	Papaveraceae	Macleaya cordata	https://www.ncbi.nlm.nih.gov/datasets/genome/GCA_002174775.1/
Streptophyta	Magnoliopsida	Santalales	Ximeniaceae	Malania oleifera	http://gigadb.org/dataset/view/id/100549/File_sort/name
Streptophyta	Magnoliopsida	Brassicales	Brassicaceae	Malcolmia maritima	https://genomevolution.org/CoGe/SearchResults.pl?s=62655&p=genome
Streptophyta	Magnoliopsida	Rosales	Rosaceae	Malus domestica	https://www.rosaceae.org/Analysis/10511568
Streptophyta	Magnoliopsida	Sapindales	Anacardiaceae	Mangifera indica	https://www.ncbi.nlm.nih.gov/datasets/genome/GCF_011075055.1/
Streptophyta	Magnoliopsida	Malpighiales	Euphorbiaceae	Manihot esculenta	https://genome.jgi.doe.gov/portal/pages/dynamicOrganismDownload.jsf?organism=Phytozome
Streptophyta	Magnoliopsida	Fabales	Fabaceae	Medicago truncatula	https://genome.jgi.doe.gov/portal/pages/dynamicOrganismDownload.jsf?organism=Phytozome
Streptophyta	Magnoliopsida	Brassicales	Brassicaceae	Megacarpaea delavayi	https://download.cncb.ac.cn/gwh/Plants/Megacarpaea_delavayi_Megacarpaea_delavayi_GWHANWI00000000/
Streptophyta	Magnoliopsida	Myrtales	Melastomataceae	Melastoma candidum	https://www.ncbi.nlm.nih.gov/datasets/genome/GCA_023653495.1/
Streptophyta	Magnoliopsida	Brassicales	Brassicaceae	Microthlaspi erraticum	https://www.ncbi.nlm.nih.gov/genome/?term=txid1685480[orgn]
Streptophyta	Magnoliopsida	Asterales	Asteraceae	Mikania micrantha	https://www.ncbi.nlm.nih.gov/datasets/genome/GCA_009363875.1/
Streptophyta	Magnoliopsida	Lamiales	Phrymaceae	Mimulus guttata	https://www.ncbi.nlm.nih.gov/datasets/genome/GCF_000504015.1/
Streptophyta	Magnoliopsida	Cucurbitales	Cucurbitaceae	Momordica charantia	https://www.ncbi.nlm.nih.gov/genome/?term=Momordica+charantia
Streptophyta	Magnoliopsida	Brassicales	Moringaceae	Moringa oleifera	https://bioinformatics.psb.ugent.be/gdb/aocc/morolbgi/
Streptophyta	Magnoliopsida	Rosales	Moraceae	Morus notabilis	https://www.ncbi.nlm.nih.gov/datasets/genome/GCF_000414095.1/
Streptophyta	Magnoliopsida	Proteales	Nelumbonaceae	Nelumbo nucifera	https://www.ncbi.nlm.nih.gov/datasets/genome/GCF_000365185.1/
Streptophyta	Magnoliopsida	Solanales	Solanaceae	Nicotiana attenuata	https://solgenomics.net/ftp/genomes/Nicotiana_attenuata/
Streptophyta	Magnoliopsida	Cornales	Nyssaceae	Nyssa sinensis	https://www.ncbi.nlm.nih.gov/datasets/genome/GCA_008638375.1/
Streptophyta	Magnoliopsida	Lamiales	Oleaceae	Olea europaea	https://genome.jgi.doe.gov/portal/pages/dynamicOrganismDownload.jsf?organism=Phytozome
Streptophyta	Magnoliopsida	Apiales	Araliaceae	Panax notoginseng	https://www.ncbi.nlm.nih.gov/datasets/genome/GCA_016801055.1/
Streptophyta	Magnoliopsida	Ranunculales	Papaveraceae	Papaver somniferum	https://www.ncbi.nlm.nih.gov/datasets/genome/GCF_003573695.1/
Streptophyta	Magnoliopsida	Rosales	Cannabaceae	Parasponia andersonii	https://www.ncbi.nlm.nih.gov/datasets/genome/GCA_002914805.1/
Streptophyta	Magnoliopsida	Lamiales	Lamiaceae	Perilla frutescens	https://www.ncbi.nlm.nih.gov/genome/46103
Streptophyta	Magnoliopsida	Laurales	Lauraceae	Persea americana	https://www.ncbi.nlm.nih.gov/datasets/genome/GCA_029852735.1/
Streptophyta	Magnoliopsida	Fabales	Fabaceae	Phaseolus vulgaris	https://www.ncbi.nlm.nih.gov/genome/?term=Phaseolus+vulgaris
Streptophyta	Magnoliopsida	Lamiales	Orobanchaceae	Phtheirospermum japonicum	https://www.ncbi.nlm.nih.gov/datasets/genome/GCA_014905375.1/
Streptophyta	Magnoliopsida	Sapindales	Anacardiaceae	Pistacia vera	https://www.ncbi.nlm.nih.gov/datasets/genome/GCF_008641045.1/
Streptophyta	Magnoliopsida	Fabales	Fabaceae	Pisum sativum	https://urgi.versailles.inra.fr/Species/Pisum
Streptophyta	Magnoliopsida	Sapindales	Rutaceae	Citrus trifoliata	https://data.jgi.doe.gov/refine-download/phytozome?organism=Ptrifoliata&expanded=565&_gl=1*mx5vqo*_ga*MTM4ODYwNDM5LjE3Mjg0NDI3MTM.*_ga_YBLMHYR3C2*MTcyODQ0MjcxMi4xLjEuMTcyODQ0MzU3MC4wLjAuMA..
Streptophyta	Magnoliopsida	Malpighiales	Salicaceae	Populus alba	https://www.ncbi.nlm.nih.gov/datasets/genome/GCF_005239225.1/
Streptophyta	Magnoliopsida	Malpighiales	Salicaceae	Populus trichocarpa	https://genome.jgi.doe.gov/portal/pages/dynamicOrganismDownload.jsf?organism=Phytozome
Streptophyta	Magnoliopsida	Caryophyllales	Portulacaceae	Portulaca amilis	https://data.jgi.doe.gov/refine-download/phytozome?organism=Pamilis&expanded=692&_gl=1*1d1lkax*_ga*MTM4ODYwNDM5LjE3Mjg0NDI3MTM.*_ga_YBLMHYR3C2*MTcyODQ0MjcxMi4xLjEuMTcyODQ0MzkyNS4wLjAuMA..
Streptophyta	Magnoliopsida	Ericales	Primulaceae	Primula vulgaris	https://www.ncbi.nlm.nih.gov/datasets/genome/GCA_963920805.1/
Streptophyta	Magnoliopsida	Rosales	Rosaceae	Prunus avium	https://www.rosaceae.org/Analysis/9262820
Streptophyta	Magnoliopsida	Rosales	Rosaceae	Prunus dulcis	https://www.rosaceae.org/analysis/295
Streptophyta	Magnoliopsida	Rosales	Rosaceae	Prunus persica	https://www.rosaceae.org/Analysis/13087664
Streptophyta	Magnoliopsida	Myrtales	Lythraceae	Punica granatum	https://www.ncbi.nlm.nih.gov/datasets/genome/GCF_007655135.1/
Streptophyta	Magnoliopsida	Rosales	Rosaceae	Pyrus betulifolia	https://www.rosaceae.org/species/pyrus_betulifolia/genome_v1.0
Streptophyta	Magnoliopsida	Fagales	Fagaceae	Quercus lobata	https://www.ncbi.nlm.nih.gov/datasets/genome/GCF_001633185.2/
Streptophyta	Magnoliopsida	Fagales	Fagaceae	Quercus suber	https://www.ncbi.nlm.nih.gov/datasets/genome/GCF_002906115.3/
Streptophyta	Magnoliopsida	Brassicales	Brassicaceae	Raphanus sativus	https://ngdc.cncb.ac.cn/search/?dbId=gwh&q=GWHANWD00000000&page=1
Streptophyta	Magnoliopsida	Myrtales	Myrtaceae	Rhodamnia argentea	https://www.ncbi.nlm.nih.gov/datasets/genome/GCF_020921035.1/
Streptophyta	Magnoliopsida	Ericales	Ericaceae	Rhododendron williamsianum	http://bioinfor.kib.ac.cn/RPGD/download_genome.html
Streptophyta	Magnoliopsida	Malpighiales	Euphorbiaceae	Ricinus communis	https://genome.jgi.doe.gov/portal/pages/dynamicOrganismDownload.jsf?organism=Phytozome
Streptophyta	Magnoliopsida	Rosales	Rosaceae	Rosa chinensis	https://www.rosaceae.org/analysis/282
Streptophyta	Magnoliopsida	Rosales	Rosaceae	Rubus corchorifolius	https://download.cncb.ac.cn/gwh/Plants/Rubus_corchorifolius_NextDenovo_GWHBDNY00000000/
Streptophyta	Magnoliopsida	Malpighiales	Salicaceae	Salix arbutifolia	https://www.ncbi.nlm.nih.gov/datasets/genome/GCA_025169955.1/
Streptophyta	Magnoliopsida	Malpighiales	Salicaceae	Salix purpurea	https://www.ncbi.nlm.nih.gov/datasets/genome/GCA_029228495.1/
Streptophyta	Magnoliopsida	Lamiales	Lamiaceae	Salvia bowleyana	https://download.cncb.ac.cn/gwh/Plants/Salvia_bowleyana_Salvia_bowleyana_Dunn_genome_GWHASIU00000000/
Streptophyta	Magnoliopsida	Sapindales	Sapindaceae	Sapindus mukorossi	https://ngdc.cncb.ac.cn/search/?dbId=gwh&q=GWHBECP00000000+
Streptophyta	Magnoliopsida	Sapindales	Anacardiaceae	Sclerocarya birrea	http://gigadb.org/dataset/view/id/101057
Streptophyta	Magnoliopsida	Lamiales	Lamiaceae	Scutellaria baicalensis	https://download.cncb.ac.cn/gwh/Plants/Scutellaria_baicalensis_Scutellaria_baicalensis_GWHBJEC00000000/
Streptophyta	Magnoliopsida	Fabales	Fabaceae	Senna tora	https://www.ncbi.nlm.nih.gov/genome/?term=Senna+tora
Streptophyta	Magnoliopsida	Lamiales	Pedaliaceae	Sesamum indicum	https://www.ncbi.nlm.nih.gov/datasets/genome/GCF_000512975.1/
Streptophyta	Magnoliopsida	Caryophyllales	Simmondsiaceae	Simmondsia chinensis	ftp://download.big.ac.cn/gwh/Plants/Simmondsia_chinensis_sc1_GWHAASQ00000000/
Streptophyta	Magnoliopsida	Solanales	Solanaceae	Solanum lycopersicum	https://solgenomics.net/organism/Solanum_lycopersicum/genome
Streptophyta	Magnoliopsida	Solanales	Solanaceae	Solanum pennellii	https://solgenomics.net/organism/Solanum_pennellii/genome
Streptophyta	Magnoliopsida	Solanales	Solanaceae	Solanum tuberosum	https://solgenomics.net/organism/Solanum_tuberosum/genome
Streptophyta	Magnoliopsida	Fabales	Fabaceae	Spatholobus suberectus	https://www.ncbi.nlm.nih.gov/genome/?term=Spatholobus+suberectus
Streptophyta	Magnoliopsida	Caryophyllales	Chenopodiaceae	Spinacia oleracea	https://genome.jgi.doe.gov/portal/pages/dynamicOrganismDownload.jsf?organism=Phytozome
Streptophyta	Magnoliopsida	Lamiales	Orobanchaceae	Striga asiatica	https://www.ncbi.nlm.nih.gov/datasets/genome/GCA_008636005.1/
Streptophyta	Magnoliopsida	Lamiales	Acanthaceae	Strobilanthes cusia	http://indigoid-plant.iflora.cn/
Streptophyta	Magnoliopsida	Asterales	Asteraceae	Taraxacum kok-saghyz	https://download.cncb.ac.cn/gwh/Plants/Taraxacum_kok-saghyz_Tao_Lin_GWHBCHF00000000/
Streptophyta	Magnoliopsida	Brassicales	Cleomaceae	Tarenaya hassleriana	https://www.ncbi.nlm.nih.gov/datasets/genome/GCF_000463585.1/
Streptophyta	Magnoliopsida	Lamiales	Lamiaceae	Tectona grandis	https://db.cngb.org/search/organism/41396/
Streptophyta	Magnoliopsida	Trochodendrales	Trochodendraceae	Tetracentron sinense	https://www.ncbi.nlm.nih.gov/genome/?term=Tetracentron+sinense
Streptophyta	Magnoliopsida	Ranunculales	Ranunculaceae	Thalictrum thalictroides	https://www.ncbi.nlm.nih.gov/datasets/genome/GCA_013358455.1/
Streptophyta	Magnoliopsida	Malvales	Malvaceae	Theobroma cacao	https://genome.jgi.doe.gov/portal/pages/dynamicOrganismDownload.jsf?organism=Phytozome
Streptophyta	Magnoliopsida	Brassicales	Brassicaceae	Thlaspi arvense	http://brassicadb.cn
Streptophyta	Magnoliopsida	Saxifragales	Saxifragaceae	Tiarella polyphylla	https://download.cncb.ac.cn/gwh/Plants/Tiarella_polyphylla_hszrst_GWHBKAH00000000/
Streptophyta	Magnoliopsida	Rosales	Cannabaceae	Trema orientale	https://www.ncbi.nlm.nih.gov/datasets/genome/GCA_002914845.1/
Streptophyta	Magnoliopsida	Fabales	Fabaceae	Trifolium pratense	https://www.ncbi.nlm.nih.gov/datasets/genome/GCF_020283565.1/
Streptophyta	Magnoliopsida	Celastrales	Celastraceae	Tripterygium wilfordii	https://www.ncbi.nlm.nih.gov/datasets/genome/GCF_013401445.1/
Streptophyta	Magnoliopsida	Solanales	Solanaceae	Tubocapsicum anomalum	https://download.cncb.ac.cn/gwh/Plants/Tubocapsicum_anomalum_16CS11913_GWHBKCL00000000/
Streptophyta	Magnoliopsida	Ericales	Ericaceae	Vaccinium duclouxii	https://download.cncb.ac.cn/gwh/Plants/Vaccinium_duclouxii_Vduc_GWHDOBL00000000/
Streptophyta	Magnoliopsida	Ericales	Ericaceae	Vaccinium macrocarpon	https://genomevolution.org/CoGe/SearchResults.pl?s=60226&p=genome
Streptophyta	Magnoliopsida	Malpighiales	Euphorbiaceae	Vernicia fordii	https://download.cncb.ac.cn/gwh/Plants/Vernicia_fordii_Hemsl_GWHAAEU00000000/
Streptophyta	Magnoliopsida	Fabales	Fabaceae	Vigna radiata	https://www.ncbi.nlm.nih.gov/datasets/genome/GCF_000741045.1/
Streptophyta	Magnoliopsida	Fabales	Fabaceae	Vigna unguiculata	https://genome.jgi.doe.gov/portal/pages/dynamicOrganismDownload.jsf?organism=Phytozome
Streptophyta	Magnoliopsida	Vitales	Vitaceae	Vitis vinifera	https://genome.jgi.doe.gov/portal/pages/dynamicOrganismDownload.jsf?organism=Phytozome
Streptophyta	Magnoliopsida	Sapindales	Sapindaceae	Xanthoceras sorbifolium	http://gigadb.org/dataset/view/id/100589/File_page/2
Streptophyta	Magnoliopsida	Rosales	Rhamnaceae	Ziziphus jujuba	https://www.ncbi.nlm.nih.gov/datasets/genome/GCF_031755915.1/
