# Supplementary material for: Evolutionary landscape of plant chalcone isomerase-fold gene families
Source: Front Plant Sci. 2025 Mar 28;16:1559547. doi: 10.3389/fpls.2025.1559547 (PMC11985768; doi:10.3389/fpls.2025.1559547)
Supplement: Supplementary Table 1 — The genomic data source of 259 species. [file DataSheet1.zip › Supplementary_information/Table S10.xlsx]

## Sheet: Sheet1
Table S10. The WGD Duplicate gene pairs and Ka/Ks values in the CHI-fold protein family.
Taxa	species	Duplicated gene pair		Ka	Ks	Ka/Ks	P-Value
Eudicots	Acer pseudosieboldianum	gene_Apse012G0172400	gene_Apse012G0175800	0.00643379	0.018681	0.344402	0.0418981
Eudicots	Actinidia chinensis	gene_CEY00_Acc03848	gene_CEY00_Acc27669	0.213545	1.59623	0.133781	3.29525e-20
Eudicots	Actinidia chinensis	gene_CEY00_Acc19553	gene_CEY00_Acc31698	0.0865728	0.171182	0.505736	0.006762
Eudicots	Akebia trifoliata	EVM0013949	EVM0020921	0.170876	0.725998	0.235366	2.26485e-19
Eudicots	Akebia trifoliata	EVM0020641	EVM0021415	0.21994	1.2565	0.175042	2.51178e-20
Eudicots	Anacardium occidentale	Anaoc.0011s0947.v0.9	Anaoc.0016s1017.v0.9	0.0555356	0.186569	0.297669	6.46604e-05
Eudicots	Anacardium occidentale	Anaoc.0011s0700.v0.9	Anaoc.0016s1186.v0.9	0.103388	0.575655	0.179601	2.66247e-16
Eudicots	Antirrhinum majus	AnM01G26509	AnM01G33490	0.196175	0.598021	0.32804	7.83572e-09
Eudicots	Bauhinia championii	LXT01105	LXT05484	0.00204922	0.0110792	0.184961	0
Eudicots	Bauhinia championii	LXT17562	LXT62062	0.081831	0.241841	0.338367	3.21928e-09
Eudicots	Bauhinia championii	LXT17562	LXT20824	0.00102057	0.00324411	0.314591	0.365769
Eudicots	Bauhinia championii	LXT17562	LXT64736	0.0812306	0.243014	0.334264	1.99536e-09
Eudicots	Bauhinia championii	LXT62062	LXT20824	0.0818745	0.236866	0.345658	5.23457e-09
Eudicots	Bauhinia championii	LXT62062	LXT64736	0.00100531	0.00338102	0.297339	0.354556
Eudicots	Bauhinia championii	LXT62859	LXT65543	0.0020399	0.0104727	0.194783	0.171274
Eudicots	Bauhinia championii	LXT20824	LXT64736	0.0812717	0.237972	0.341518	3.50501e-09
Eudicots	Brassica juncea	BjuA09g18460S	BjuB08g05480S	0.12422	0.0530416	2.34193	0.0883858
Eudicots	Brassica juncea	BjuB06g06540S	BjuB08g01330S	0.062326	0.250794	0.248514	2.29721e-09
Eudicots	Brassica napus	BnaA10g25120D	BnaC09g50050D	0.00955875	0.117599	0.0812822	1.30753e-07
Eudicots	Brassica napus	BnaC07g45760D	BnaAnng08210D	0.036707	0.0452129	0.81187	0.645395
Eudicots	Brassica napus	BnaC08g26020D	BnaA09g34840D	0.136159	0.209264	0.65066	0.0727636
Eudicots	Brassica napus	BnaC08g32720D	BnaA04g00080D	0.0707347	0.174082	0.40633	0.00115805
Eudicots	Brassica napus	BnaC08g32720D	BnaC04g20870D	0.0621273	0.253528	0.24505	2.20758e-09
Eudicots	Brassica napus	BnaC08g32720D	BnaA09g55750D	0.0297999	0.111038	0.268376	2.55847e-05
Eudicots	Brassica napus	BnaA04g00080D	BnaC04g20870D	0.0193841	0.134648	0.143961	7.98553e-07
Eudicots	Brassica napus	BnaC04g20870D	BnaA09g55750D	0.0728157	0.276924	0.262945	1.20642e-09
Eudicots	Brassica napus	BnaA06g00880D	BnaC06g06390D	0.0338669	0.0919332	0.368386	0.00292668
Eudicots	Brassica oleracea	Bo4g098170	Bo8g098500	0.183326	0.565502	0.324183	7.98756e-11
Eudicots	Brassica oleracea	Bo6g068550	Bo8g088480	0.0565861	0.310344	0.182334	4.53504e-13
Eudicots	Camelina sativa	Csa11g104750	Csa02g076590	0.045378	0.0866522	0.523679	0.0707127
Eudicots	Camelina sativa	Csa14g064090	Csa03g060790	0.0180369	0.0627916	0.28725	0.0018441
Eudicots	Camelina sativa	Csa16g001390	Csa07g001460	0.00484999	0.0224409	0.216123	0.036126
Eudicots	Camelina sativa	Csa04g041350	Csa06g029680	0.16054	0.199765	0.80364	0.457509
Eudicots	Camelina sativa	Csa04g041330	Csa09g065990	0.0956938	0.0220725	4.33543	0.00120265
Eudicots	Camelina sativa	Csa06g029660	Csa09g065990	0.0899389	0.117443	0.765812	0.356667
Eudicots	Camelina sativa	Csa07g057260	Csa09g092420	0.0179317	0.0495617	0.361805	0.0112597
Eudicots	Cannabis sativa	gene_38011	gene_3206	0.00407292	0.0326101	0.124897	0.000375147
Eudicots	Daucus carota	DCAR_001241	DCAR_003721	0.263134	1.78802	0.147165	1.47929e-25
Eudicots	Durio zibethinus	gene_LOC111309681	gene_LOC111294608	0.0384539	0.233678	0.164559	3.26424e-09
Eudicots	Fragaria x ananassa	maker_Fvb2_1_augustus_gene_152.44	maker_Fvb2_2_augustus_gene_58.52	0.0133792	0.0466429	0.286844	0.00554563
Eudicots	Fragaria x ananassa	maker_Fvb2_1_augustus_gene_204.31	augustus_masked_Fvb2_2_processed_gene_17.18	0.0147074	0.0367492	0.400209	0.0237374
Eudicots	Fragaria x ananassa	maker_Fvb2_1_augustus_gene_152.44	maker_Fvb2_3_snap_gene_95.52	0.155265	0.351794	0.441351	0.00053145
Eudicots	Fragaria x ananassa	maker_Fvb2_1_augustus_gene_152.44	maker_Fvb2_4_augustus_gene_175.44	0.00882757	0.016976	0.520002	0.311597
Eudicots	Fragaria x ananassa	maker_Fvb2_2_augustus_gene_58.52	maker_Fvb2_3_snap_gene_95.52	0.150651	0.26197	0.57507	0.0213425
Eudicots	Fragaria x ananassa	maker_Fvb2_2_augustus_gene_58.52	maker_Fvb2_4_augustus_gene_175.44	0.0148539	0.0482326	0.307965	0.0123183
Eudicots	Fragaria x ananassa	maker_Fvb2_3_snap_gene_95.52	maker_Fvb2_4_augustus_gene_175.44	0.109861	0.247486	0.443907	0.00403182
Eudicots	Fragaria x ananassa	maker_Fvb3_1_snap_gene_221.62	snap_masked_Fvb3_3_processed_gene_82.21	0.0320584	0.0416695	0.76935	0.727783
Eudicots	Fragaria x ananassa	maker_Fvb7_1_snap_gene_266.63	maker_Fvb7_2_augustus_gene_250.76	0.00506013	0.0404335	0.125147	0.00201225
Eudicots	Fragaria x ananassa	maker_Fvb7_1_snap_gene_266.63	maker_Fvb7_3_augustus_gene_53.54	0.00431388	0.0361829	0.119224	0.00577407
Eudicots	Fragaria x ananassa	maker_Fvb7_1_snap_gene_266.63	maker_Fvb7_4_augustus_gene_40.47	0.00902264	0.0437677	0.206149	0.00857295
Eudicots	Fragaria x ananassa	maker_Fvb7_2_augustus_gene_250.76	maker_Fvb7_3_augustus_gene_53.54	0.00431365	0.0180366	0.239161	0.120566
Eudicots	Fragaria x ananassa	maker_Fvb7_2_augustus_gene_221.49	maker_Fvb7_3_augustus_gene_78.40	0.0159165	0.0410205	0.388013	0.0830522
Eudicots	Fragaria x ananassa	maker_Fvb7_2_augustus_gene_250.76	maker_Fvb7_4_augustus_gene_40.47	0.00867379	0.0301003	0.288163	0.0651306
Eudicots	Fragaria x ananassa	maker_Fvb7_2_augustus_gene_221.49	maker_Fvb7_4_snap_gene_70.27	0.513769	0.900516	0.570528	0.0106523
Eudicots	Fragaria x ananassa	maker_Fvb7_3_augustus_gene_78.40	maker_Fvb7_4_snap_gene_70.27	0.515785	0.934073	0.552189	0.0126416
Eudicots	Glycine max	gene_GLYMA_03G154600v4	gene_GLYMA_19G156900v4	0.0371521	0.0992288	0.374408	0.0033521
Eudicots	Glycine max	gene_GLYMA_04G222400v4	gene_GLYMA_06G143000v4	0.0207649	0.0871739	0.238201	0.00179034
Eudicots	Glycine max	gene_GLYMA_10G292200v4	gene_GLYMA_20G241500v4	0.206955	1.36246	0.151898	1.27939e-19
Eudicots	Glycine max	gene_GLYMA_13G262500v4	gene_GLYMA_15G242900v4	0.0368119	0.127644	0.288394	3.5068e-05
Eudicots	Glycine max	gene_GLYMA_14G098100v4	gene_GLYMA_17G226600v4	0.033757	0.148606	0.227158	1.11025e-09
Eudicots	Gossypium australe	gene_EPI10_011262	gene_EPI10_012604	0.136372	0.486236	0.280465	8.57084e-15
Eudicots	Hevea brasiliensis	gene_P3X46_007468	gene_P3X46_019708	0.0693161	0.237514	0.29184	5.72705e-06
Eudicots	Hevea brasiliensis	gene_P3X46_014502	gene_P3X46_025869	0.0400818	0.206322	0.194268	1.12329e-07
Eudicots	Hydrangea quercifolia	Hyque.04G090300.v1.1	Hyque.07G131600.v1.1	0.0839458	0.895581	0.0937333	2.26889e-23
Eudicots	Hydrangea quercifolia	Hyque.05G171200.v1.1	Hyque.13G111600.v1.1	0.101904	0.375048	0.27171	3.00505e-09
Eudicots	Kingdonia uniflora	gene_GIB67_037506	gene_GIB67_041777	0.0041775	0.0411127	0.101611	0.00200802
Eudicots	Kingdonia uniflora	gene_GIB67_004429	gene_GIB67_030880	0.3289	1.0466	0.314256	1.55587e-11
Eudicots	Lobularia maritima	Spe07827	Spe20163	0.151024	0.54805	0.275566	1.93286e-10
Eudicots	Lupinus angustifolius	TanjilG_10740	TanjilG_00454	0.0360428	0.303278	0.118844	3.49233e-11
Eudicots	Lupinus angustifolius	TanjilG_24711	TanjilG_30460	0.182432	0.652474	0.279601	3.00716e-09
Eudicots	Lupinus angustifolius	TanjilG_15316	TanjilG_11772	0.0882778	0.344103	0.256545	1.6235e-13
Eudicots	Malus domestica	MD01G0093100	MD07G0154300	0.0650594	0.25424	0.255898	2.81989e-07
Eudicots	Malus domestica	MD11G0222000	MD03G0207300	0.179326	0.387272	0.46305	7.64994e-05
Eudicots	Malus domestica	MD15G0042500	MD08G0063100	0.0504922	0.190959	0.264413	7.44912e-10
Eudicots	Mangifera indica	gene_LOC123227022	gene_LOC123192628	0.0825684	0.488258	0.169108	1.21638e-15
Eudicots	Mangifera indica	gene_LOC123227582	gene_LOC123192937	0.0426157	0.267047	0.159581	4.76091e-10
Eudicots	Mangifera indica	gene_LOC123194397	gene_LOC123200663	0.0877743	0.229081	0.383159	6.58837e-07
Eudicots	Mangifera indica	gene_LOC123194397	gene_LOC123206416	0.00415764	0.00365882	1.13633	0.713652
Eudicots	Mangifera indica	gene_LOC123200663	gene_LOC123206416	0.0890396	0.227984	0.390551	7.41944e-07
Eudicots	Melastoma candidum	gene_MLD38_000378	gene_MLD38_034143	0.136501	0.247569	0.551364	0.0116571
Eudicots	Melastoma candidum	gene_MLD38_024108	gene_MLD38_038198	0.0635133	0.704384	0.0901686	9.76502e-21
Eudicots	Nelumbo nucifera	gene_LOC104593770	gene_LOC104594492	0.0797622	0.563444	0.141562	2.25109e-17
Eudicots	Nelumbo nucifera	gene_LOC104594676	gene_LOC104599237	0.428411	1.63713	0.261684	2.22236e-15
Eudicots	Nelumbo nucifera	gene_LOC104600555	gene_LOC104609321	0.118699	0.304367	0.389988	4.84371e-07
Eudicots	Nyssa sinensis	gene_F0562_004584	gene_F0562_004897	0.0829617	0.211524	0.392209	8.19429e-05
Eudicots	Papaver somniferum	C5167_044520	C5167_031628	0.0394526	0.206248	0.191287	3.09109e-10
Eudicots	Papaver somniferum	C5167_044917	C5167_000623	0.0177778	0.150101	0.118439	4.89442e-09
Eudicots	Papaver somniferum	C5167_017657	C5167_014154	0.0367664	0.0641783	0.572879	0.154362
Eudicots	Populus trichocarpa	Potri.001G380700.v4.1	Potri.011G101800.v4.1	0.250829	0.436435	0.574723	0.00438713
Eudicots	Punica granatum	gene_LOC116194939	gene_LOC116187009	0.28823	1.88178	0.153169	2.75972e-27
Eudicots	Pyrus betulifolia	Chr1.g57423	Chr7.g32642	0.180577	0.45667	0.395422	1.13274e-10
Eudicots	Pyrus betulifolia	Chr1.g57033	Chr7.g32223	0.0303151	0.27764	0.109188	5.07723e-12
Eudicots	Pyrus betulifolia	Chr1.g57033	Scaffold29.g59180	0.00190931	0.0104442	0.18281	0.160909
Eudicots	Pyrus betulifolia	Chr7.g32223	Scaffold29.g59180	0.0281216	0.251271	0.111917	2.88181e-11
Eudicots	Raphanus sativus	gene_LOC108854415	gene_LOC108862620	0.0846853	0.251625	0.336554	4.28524e-07
Eudicots	Raphanus sativus	gene_LOC108862091	gene_LOC108830048	0.0490579	0.371112	0.132192	2.98224e-15
Eudicots	Tetracentron sinense	gene_HHK36_015652	gene_HHK36_029562	0.140237	0.398633	0.351793	4.45911e-08
Eudicots	Tripterygium wilfordii	gene_HS088_TW01G00540	gene_HS088_TW13G01308	0.0645242	0.249377	0.258741	8.69115e-06
Eudicots	Tripterygium wilfordii	gene_HS088_TW04G00320	gene_HS088_TW09G01219	0.0988981	0.218034	0.45359	8.11842e-05
Eudicots	Tubocapsicum anomalum	Tubocapsicum_anomalum_01G005530	Tubocapsicum_anomalum_17G009940	0.0324584	0.0752698	0.431228	0.0699519
Eudicots	Tubocapsicum anomalum	Tubocapsicum_anomalum_06G015880	Tubocapsicum_anomalum_18G019340	0.152071	0.274835	0.553318	0.003039
Eudicots	Tubocapsicum anomalum	Tubocapsicum_anomalum_07G036610	Tubocapsicum_anomalum_22G009560	0.0248373	0.106955	0.232223	0.00172832
Eudicots	Tubocapsicum anomalum	Tubocapsicum_anomalum_10G026880	Tubocapsicum_anomalum_17G002220	0.0961408	0.143426	0.670315	0.215034
Monocots	Neotrinia splendens	OkoG051369	OkoG008798	0.0228107	0.0951001	0.23986	7.78738e-07
Monocots	Neotrinia splendens	OkoG051369	OkoG011126	0.198378	1.02326	0.193869	3.44633e-17
Monocots	Neotrinia splendens	OkoG011126	OkoG017893	0.0228964	0.0928758	0.246527	4.53417e-06
Monocots	Neotrinia splendens	OkoG039960	OkoG016080	0.108419	0.617876	0.175471	2.44947e-07
Monocots	Acanthochlamys_bracteata	EVM0003214	EVM0013821	0.0722139	0.121132	0.596159	0.101277
Monocots	Acorus americanus	Acora.02G182400.v1.1	Acora.11G201200.v1.1	0.12494	0.504909	0.24745	5.52376e-18
Monocots	Acorus calamus	CHI	CHI_2	0.0324908	0.193093	0.168265	1.08109e-06
Monocots	Acorus calamus	CHI3	CHI3_2	0.0171424	0.0640369	0.267696	0.00640569
Monocots	Acorus calamus	FAP1_2	FAP1_4	0.017357	0.0546617	0.317535	0.0106832
Monocots	Acorus calamus	FAP1_3	FAP1_5	0.0160405	0.0559441	0.286724	0.0019114
Monocots	Acorus calamus	FAP2	FAP2_2	0.0250678	0.0403549	0.621183	0.199112
Monocots	Acorus calamus	FAP2	FAP2_3	0.13157	0.499102	0.263614	3.42824e-17
Monocots	Acorus calamus	FAP2_2	FAP2_3	0.120574	0.481813	0.25025	1.10469e-17
Monocots	Acorus gramineus	gene_QJS04_geneDACA004917	gene_QJS04_geneDACA013493	0.462072	1.2304	0.375545	6.49509e-07
Monocots	Asparagus officinalis	gene_LOC109829369	gene_LOC109821880	0.213144	0.62781	0.339504	0.000473716
Monocots	Avena sativa	AVESA.00010b.r2.2CG0271870	AVESA.00010b.r2.2DG0353420	0.0216792	0.0971379	0.22318	4.24791e-05
Monocots	Avena sativa	AVESA.00010b.r2.2CG0271870	AVESA.00010b.r2.6AG1052930	0.0216164	0.133254	0.162219	1.05418e-07
Monocots	Avena sativa	AVESA.00010b.r2.2DG0353420	AVESA.00010b.r2.6AG1052930	0.00323658	0.0409146	0.0791056	0.000339208
Monocots	Avena sativa	AVESA.00010b.r2.4AG0615430	AVESA.00010b.r2.4DG0758920	0.00522364	0.3084	0.0169379	8.39218e-14
Monocots	Avena sativa	AVESA.00010b.r2.4AG0615430	AVESA.00010b.r2.7CG0710680	0.00714768	0.376196	0.0189999	2.57772e-17
Monocots	Avena sativa	AVESA.00010b.r2.4DG0758920	AVESA.00010b.r2.7CG0710680	0.00885374	0.361764	0.0244738	1.39653e-15
Monocots	Avena sativa	AVESA.00010b.r2.5CG0871790	AVESA.00010b.r2.6AG1042780	0.249239	1.16345	0.214223	2.06813e-24
Monocots	Avena sativa	AVESA.00010b.r2.5CG0871790	AVESA.00010b.r2.6DG1157530	0.249755	1.06711	0.234048	4.46915e-23
Monocots	Avena sativa	AVESA.00010b.r2.5CG0871790	AVESA.00010b.r2.7AG1208060	0.0241038	0.106858	0.225569	1.78103e-07
Monocots	Avena sativa	AVESA.00010b.r2.5CG0871790	AVESA.00010b.r2.7DG1399600	0.023163	0.120034	0.192971	3.89168e-09
Monocots	Avena sativa	AVESA.00010b.r2.6AG1042780	AVESA.00010b.r2.6DG1157530	0.0220055	0.0574153	0.38327	0.00602172
Monocots	Avena sativa	AVESA.00010b.r2.6AG1042780	AVESA.00010b.r2.7DG1399600	0.244833	1.0541	0.232268	9.63936e-23
Monocots	Avena sativa	AVESA.00010b.r2.7AG1208060	AVESA.00010b.r2.7DG1399600	0.00317945	0.027024	0.117653	0.000891294
Monocots	Brachypodium hybridum	Brahy.D01G0043800.v1.1	Brahy.S02G0385600.v1.1	0.0247059	0.280314	0.0881365	3.56224e-10
Monocots	Brachypodium hybridum	Brahy.D01G0617100.v1.1	Brahy.S04G0042800.v1.1	0.206971	0.874454	0.236686	2.19971e-19
Monocots	Brachypodium hybridum	Brahy.D01G0312300.v1.1	Brahy.S06G0088700.v1.1	0.0147641	0.18741	0.0787795	9.09305e-14
Monocots	Brachypodium hybridum	Brahy.D01G0617100.v1.1	Brahy.S07G0072100.v1.1	0.0156693	0.0330807	0.473669	0.0711097
Monocots	Brachypodium hybridum	Brahy.D03G0786000.v1.1	Brahy.S04G0042800.v1.1	0.012104	0.110612	0.109428	4.931e-11
Monocots	Brachypodium hybridum	Brahy.D03G0153800.v1.1	Brahy.S04G0231300.v1.1	0.0413843	0.0846111	0.489111	0.0278591
Monocots	Brachypodium hybridum	Brahy.D04G0637400.v1.1	Brahy.S05G0319100.v1.1	0.0364114	0.246031	0.147995	1.14996e-08
Monocots	Cocos nucifera	gene_COCNU_04G004620	gene_COCNU_12G006260	0.0564697	0.286829	0.196876	1.23258e-09
Monocots	Dendrobium chrysotoxum	gene_IEQ34_012610	gene_IEQ34_013742	0.00456189	0.0280109	0.162861	0.0373752
Monocots	Digitaria exilis	Dexi3A01G0013540	Dexi3B01G0013780	0.0144641	0.0924118	0.156518	0.000805011
Monocots	Digitaria exilis	Dexi3A01G0000860	Dexi8A01G0000910	0.0276334	0.295022	0.0936654	1.19374e-09
Monocots	Digitaria exilis	Dexi9A01G0039360	Dexi9B01G0038340	0.0103168	0.0348955	0.295647	0.0300891
Monocots	Dioscorea alata	gene_IHE45_05G149100	gene_IHE45_10G037900	0.139597	1.64383	0.0849216	5.00232e-27
Monocots	Dioscorea zingiberensis	gene_J5N97_007366	gene_J5N97_019911	0.144361	1.3041	0.110698	1.78355e-23
Monocots	Echinochloa crus-galli	scaffold3.658	scaffold65.276	0.0265065	0.107711	0.24609	0.00388608
Monocots	Echinochloa crus-galli	scaffold3.658	scaffold176.249	0.0643023	0.112839	0.569857	0.223755
Monocots	Echinochloa crus-galli	scaffold2.732	scaffold96.357	0.0679271	0.122205	0.555847	0.0271985
Monocots	Echinochloa crus-galli	scaffold70.43	scaffold50.86	0.0878316	0.327557	0.268141	1.40608e-06
Monocots	Echinochloa crus-galli	scaffold70.43	scaffold144.221	0.118688	0.689222	0.172206	7.48144e-13
Monocots	Echinochloa crus-galli	scaffold70.43	scaffold471.40	0.095188	0.367699	0.258875	4.54381e-07
Monocots	Echinochloa crus-galli	scaffold105.126	scaffold6.593	0.0125329	0.0726187	0.172586	3.00034e-06
Monocots	Echinochloa crus-galli	scaffold105.126	scaffold10.665	0.0118069	0.0646491	0.18263	2.95681e-06
Monocots	Echinochloa crus-galli	scaffold223.135	scaffold10.665	0.176401	1.23814	0.142472	3.44046e-20
Monocots	Echinochloa crus-galli	scaffold223.135	scaffold174.206	0.0194398	0.0943249	0.206095	0.000148742
Monocots	Echinochloa crus-galli	scaffold65.276	scaffold176.249	0.0693283	0.167614	0.413619	0.0182363
Monocots	Echinochloa crus-galli	scaffold50.86	scaffold96.206	0.106382	0.713513	0.149096	1.86875e-16
Monocots	Echinochloa crus-galli	scaffold50.86	scaffold144.221	0.126458	0.556316	0.227314	5.47765e-09
Monocots	Echinochloa crus-galli	scaffold50.86	scaffold471.40	0.0726148	0.318795	0.227779	2.74084e-08
Monocots	Echinochloa crus-galli	scaffold96.206	scaffold144.221	0.0512387	0.305197	0.167888	1.13423e-08
Monocots	Echinochloa crus-galli	scaffold96.206	scaffold471.40	0.101437	0.464584	0.218339	1.12177e-09
Monocots	Echinochloa crus-galli	scaffold36.570	scaffold13.535	0.0211371	0.116357	0.181658	0.000517471
Monocots	Echinochloa crus-galli	scaffold6.593	scaffold10.665	0.00746719	0.0304312	0.245379	0.00475
Monocots	Echinochloa crus-galli	scaffold144.221	scaffold471.40	0.0832597	0.222313	0.374515	0.000863447
Monocots	Elaeis guineensis	gene_LOC105045978	gene_LOC105052295	0.0597077	0.261586	0.228252	3.37239e-08
Monocots	Eleusine coracana	gene_PR202_ga02948	gene_PR202_gb10017	0.0104327	0.0258467	0.403637	0.0476265
Monocots	Eleusine coracana	gene_PR202_ga13968	gene_PR202_gb10465	0.0208253	0.155227	0.13416	1.13686e-06
Monocots	Eragrostis curvula	gene_EJB05_20308	gene_EJB05_45800	0.233113	1.2572	0.185422	2.45922e-30
Monocots	Eragrostis curvula	gene_EJB05_29867	gene_EJB05_29902	0.0126197	0.0929937	0.135705	1.16783e-05
Monocots	Eragrostis curvula	gene_EJB05_29902	gene_EJB05_01992	0.0240747	0.311554	0.0772729	2.30026e-12
Monocots	Eragrostis curvula	gene_EJB05_29867	gene_EJB05_01992	0.0400362	0.358092	0.111804	2.06447e-13
Monocots	Eragrostis tef	Et_1A_006475	Et_1B_011304	0.0167543	0.0884686	0.189381	4.77456e-07
Monocots	Eragrostis tef	Et_1A_007128	Et_1B_011927	0.0305813	0.0907729	0.336899	0.00552378
Monocots	Eragrostis tef	Et_1B_011304	Et_2A_017643	0.236328	0.934269	0.252954	1.02828e-21
Monocots	Eragrostis tef	Et_2A_017643	Et_2B_021659	0.0315516	0.122018	0.258582	1.97289e-07
Monocots	Eragrostis tef	Et_4A_034194	Et_4B_038342	0.018382	0.190352	0.0965681	1.73492e-07
Monocots	Eragrostis tef	Et_5A_042138	Et_5B_044808	0.0284657	0.193929	0.146784	6.54265e-10
Monocots	Eragrostis tef	Et_9A_062905	Et_9B_065446	0.0219877	0.281384	0.0781413	6.29012e-11
Monocots	Iris pallida	gene_M6B38_299855	gene_M6B38_399615	0.00190874	0.064958	0.0293841	3.71706e-06
Monocots	Iris pallida	gene_M6B38_338420	gene_M6B38_401630	0.0148254	0.0105388	1.40674	0.747404
Monocots	Iris pallida	gene_M6B38_364490	gene_M6B38_184735	0.00382954	0.026997	0.141851	0.0247814
Monocots	Iris pallida	gene_M6B38_370900	gene_M6B38_174645	0.127532	0.163904	0.778086	0.377293
Monocots	Iris pallida	gene_M6B38_174645	gene_M6B38_189190	0.411371	3.00472	0.136908	2.89112e-17
Monocots	Iris pallida	gene_M6B38_187785	gene_M6B38_220610	0.0031837	0.0370342	0.0859666	0.000559731
Monocots	Leersia perrieri	LPERR11G00880	LPERR12G00940	0.0265107	0.0652146	0.406515	0.0349167
Monocots	Lolium rigidum	gene_LOC124671264	gene_LOC124706957	0.00320273	0.0274552	0.116653	8.87291e-05
Monocots	Lolium rigidum	gene_LOC124702569	gene_LOC124702572	0.0210581	0.0438298	0.480452	0.0989113
Monocots	Musa acuminata	gene_LOC103993954	gene_LOC103994656	0.296782	0.669635	0.4432	8.08912e-05
Monocots	Oryza rufipogon	ORUFI11G00980	ORUFI12G01110	0.0634146	0.20892	0.303536	4.60191e-05
Monocots	Panicum hallii	gene_PAHAL_1G420100	gene_PAHAL_4G290100	0.255906	0.987036	0.259267	1.47011e-22
Monocots	Panicum hallii	gene_PAHAL_3G008000	gene_PAHAL_8G008800	0.00709881	0.0770564	0.0921249	0.000538921
Monocots	Paspalum vaginatum	gene_BS78_04G296200	gene_BS78_10G079000	0.235569	1.4537	0.162048	6.77913e-25
Monocots	Pinellia pedatisecta	PIPE19196	PIPE20159	0.202158	1.12545	0.179624	1.01679e-16
Monocots	Pinellia pedatisecta	PIPE19196	PIPE22647	0.0493222	0.135948	0.362803	0.00346068
Monocots	Rhynchospora pubera	gene_LUZ62_030497	gene_LUZ62_045336	0.0267328	0.0143264	1.86598	0.519014
Monocots	Rhynchospora pubera	gene_LUZ62_021749	gene_LUZ62_040896	0.00804608	0.0350413	0.229617	0.00585738
Monocots	Rhynchospora pubera	gene_LUZ62_020011	gene_LUZ62_038170	0.00653603	0.0190007	0.34399	0.181268
Monocots	Rhynchospora pubera	gene_LUZ62_021749	gene_LUZ62_067012	0.012649	0.0685352	0.184562	0.000296556
Monocots	Rhynchospora pubera	gene_LUZ62_021749	gene_LUZ62_053651	0.00966122	0.0366938	0.263293	0.0195731
Monocots	Rhynchospora pubera	gene_LUZ62_020786	gene_LUZ62_054528	0.0135969	0.00548605	2.47845	0.605809
Monocots	Rhynchospora pubera	gene_LUZ62_030497	gene_LUZ62_075590	0.0719855	0.0528501	1.36207	0.43714
Monocots	Rhynchospora pubera	gene_LUZ62_031509	gene_LUZ62_086336	0.00180829	0.0101812	0.177611	0.153951
Monocots	Rhynchospora pubera	gene_LUZ62_034283	gene_LUZ62_083640	0.00546049	0.0339082	0.161038	0.0148726
Monocots	Rhynchospora pubera	gene_LUZ62_040896	gene_LUZ62_067012	0.00956923	0.0440965	0.217006	0.00584437
Monocots	Rhynchospora pubera	gene_LUZ62_040896	gene_LUZ62_053651	0.0100731	0.0622361	0.161853	0.000163133
Monocots	Rhynchospora pubera	gene_LUZ62_039940	gene_LUZ62_054528	0.00838147	0.00567958	1.47572	0.412365
Monocots	Rhynchospora pubera	gene_LUZ62_045336	gene_LUZ62_075590	0.0381029	0.0251882	1.51273	0.498079
Monocots	Rhynchospora pubera	gene_LUZ62_046357	gene_LUZ62_086336	0.00725973	0.0102078	0.711198	0.498149
Monocots	Rhynchospora pubera	gene_LUZ62_049060	gene_LUZ62_083640	0.011778	0.0267618	0.440106	0.0499662
Monocots	Rhynchospora pubera	gene_LUZ62_053651	gene_LUZ62_067012	0.00661846	0.0322873	0.204986	0.0108806
Monocots	Rhynchospora pubera	gene_LUZ62_054528	gene_LUZ62_066037	0.0100735	0.00568258	1.7727	0.49801
Monocots	Rhynchospora pubera	gene_LUZ62_079350	gene_LUZ62_083640	0.00780044	0.0269437	0.289509	0.0658671
Monocots	Saccharum spontaneum	Sspon.04G0014260_2B	Sspon.04G0014260_3C	0.388772	0.592954	0.655653	0.105029
Monocots	Saccharum spontaneum	Sspon.08G0012260_1A	Sspon.08G0012260_2C	0.00563086	0.00888442	0.633791	0.55304
Monocots	Setaria viridis	SEVIR_7G312700v2	SEVIR_8G012200v2	0.00709987	0.260017	0.0273054	8.51182e-13
Monocots	Triticum aestivum	TraesCS1A02G036200	TraesCS1B02G046200	0.0072108	0.085079	0.0847542	1.46212e-08
Monocots	Triticum aestivum	TraesCS1A02G036200	TraesCS1D02G037900	0.0146564	0.072908	0.201025	0.000114967
Monocots	Triticum aestivum	TraesCS5A02G475600	TraesCS5B02G488900	0.00791761	0.328837	0.0240776	3.20584e-12
Monocots	Triticum aestivum	TraesCS6A02G337200	TraesCS6B02G367900	0.0269169	0.122415	0.219882	1.19772e-08
Monocots	Triticum aestivum	TraesCS7A02G163700	TraesCS7B02G069500	0.0155573	0.0724159	0.214833	5.74098e-06
Monocots	Triticum aestivum	TraesCS7A02G163700	TraesCS7D02G165800	0.0154436	0.0654355	0.236012	5.39085e-05
Monocots	Triticum aestivum	TraesCS7B02G069500	TraesCS7D02G165800	0.00884418	0.0623587	0.141828	1.03065e-06
Monocots	Urochloa fusca	Urofu.3G033800.v1.1	Urofu.8G005700.v1.1	0.00704857	0.0861466	0.0818206	0.000116197
Monocots	Zea mays	Zm00001eb193130	Zm00001eb256920	0.0448838	0.223216	0.201078	4.86163e-08
Monocots	Zea mays	Zm00001eb193130	Zm00001eb373710	0.207027	1.02294	0.202384	8.96026e-18
Monocots	Zingiber officinale	gene_ZIOFF_001757	gene_ZIOFF_006233	0.0120371	0.00807015	1.49156	0.95969
Monocots	Zingiber officinale	gene_ZIOFF_002070	gene_ZIOFF_006556	0.00315213	0.02743	0.114915	0.00514579
Monocots	Zingiber officinale	gene_ZIOFF_033381	gene_ZIOFF_036925	0.00928372	0.0410365	0.226231	0.0404624
Monocots	Zingiber officinale	gene_ZIOFF_031498	gene_ZIOFF_035070	0.00886288	0.0431692	0.205306	0.0190588
Monocots	Zingiber officinale	gene_ZIOFF_039431	gene_ZIOFF_043539	0.019984	0.0189177	1.05636	0.993154
Monocots	Zizania latifolia	Zla03G021780	Zla15G015330	0.0769566	0.183522	0.419332	1.82272e-05
Monocots	Zizania latifolia	Zla05G003490	Zla09G001950	0.179082	1.07346	0.166827	1.13481e-12
Monocots	Zizania latifolia	Zla08G023140	Zla10G010330	0.0502637	0.139278	0.360889	3.53838e-05
Monocots	Zizania latifolia	Zla08G023140	Zla15G015330	0.214426	0.906816	0.23646	2.67525e-20
Monocots	Zizania latifolia	Zla11G009600	Zla12G007720	0.118998	0.573613	0.207454	2.80827e-13
Lycophyte	Selaginella moellendorffii	gene_SELMODRAFT_227414	gene_SELMODRAFT_447240	0.025287	0.0415373	0.608779	0.30469
Lycophyte	Selaginella moellendorffii	gene_SELMODRAFT_151616	gene_SELMODRAFT_444624	0.0145803	0.0539703	0.270153	0.0134148
Lycophyte	Selaginella moellendorffii	gene_SELMODRAFT_112032	gene_SELMODRAFT_125981	0.0074394	0.00682522	1.08999	0.708651
Basal angiosperms	Amborella trichopoda	gene_LOC18442058	gene_LOC18447558	0.341005	1.52338	0.223848	1.48429e-17
Basal angiosperms	Euryale ferox	EF03G000980	EF04G012670	0.0332753	0.1028	0.323689	0.00240576
Basal angiosperms	Euryale ferox	EF03G013710	EF04G006050	0.0549897	0.169926	0.323609	2.72962e-07
Basal angiosperms	Euryale ferox	EF07G003900	EF25G005870	0.0870304	0.182	0.478188	0.0136555
Basal angiosperms	Euryale ferox	EF07G003900	EF26G005640	0.0402036	0.137691	0.291984	0.000217288
Basal angiosperms	Euryale ferox	EF25G005870	EF26G005640	0.0838519	0.140607	0.596357	0.111986
