# Supplementary material for: Evolutionary landscape of plant chalcone isomerase-fold gene families
Source: Front Plant Sci. 2025 Mar 28;16:1559547. doi: 10.3389/fpls.2025.1559547 (PMC11985768; doi:10.3389/fpls.2025.1559547)
Supplement: Supplementary Table 1 — The genomic data source of 259 species. [file DataSheet1.zip › Supplementary_information/Table S11.xlsx]

## Sheet: Sheet1
Table S11. The tandem duplicate gene pairs and Ka/Ks values in the CHI-fold protein family.
Taxa	Species	Duplicate gene pairs		Ka	Ks	Ka/Ks	P-Value
Eudicots	Aquilegia coerulea	gene_AQUCO_01100504v1	gene_AQUCO_01100505v1	0.159998	0.782952	0.204353	6.53631e-10
Eudicots	Bauhinia championii	LXT05485	LXT05486	0.0197467	0.0200471	0.985019	0.991612
Eudicots	Brassica juncea	BjuB05g27830S	BjuB05g27840S	0.210866	0.296215	0.711868	0.150494
Eudicots	Cajanus cajan	C.cajan_09655	C.cajan_09656	0.0665418	0.201689	0.329922	5.07567e-05
Eudicots	Cajanus cajan	C.cajan_09656	C.cajan_09657	0.0831299	0.21959	0.378568	0.000458973
Eudicots	Cajanus cajan	C.cajan_29159	C.cajan_29160	0.464471	1.87719	0.247429	2.55496e-14
Eudicots	Cajanus cajan	C.cajan_29160	C.cajan_29161	0.33711	1.49991	0.224754	1.92881e-13
Eudicots	Cajanus cajan	C.cajan_29161	C.cajan_29162	0.38354	4.52229	0.084811	4.58536e-16
Eudicots	Cajanus cajan	C.cajan_42125	C.cajan_42126	0.160816	0.507946	0.316601	7.84814e-07
Eudicots	Carthamus tinctorius	Ct_T15992	Ct_T15993	0.182813	0.468835	0.38993	0.000110629
Eudicots	Cicer arietinum	gene_LOC101500746	gene_LOC101501059	0.211304	1.10576	0.191095	2.06424e-14
Eudicots	Cicer arietinum	gene_LOC101501059	gene_LOC101501370	0.37206	2.04807	0.181663	1.04132e-19
Eudicots	Eucalyptus grandis	EUGRSUZ_J01152	EUGRSUZ_J01153	0.060734	0.322676	0.18822	5.45945e-08
Eudicots	Fagopyrum esculentum	EVM_prediction_Fe5.14515	EVM_prediction_Fe5.14516	0.0883634	0.363652	0.242989	3.56135e-10
Eudicots	Ficus carica	FCD_00011567	FCD_00011569	0.410916	1.53938	0.266936	1.95534e-13
Eudicots	Ficus carica	FCD_00011569	FCD_00011570	0.250983	0.536299	0.46799	0.00537772
Eudicots	Glycine max	gene_GLYMA_20G241600v4	gene_GLYMA_20G241700v4	0.369996	2.76067	0.134024	3.26134e-16
Eudicots	Gynandropsis gynandra	GG16G068530	GG16G068580	0.14153	0.15481	0.914215	0.76205
Eudicots	Helianthus annuus	gene_LOC110910959	gene_LOC110913039	0.0871414	0.197949	0.440222	0.00185426
Eudicots	Helianthus annuus	gene_LOC110913039	gene_LOC110913037	0.119391	0.452667	0.26375	3.52019e-10
Eudicots	Herrania umbratica	gene_LOC110425216	gene_LOC110425500	0.151533	0.43673	0.346973	2.98765e-07
Eudicots	Jacaranda mimosifolia	Jmimo22190	Jmimo22191	0.0393267	0.14293	0.275147	0.000167676
Eudicots	Juglans regia	Jr02_20200	Jr02_20210	0.0400474	0.0555552	0.720857	0.398093
Eudicots	Juglans regia	Jr15_07750	Jr15_07760	0.00145178	0.0026365	0.550646	0.347222
Eudicots	Macleaya cordata	gene_BVC80_1065g161	gene_BVC80_1065g162	0.169045	0.401707	0.420815	2.33949e-06
Eudicots	Malania oleifera	gene_LOC131167055	gene_LOC131167056	0.165965	1.21383	0.136728	3.10697e-18
Eudicots	Malus domestica	MD01G0093200	MD01G0093300	0.0281034	0.061159	0.459514	0.0301854
Eudicots	Mangifera indica	gene_LOC123196727	gene_LOC123195997	0.158856	0.359786	0.44153	7.88235e-05
Eudicots	Medicago truncatula	gene_LOC11424676	gene_LOC11445536	0.405778	2.32564	0.17448	6.57176e-19
Eudicots	Medicago truncatula	gene_LOC11440740	gene_LOC11440741	0.270189	1.28229	0.210709	6.46354e-15
Eudicots	Medicago truncatula	gene_LOC11440741	gene_LOC11424676	0.0496533	0.17791	0.279092	3.96474e-05
Eudicots	Medicago truncatula	gene_LOC11445536	gene_LOC11446745	0.086714	0.223307	0.388317	0.000541891
Eudicots	Morus notabilis	gene_L484_017264	gene_L484_017265	0.323131	3.80313	0.0849643	7.18208e-13
Eudicots	Nicotiana attenuata	FAP1_1	FAP1_3	0.105545	0.295244	0.357482	0.000264871
Eudicots	Phaseolus vulgaris	gene_PHAVU_007G008500g	gene_PHAVU_007G008600g	0.385311	1.66347	0.231631	8.65335e-18
Eudicots	Pistacia vera	gene_LOC116107972	gene_LOC116107975	0.0152692	0.041573	0.367286	0.0430702
Eudicots	Pisum sativum	Psat6g237840	Psat6g237920	0.3764	2.19948	0.171132	2.43112e-20
Eudicots	Punica granatum	gene_LOC116195502	gene_LOC116195503	0.163429	0.332217	0.491934	0.000659778
Eudicots	Senna tora	gene_G2W53_032365	gene_G2W53_032366	0.311878	1.69714	0.183767	8.2937e-13
Eudicots	Sesamum indicum	SIN_1008807	SIN_1008806	0.0389311	0.0197494	1.97125	0.315196
Eudicots	Simmondsia chinensis	Sc06g0001890	Sc06g0001900	0.20532	1.13846	0.180349	4.26383e-07
Eudicots	Solanum lycopersicum	Solyc05g010310.3	Solyc05g010320.3	0.164849	0.398949	0.413207	0.000124498
Eudicots	Solanum pennellii	gene_LOC107019217	gene_LOC107020630	0.158213	0.404531	0.391101	2.18541e-05
Eudicots	Spatholobus suberectus	gene_E2542_SST22123	gene_E2542_SST22124	0.495024	3.62439	0.136582	4.99977e-10
Eudicots	Spatholobus suberectus	gene_E2542_SST22124	gene_E2542_SST22125	0.378364	1.76414	0.214476	1.91206e-13
Eudicots	Spatholobus suberectus	gene_E2542_SST22125	gene_E2542_SST22126	0.133813	0.225976	0.592155	0.0972125
Eudicots	Spatholobus suberectus	gene_E2542_SST22126	gene_E2542_SST22127	0.132898	0.132145	1.0057	0.850242
Eudicots	Tiarella polyphylla	EVM20prediction20LG01.4324	EVM20prediction20LG01.4325	0.188342	0.505438	0.37263	1.12411e-06
Eudicots	Tiarella polyphylla	EVM20prediction20LG01.4325	EVM20prediction20LG01.4326	0.264067	0.275931	0.957001	0.917237
Eudicots	Trifolium pratense	Tp57577_TGAC_v2_gene30359	Tp57577_TGAC_v2_gene30361	0.450045	1.63259	0.275662	4.02146e-09
Eudicots	Vigna unguiculata	gene_LOC114189846	gene_LOC114190515	0.35939	1.78624	0.2012	4.60828e-19
Eudicots	Vigna unguiculata	gene_LOC114192130	gene_LOC114189846	0.255884	1.99229	0.128437	3.13566e-20
Eudicots	Ziziphus jujuba	gene_FEM48_Zijuj03G0079800	gene_FEM48_Zijuj03G0079900	0.267369	0.534262	0.500446	0.000101014
Monocots	Cocos nucifera	gene_COCNU_12G007220	gene_COCNU_12G007230	0.00686094	0.00914644	0.750121	0.600562
Monocots	Dioscorea zingiberensis	gene_J5N97_019914	gene_J5N97_019915	0.0032671	0.0151843	0.215162	0.099409
Monocots	Elaeis guineensis	gene_LOC105051258	gene_LOC105051256	0.0397318	0.0579082	0.686118	0.242361
Monocots	Joinvillea ascendens	Joasc.14G112300.v1.1	Joasc.14G112400.v1.1	0.0199987	0.0499201	0.400614	0.0760789
Monocots	Paspalum vaginatum	gene_BS78_01G031900	gene_BS78_01G032000	0.0530021	0.39255	0.13502	3.81824e-09
Monocots	Saccharum spontaneum	Sspon.01G0031250_3C	Sspon.01G0031250_1T	0.00501133	0.0581292	0.0862102	0.00150195
Monocots	Vanilla planifolia	gene_HPP92_020855	gene_HPP92_020856	0.400319	0.53845	0.743466	0.330366
Ferns	Adiantum capillus-veneris	gene_GOP47_0022311	gene_GOP47_0022058	0.0685604	0.117082	0.585576	0.076586
Ferns	Adiantum capillus-veneris	gene_GOP47_0028676	gene_GOP47_0028056	0.0379421	0.0639383	0.593417	0.263608
Basal angiosperms	Amborella trichopoda	gene_LOC18440411	gene_LOC18440412	0.0793817	0.0770963	1.02964	1
