# Supplementary material for: Evolutionary landscape of plant chalcone isomerase-fold gene families
Source: Front Plant Sci. 2025 Mar 28;16:1559547. doi: 10.3389/fpls.2025.1559547 (PMC11985768; doi:10.3389/fpls.2025.1559547)
Supplement: Supplementary Table 1 — The genomic data source of 259 species. [file DataSheet1.zip › Supplementary_information/Table S2.xlsx]

## Sheet: Sheet1
Table S2. The basic statistics of CHI-fold protein family members
Species	Taxa	Gene name	Gene length	PI	WM	Subcellular Localization Prediction	Types	Sequences
Chara braunii	Algae	CBR_g20428	247	9.21	28169.5	cyto	Ⅲ	MEDPKDIYWSPLTRKVNSDGSIIEPSTGFRFPVLLRSDVDVQDNAYRVLAGVGFRDKSLLRLKTIIVYAFGFYVKPENLRSVLGKKYAGVAPDVLKFRTEFYDDLLSHELDMTVRVVVNYKRLRMDMVRSAFNISLRNRLRKITGSDSDAGLGCFFDYLRDDLRMKKGTVIDFRWLPGGRLTTEVSGKELGTIVSPSLCRAFFDMYIGEPPVLQATKEEIGESFARILNCDRMGRPKQLCAQTKDHS
Chlamydomonas reinhardtii	Algae	gene-CHLRE_01g007600v5	260	9.12	27730.9	chlo	Ⅲ	MVGFETRDGFAIPTGNAKQSDSLKPENFKFWSARAAPMTPFASLSASILGGLGKPGSAGGRVEPATGYEFPAELCYLKKPCPSLAGLGVRNKKIVIKDIHVYALGIYVDAAAAKSALSGFKKKTAAELEADQSFYDAVVSTPSVEKSLRLVISSRLVDRKKFLDALEDRLAPRLKQAGEPSTLDNFRAQFDSVHFEKGLEIAFTCVDNKKLVTKVAGQEKGSIASPALCSSLFDIYLGADPVSKDAKSSFGKSLAAALKE
Chlamydomonas reinhardtii	Algae	gene-CHLRE_10g446800v5	477	9.46	49622.1	nucl	Ⅲ	MSEPEGVGMPGQFTLGGRRRGPLKRFYKIALKTFTFGLAGRGGRGGAVGARRRGRGARGPPLASLSAAILEPADVDLDDGYGPSTGQPLALTTTGVPGMSVLTPAAGVASFPLAILPPVHPDSEVPSGLYEHHSHIRSLHYHGHAEHLAHNQQNLSQLWNRARQPHHAHAQPHQTSHHQATQLCTCGGASTGMDCSAACAASAAADPDLLSQPLHAKHGHGSHSLQHLLATGSRQWGSSSWWDGRSMLKVKIYDFALYADTTKAREVLRSGLPSFAPGGTGSALIARSSSGGGGGSPTDLLVPPASGVGLSLTIRACRNLPLPLLGAEFERILQRRHEKAGGRADDPALRELLSYFSRERLPAHVVVGGGPGNSSEPAVRKGAAITFSRSSSGELVTEA…
Chlamydomonas reinhardtii	Algae	gene-CHLRE_12g517100v5	261	9.22	28489.5	chlo	Ⅲ	MQKSLAQRAGRQTFGAARCPPAALRSRPAAVSRGACQPVRASLTVKDAQSGVEYLLAQKFWQGEAYRCLGAATRSKNILFVNVKVYSITAYVEADRAAKELGVRQRGGFFESDNDYASALVDGAFNKVIQLHLVRDVTGEQFTEAINKSLLPRMQLAGDTASLDKFNDYFNSKNLVNNTEVILMWSVAGDLEVLVTPPVTAPQEYGTATPELRISSAALGRGLFEIFLGDSPVVPEAKTEWIKGAKQLLDSENVKRSTRKA
Chondrus crispus	Algae	CHC_T00008856001	299	9.7	32178.9	mito	Ⅲ	MNVRIFSSATRLGRLMSKNSGLHASIRSIQVATASSSRNFQAVSTQDTHTRNPHIYLSGISLVLASSVAVVAHAEAATSPPSASILDDEPVGLSVLTKTENATGVQFPITFNDAGTLHGTGVRLMGGLVRVYALGLYADRSALRDALSNWKGFSREEILSSDALWDSVCDVNSSFTRTFRFVVVREVGGRHMRTGFERGLAPRVAKAVKKGRCKPSECKKATKKFADMFLGVGTMKVGSEAVVVLDGDKVSLTIDGRWMGEVRNPQLSWAMADMFLGGNAVAPTLRVSAAETLEMLLRE
Galdieria partita	Algae	gene-GpartN1_g6725.t1	324	9.14	36758.1	chlo	Ⅲ	MVFTEAFRGIVNYSRILARTSCRGVQFSIEQRGLHNILHKSFVHSFPNSFPVEHSSNWSNRRHIFYSKFGGLLLVLGAYSFSWYLFPARVKADSGVGVSEQLEEATEVEEPTTQVRFPTWLEVEENGLLKRQRLLGAGPRFMTPLRVKVYAVGVYVDEKEARSILSGFKYTDPEQLESDGRFWSTFSTPRSDPGEGRKGFGKTFRLVCIREVAGKHMQNGFDRGLLKRVREAEKKMNMPDGKQALKKFNGFFLEKGTMAVGCELLFVCSANGTVDTWIDGVHYGQVKNDALCWALSDMFLGMKPVSKEIKQQVSQGCFSWLQES
Galdieria sulphuraria	Algae	Gasu_47940	324	9.05	36609	chlo	Ⅲ	MVFTQAFRGVFNCSRTLSSRIFRVFDSVSHERGLQNISKKSLAYFFPSSFAAEHFSYWNKSSHVFSSKLGGLLLAVGAYSLSWYIFSTKVEADANFGVSEQLKEAEEIEEPTTQVRFPKWLEVMESGVLKRQRLLGAGPRFMTPLRVKVYSVGVYVDEKEARPVLSGFDYSNPEQLEGDERFWSTFCIPRSIPGEGKKGFGKTFRLVCIREVAGKHMQNGFDRGLLKRVRDAEKKMNMPDGKQALKKFNGFFLEKGSMAVGCELLFVCSANGTVDTWIDGVHYGQVKNDALCWALSDMFLGMKPVSKEIKQQTSNGCFSWLQES
Ostreococcus sp. 'lucimarinus'	Algae	OSTLU_26518	312	7.65	33014.6	chlo	Ⅲ	MLRRALLRSRSSIALNASRALAPSFKARALSTDDDAKAKTRAQAEAEAAKKINAGASPLFSWTEVDVSNADRTIPRWQNAAFVVVVGAFFAYFGNKLTSRAGRRAARGIRAAATDPATKISFPDTNSAGLTVLGAGCRVKRVAIIDVKIYALAMYVDADAARAQKGKGLLNGDYDKELAIELARDVDGKTFMEAMDESLGPRIREIATNMATAEDEDGNFMASVAEAAEKAEEAAVDSLDAMRDGFSSLKLKQGTKMTITWTSNGCAIAVAGAAKMEFESAEFAKALLDVYVGEGPVAPAAAQTFEKGLAAL
Ostreococcus sp. 'lucimarinus'	Algae	OSTLU_33001	172	8.34	18333.2	chlo	Ⅲ	MVTEPRTGLKVPAAMTPGDKALALAGRGARVKRIAGLSVKVYACGFYVDVDGARDGDAASYERLVRLVFARNVGGDKIVEALAERIRPAMDADSPALRAFEAIFDGVSFKKGTSLDFHATFEGELATFIKGKRVSVIADASLCRALFDCYVGKDPVIPELKSTVCAFVDGLN
Fontinalis antipyretica	Bryophytes	Foant_03749	258	5.05	28117.8	chlo	Ⅳ	MLFPHAFLAACFPRRNFREAKDSQIPPLQGAKLSIAILSKRGKDPLVEIGPQACEGNTGLEIETVEIRFTALGFYAEPSLSQHLQKWKGQSASSQQAASLKTTVASTNNLIQDSSGTTQTPSARKKATPGLLWKSWCESLIIKGIKGLPYGGALQSSLRDRLVSDDKLEEEEEALEKLVEFFQPHNLPNGANIIYHWSTPATVEVSLSEEAKIPEEVAYTIDNANVAEVLLDMYLGENTITPSTLFSVADAIAAETSQ
Fontinalis antipyretica	Bryophytes	Foant_07969	209	4.59	22767.6	cysk	Ⅳ	MGHPTVKVDDIDFTTKITPPASSSSLDLIGYGGTGMEIETVEIKFTAIGFYGEPSIKEHLHQWKGKAASALVADDSGFHKELIQAPGEKLVRISIIKGIKGLPYGSSLQSSLRDRLVNDDKYEEEEEEALEKLVEFFQPHNLPKGANIVYYWPTPASVQVSLSEETKVPEEVAYTIEDANVAEALLDLYLGENTITPSTLSSVAEAIAA
Fontinalis antipyretica	Bryophytes	Foant_10106	214	9.69	22530.6	cyto	Ⅲ	MAGTVPESYVESITGVRFPSSLTPTGSSADLAFAGAGVRDKKIAFVNVKVYAIALYVESKVRPALASWRGQPVSALSNNSAFFNSVLNAPVQKALQMVLVRDITGSQFWGALDEALRPRLKAANSGAAGDQALAELARVFQTRPLKNGTTITLNWVHPSTLQVSVASNSSATATLEASIDNRSLVSSVFDIYVGDQPISPGAKSQFAAGLARFV
Fontinalis antipyretica	Bryophytes	Foant_14288	430	9.55	46705.4	chlo	Ⅲ	MQGGWLDFRALIVNITANPGSSQSSSSFKVPADGTPSSNSVSASSSSKSPFSDVTPFSTLSACSPNSSIPIAGKCALGNGMAAVLHAAGAFLRLLSHGDRASRRRLRKGREKFQKSKDLKIINCVPDGIISPETRIFSISTNGGLTSLFISRISSVLKGGWSKLKSHEALPTVLAGILPPSSVALSQPGQDAFRVDISDGAFFGFKGYNSLGMVKEPKTGLEFPTQLSCNSVDGQARDGRSSCQILAGVGARSKEVMKFKSIKIYAFGLYVQPDHLRGQFGEKYKGFTAEELKNRPDILEDLLRRHEVEMTLRLVVHYKGLKMEMVRNAFQDSLRNRLNKIEGGANDEGLQTFCSYLSDDIRLHQGSTIDIRWQPGGRLRTEIEGRRVGVIHSHPLCQA…
Fontinalis antipyretica	Bryophytes	Foant_17850	291	5.89	31060.5	chlo	Ⅲ	MTSVPAFCSSSWSFFGASGGHPVHSSEARRGGMGVGVGVGVGVAGGLGWALSTPKLAHRRKGLVEDVLKVWEGNVSQFASMSMAAPMEEVVEPTTGMSFPGALEEGRLFSGAGLRKKSIFGLKKINVYTYGVYVDPASLKSELGNKYSSVDPEELPKDEAFFDDIMESEVGLTVRLVIVYGSLKIGSVRSAFEESVGSRIKKFGGTENRELLNSFTGAFTDDIKLPKGTTIDLIRLPGNILQTKIDGTQVGSVESALVCRSLFDLYLGDDPFDKDAKKAIGLHIASFLCSQ
Marchantia polymorpha	Bryophytes	MARPO_0044s0117	295	9.14	31508.2	chlo	Ⅲ	MAASSVTMACLTSVSVVKVPDSQYPSTKRHCPTAPVLPSIQPRRTPYRSGFFADFPNAQVHSRCAFAQASSSRKIPTLPTMASLRVEDEVVEPVTNIKFPKSTIAPGASTDLVLAGAGVREKKIAFLKVKVYAVGFYVDPKGISSLDAWKSKGTSELEKDESFSKVLIDIPVEKSLRIVLARDIEGAQFWGALDEALAPRLKAAGAGAAGEQALNSFGDVFKNRPLKEKTVISLTWTQPSTLHISITPEGRSPSAPDASIDSLDLVSSLYDVYLGKDPVSPSAKASVVRGIFSVA
Marchantia polymorpha	Bryophytes	MARPO_0058s0114	442	9.49	47885.1	nucl	Ⅲ	MQGNWPGLPNWVFNASPPLEPGEKWSRSSSCSPRPGAGACSGSHSGSITPPAKGHVAKPFPLSSFSPSAGKAAIGGGLNAVLQAAGGLLRLLGKGGSTNFEKRRRKNQRQLKRDTGVKVGAEVTEFNAAVSTYGSNLSGRGSASVLLTRVTSVLFGRLGKMRERNALPTILAALLPPLLTYDRPSNMLLPAPKDVEVENACMVKSVEESVKVQTKMTEKLPKDGVIVEPKTGVSFPSYLLFGEPGAKVDDYSSCQVLAGVGFRSKTLIRVKSIVIYAFGLYVEPNHLRAKLGDKYAGVPPEELKYRPEFYDDLLSQGVGMTVRLVVHYKGLSMGMVRSAFESSLKLRLKRIKGVEDDEGLQDFCSLMSEDLRIFRGTTIDVRWQPGGALQTEIGGHQLG…
Marchantia polymorpha	Bryophytes	MARPO_0077s0003	301	8.82	31853.5	chlo	Ⅲ	MFQWCFTLTAAIQSFGVQTISAFARQNDRRGTPRLSYTAPVYPSIQPQRTPALTGFLGHLLIAQSHARVAFAEAPSSTSMSTMPTEESEGVEKEVVEPVTGIKFAKSTNAPGASKELVLAGAGVRIKKVFAAVKVKVYAVGLYVDPSAVSSLQAWKSKGTKEIEKDESFSKTLIDLPVEKSIRIVLARDVEGAQFWGALGDALAPRLKALGAGAAGEQALNTFGDVFKNRPLKDKTVVFLTWTQPSTLHVSIAPEGGSPSAPDASIESAALLSSLYDVYLGKDPVSPSAKASIAEGILSLA
Marchantia polymorpha	Bryophytes	MARPO_0167s0012	279	5.21	29816.9	nucl	Ⅱ	MESTHSKVTSPAGQSQAAEFPKVENVSVSAEAEAQGKTLANGLHPKVENTEVSEVSEVTVVEGVQVTSTILVPGSDSELSLVGAGVRGVRLPHGVELKVTVLGIYTNLEVLNHLSKYDGLSAEELLKDDQFLLAFLEAPVDKLARVTMLLPLTGEDYAGKSGDTTEMSLKEVNKWGEAEELALKEYREFFKQKTCPPGSTIFFAVTKSGLEISQSFDSSIPKKAEYVVKNPVFGAGLVGTMLSVKGVSPHTRAKFGENMSTLLKNKIKDSSEVVANGAS
Marchantia polymorpha	Bryophytes	MARPO_0175s0004	211	4.48	23120.2	cysk	Ⅳ	MAQGDYAVDGIEFPATIQVPDSPPLKFLGQGVTDMTIETILVKFTAIGVYASEDIKGHLKAWGGKASSDLTAEESGYFKDFVDAPVPKLLKIGVIKGIKGNQYGGTLESSIRDRLAYDDKYEEEEEAVVERIVEYLETKNLPPGSCMFIYWPTPDEIKMSVSTDNTIPEKFDFSAVNKNVATYLLHWYMGENAMSETTSAALAEGVVALLA
Physcomitrium patens	Bryophytes	gene-PHYPA_006757	212	4.5	23260.2	cysk	Ⅳ	MGLQVVNVEGIDFATKFAPPTSSTELDLIGHGNTGMEIETVEIRFTAMGFYAEPSISEHLQKWKGKAVSELVEDDSGFHKELIQVPVEKAVRISIIKGIKGLPYGSALQSSLRDRLVNDDKFEEEEEEALEKLVEFFQPHNLPKGANIIYHWATPDTVKISLSEEGKIPDEVSYTIEDANVAEALLDLYLGENTITPSTLSSVAEAIAAQVA
Physcomitrium patens	Bryophytes	gene-PHYPA_014139	327	8.63	34236.4	cyto	Ⅲ	MHYCHYYLGLSIWVLIELHLELGFSVNDRSYLDLHFSLAMALLSCRAVSQSISISLSSVSVAASKPASRTNATKCGSARLQSSLVAGSQLGTSSILSVTAKSKVSVNKVLGVRAAVGADNVVTEPATSIKFALLLTVPDSSNTLTFLGAGVREKQIAFLKVKVYAVGVYAQPDVAASLASWKGKSAADLVKDEALFQELAQAPVEKALQIKLARDVDGATFWGALDEALVPRLTASGAGADGDAALAEFGNVFKNRSLQKGYVITLTWVQPSTLRIAVAESEAANLKTEASIESKALLSALYDVFLGTSAVSPSAKAAVAEGISKLP
Physcomitrium patens	Bryophytes	gene-PHYPA_015570	289	8.63	31228.8	chlo	Ⅲ	MNAVPGPSFSSRSFWTGVTSFVKNGGVPQRWRAAAGAGAGVVGLGLALTRPEVAPHRKLAAEELWRGLSSWKCDVSRFASIAWAEPVEEVVEPSTGMTFPSVVEEGRLFTGTGLRKKSILGLKKITVYAYGVYVDPASLKSQLGNKYSSENPEELKKNEEFYDDVMVSDVGLTVRLVIVYGSLKIGSVRGAFEESVGSRIKKFGGAANIELLQRFTGAFTDDIKLPKGTIIDLTRLPGNVLQTKIDGTEVGSVQSSLLCRSLFDLYIGDDPFDKEAKKLIGQNLASLLC
Physcomitrium patens	Bryophytes	gene-PHYPA_025932	439	7.6	47818.5	nucl	Ⅲ	MEGGWLHFPSLVLDFTSNLGFSHSSSCKVPNGNGQCSHFSNPSSKSVSASSSCPTLSENSHLSDVSPLSILSSNSISPVPEKLVLGNGVAAVLHAAGAFLRLLRSRDGDKGSRRRFIKSEKLKTLNDLKAVNYTLIRDISPGIQIISLCTRGVLSSSFFSQISSVLEGGWSKLICYDAAPIVLAAALPPSSLALFQYGQDAFGVDNCDGALFGLPSCNSQAVVVEPKTGLEFPMQLCHNNIDGQDSDASLSCQILAGVGARSKEIMRLKSIKIYAFGLYVHPDHLRGQLGDKYEGLSAEELENGLDFLEDLLRVHEVEMTLRLVVHYQGLKMRMVRNAFHESLRNRLSKIGGNGDEGLQTFCSYLSDDIRLHKGSTIDVRWQVGGRLRIEIEGRRVGVI…
Physcomitrium patens	Bryophytes	gene-PHYPA_030203	209	4.51	22894.7	cysk	Ⅳ	MGPQVVKVEDIDFATKFTPPTGSTELDLIGYGNTGMEIETVEIRFTAIGFYAEPSISEHLQKWKGTPSSNLVEDDSGFHKELIQAPVEKAVRISIIKGIKGLPYGSALQSSLRDRLVNNDLFEEEEEEALEKLAEFFQPHNLPKGTNIIYHWATPSSVKVSLSEEGKMPEDVAYTIDDAHVAEALLDLYLGENTITPSTLASVAEAIAA
Adiantum capillus-veneris	Ferns	gene-GOP47_0016603	303	6	33819.2	E.R.	Ⅲ	MLPILCVLWVVAGIEGVSGPLNHNHHSDSVVVIVMPPLEDMSAKVLPGLLTEPIEIDGLVVKGMSDEDDVMEHVAAIRLQECTLSTDDFMMEPRTGSKFPMSLSPVGYKEGLNDNSFNQVLAGVGVRSVSFIRLSLLKIYAFGFYVKPQCLRTQLGAKYGGVPPEELKFQSSFYEDVLRHELDMTVRLIVHHKRVRIGLVKSTFETALRNRLKKMKSNDDEGLQVFGSYFAEDLSLPAGTVIDFHWQPGGQFHTKVGDRFMGTIRSLDFCRAFFDIYIGEPPVCHKAKQDIGLRLGHMLCDCS
Adiantum capillus-veneris	Ferns	gene-GOP47_0022085	177	7.77	18691.4	chlo	Ⅲ	MNTIKVCSTLGSATSTSRMLHHPAHGNLCLPPHLSARQRTFQPFVITCSASMEKSIKIVLVRDVDGATFWGALDEAVAPRLKAANAGAAGQEALDAFGEVFRGRSLKQGTSIFLTWVQPSRLQVAVSSDSMVPESVEASIVSADLVSSLFDVYLGENPVSPSTKAAVASGVRASLYV
Adiantum capillus-veneris	Ferns	gene-GOP47_0027362	405	9.03	44819.5	chlo	Ⅲ	MKGSFSGVLHFTKLKPSFNAHGRAFDAIKLRLNSKSQEGDSAVYILPKKEGDTCSCLTVGYMNATSQNIDGCLMISSPLRVGDFGGPWKAALQSAIAVIPWQQFSDTHRKETASDKDKHCQMKSHRSSPHAGAKKSLKVATLAWSSAIMPPLENFGRSSKLLPTQLDQAGDATLDKEGFLEEKVEPVDTSQIQTHYLGGQDKLVVEPKTGFQFPAELYPDPLSLQSAESGKQVLAGVGLRGLTVMKLKSIKIYAFGLYIRPDMLKAQLSDKYGAVSSEELKHDQRFFADLLSHDLGMTVRLMVHYKALKMGMVKSAFDTSLRKRLKKMKGTEADEGLEAFNSYFSQNLLLPRGTIIDFRWLSGGQLRTEIDGQLLGTIHSRDFCRAFFDIYIGDPPVSS…
Adiantum capillus-veneris	Ferns	gene-GOP47_0028056	292	9.03	31412.7	chlo	Ⅲ	MTSSSPSFFNNVCANGQIWKKVGAGAGVAAVSGVVGVHYCNRSNDGLSASLSDSISSRTNGNKPWIEGLLPLACLAPPSSASFTEPSTGVSFPSSISSADDSATPYQLAGVGLRKKNILGLKNITIYAYGVYANVASLRDRLGSKYTDQSVTDLKESKPFHDDVVASDFDMTVRLVIVYGRLKIGSVRSAFKESIGNRIQKFSGKEDRPLLESFTSLFKDDIKLPKGTTIDVRRQPGHILTTTIGDKDLGSLQSPLLCRAFFDLYIGDEPFDTKGKEDVKSTLAALVTWKPK
Adiantum capillus-veneris	Ferns	gene-GOP47_0028676	131	9.3	14452.7	cyto	Ⅲ	MGGLKLALSDFDMTVRLVIVYGRLKIGSVRSAFKESIGNRIQKFSGKEDRPLLESFTSLFKDDIKLPKGTTIDVRRQPGHILTTTIGDKDLGSLQSPLLCRAFFNLYIGDEPFDTKGKEDVKSTLAALVSS
Adiantum capillus-veneris	Ferns	gene-GOP47_0009997	214	4.97	23501.3	cyto	Ⅰ	MTDAVENKQVEFGALEVEGIKFAPSVAALGSTKQLVLGGAGFRGLEISGNLVKFTAIGIYVDEAIIPHLSPKLHGKSIEELCNNELLFEEVLAAPFEKLVRVVFLLPLTGPQYSEKVVERMGLLPNPGIKEESTKQFLEIFKPENFPPRTSLICSFTEEALKLAFMKTDDFPEDADAVIEDKWLARAFLASIIGKDGVSPLAKLSFAERMSRCL
Adiantum capillus-veneris	Ferns	gene-GOP47_0022058	317	8.51	35224.3	nucl	Ⅳ	MLDAKCRIARPTKQDSLDVSSFPLRILSHVNQTLRLAWFCTRGVAEDGYLASTRALRLLLSLSIGLPKATPLQLFHSFTSNSSVALAHKRDRPNNGREHGACLNFSPTSCQRQRQRQRHGVGIGMKLLLLGNGIYDTEIHYLQIKFYGIGVYAEADLGQHLKEWKGKSEGELTAEDSAFFPSFCKAPVEKLAKLVIIKEVKGSQFVTPLQSSVRDRLAYADLYEEEEEEALDSLVEFFQKKAWLTQGSSIFLYWPSPSRLQVSVVVGNEVDGAGSWKVEVEVGNENVARGVQEWLFGPTAVSPSLLKSLASGVLRLL
Adiantum capillus-veneris	Ferns	gene-GOP47_0022311	219	4.81	24087.3	cyto	Ⅳ	MGSESECVVFEGASFPTTMSSTSSSSRKLLLLGNGIYDTEIHYLQIKFYGIGVYAEADLGQHLKEWKGKSEGELTAEDSAFFPSFCKAPVEKLAKLVIIKEVKGSQFVTPLQSSVRDRLAYADLYEEEEEEALDSLVEFFQKKAWLTQGSSIFLYWPSPSRLQVSVVVGNEVDGAGSWKVEVEVGNENVARGVQEWLFGPTAVSPSLLKSLASGVLRLL
Adiantum capillus-veneris	Ferns	gene-GOP47_0022318	223	4.76	24511.6	cyto	Ⅳ	MGSESESESECVVFEGASFPTTMSSTSSSSRKLLLLGNGIYDTEIHYLQIKFYGIGVYAEADLGQHFKEWKGKSEGELTAEDSAFFPSFCKAPVEKLARLVIIKEVKGSQFVTPLQSSVRDRLAYADLYEEEEEEALDSLVEFFQKKAWLTQGSSIFLYWPTPSRLQVSVVVGNEVDGAGAGSWKVEVGNENVARGVQEWLFGPTSVSPSLLKSLASGVLRLL
Alsophila spinulosa	Ferns	Aspi01Gene13505	422	5.6	47718.3	nucl	Ⅲ	MAERSSHHEEEYHEEQGDYTQSNTKHEEEEAPPPIPRSQINMMVLESLRKLQVDIVAVMAPKNKEEPPEEPKKTQESLSIANVLLLLEDQRRADENRRKAEQDDREFQYKMEQESKEQRSRADMAARDRQLMRLHLRKPNQLCLPAALATSATIMPPLEKLSSNLALCGVDSLEDEDTDKDRDSFRQVAITDKSVEPQISAGCGWLNILGSVVVEPKTGIKFPPFLSCEDQSSGASSQVLVGVGFKSLSIIKIKSIKIYAFGLYINPDALKAQLSEKYRAFPSEELKNNFSIFEDLLRHDLEMTVRLVVHYKGLKVGMVRSAFDTSLKNRLRKIKGVEDDEGLHLFNSYFSENLSLSRGSVIDFQRLSGSQLRTEIDGRLIGTICSGDFCRALFDLYIG…
Alsophila spinulosa	Ferns	Aspi01Gene22675	153	7.76	17549.2	nucl	Ⅲ	MRAQLGEKYGAVPPEELKLKSTFYEDLLRHELDMSVRLIVHHKRVRLGMVRSAFESSLKNRLKKLKSVDDDEGLRVFCSYFSEDLSLPSGTVIDFHWQPGGQFHTTVGDRFMGTIFSLDFCRAFFDLYIGDPPVCSKAKQDIGLKLGHMFRDS
Alsophila spinulosa	Ferns	Aspi01Gene27598	362	6.13	40153.6	chlo	Ⅲ	MQETGRPELMLVGCCYVALECCRFERSADQQPADRLPPCASQPPACAKLPADQPDTCRLGPTGLHIVANSECTQFFLVDALKFVVLALSGVIMPPFEKLPSKLLPSQVDVIEDEASDKDLIGQEVVVGDVATPQVHTNSSKLKDNLDKVVVEPKTGFQFPTILCSDVFQSQTSGTSMQVLAGVGLRSLTIVKLKSIKIYAFGFYIKPDVLKEQFSEKYGAFPPEKLKHNPCFFEDLLRHDLGMAVRLMVHYKGLKMGMVRSAFETSLKNRLKKLKGVEADEGLDIFNSYFSQNLSLPRGTVIDFQWLPGGELRTEIDGKLIGTIHSRDFCRAFFDIYIGDPPVSLKTKEDIGEKLGQILRMS
Alsophila spinulosa	Ferns	Aspi01Gene30815	287	8.94	31276.9	chlo	Ⅲ	MASSFFPKPLNFSTHHQFWKKVAVGASVVAAVGGTALLGAHLIRPKCGLFASLCDPLSHSRSWIQPPNNSAHSSFACLSAQSPTFFTEPKTGLSFPTTIDEGEQQLAGTGLRKKSVLGLKNITVYAFGVYANEASLKDKLGSKYMQQSVADLKESKLFYEDILASDFDLTVRLVIVYGRLKVGSVRSAFEESIGSRIKKFSGTENRPLLESFTTLFRDDIKLPQGTTIDITRHSGHILKTKIDGAELGTVQSPLLCRAFLDLYIGEEPFDIKGKEDIGLRLASVIGS
Alsophila spinulosa	Ferns	Aspi01Gene52687	258	7.73	27561.6	chlo	Ⅲ	MHPVSPRLPIFASTVGAEQVEIEPTTNVKFPTSILAPGGSSPLSLVGKGYREKSIAFIRVKVYAIGMYFDANISASLASWKGKRGDELSKDASFFKAIAEAPVEKGIRIVLVRDVDGATFWGALDEALTARLKAENAGAAGQEALDAFGEVFRGRSLKQGTSIYLTWVQPFKLQVAVSGGSMVPETVEASIVSAALVSSLFDVYLGENPVSPTAKASIASAHDRIYMYGLCGNSSWIKDLRSLCNQVVAHSKIPFLDS
Alsophila spinulosa	Ferns	Aspi01Gene15068	293	4.81	32172	cyto	Ⅳ	MCGDGKANGGELLAVRLTELLVLALLVVLVRLTEVELLDIKPEFGIFSIAPSPLLPSLPPTSQTRATSLFYLCTTITMGSECVAFEGTNFPCSIALPSSSKPLSLLGCGIYDTEIHYLQIKFYAIGVYVEAEVAEHLQAWKGKAQDDLLAEASGFFASFCKAPVEKLFKLAIIKEVKGSQFVTPLQSSVRDKLAYADKYEEEEEEALDKLVEYFQKKSWLSKDTVIYLYCPSQKLVQVSVCKDSDGDAAPEKFEHSVENENVVGGILEWIVGENSFSPSLLKSLAAHVAERLN
Alsophila spinulosa	Ferns	Aspi01Gene46726	196	5.38	21444.8	cyto	Ⅱ	MAFAPSIVAPGSSKSLVLGGAGDRGLEINGNFIKFTAIGIYVEEGVIPHLSPKLNGKTVEELCDKELLFEELISAPFEKFVRVVFLVPLSGPQYSEKVLERIGVQALYTKLQDEHKQQFLEIFKAESFPPRSSVLLSFSKEGLKVAFTKGNDIPEKPVAVIEDEAFGEAVLATIIWKEGVSPGAKVSLAERLSKYF
Alsophila spinulosa	Ferns	Aspi01Gene50689	279	5.19	30545	chlo	Ⅳ	MVMRRVEYGEFEATETSLGRRLLILLRRVVGAANSKVIEGASLGTLTCCDCVSVKIVGAIDSASMADFEGISIPSSINSPCSSKPLALLGKGIDGTEIHFLQIKFYAIAVYAESEVAAHLQAWKGKPQDALLAEDSGFFTGLCQAPVEKLVKFVIIKEVKGSQFATPLQISVRDRLANADEFEDEEEEALDKLVEFFQKKKPWLSKDTAIYFHWASPKALHVSVVDPSNDQELALAEKGEHSVENEKVARNILDWIVGQKAFCPSLLHSIASNAPTSFE
Azolla filiculoides	Ferns	Azfi_s0030.g024366	291	5.19	31373.2	cyto	Ⅲ	MLPPPPSEDLLHLSSASLQILVRNTLSFTYLPPIDLLDLGLLKEFFSSIVSSIDCSAHMNGCSCSLSIVLLTSMVDVHAHFKTETVETEPNTGVQFPISIKPPGSSSQLSLVGKGFREKNIAFIRVKVYAIGMYFDSDITTCLSSSWKSKKGADLYTDANLFKEILEAPVDKGIRIVLARDVDGATFWGALDEALAPKLKGGKEADKEALNAFGEVFRGRALTQGTSIYLTWVQPFKLQIALSGNSLIPESVEATIDSAALVSSLFDVYLGEKPVSPTAKESVALGLQALL
Azolla filiculoides	Ferns	Azfi_s0054.g033598	260	5.56	29286.5	cyto	Ⅲ	MAPVERLCHEDDEFQKSGAFSIEDTIDTTKYEPEILGFRYGLNATENMVLERETGIKFPSFLSCEDQDSAACCQVLVGMGINKITILKFKSIKVYAFGFYISPGSLRAQLGEKYAAHGDMDASTILEDILRYDLEMTVRLVIHHRSLKMCTVRSAFDTTLRNRLKKIKGVEVDEGLDTFNSYFSENLPPLSRGSVIDFQRVTGSHLHIKIDGRLIGTISRNDFVKALFDIYIGDPPVSLDAKHEIAERVCQLLRAEFGTN
Azolla filiculoides	Ferns	Azfi_s0065.g035947	428	8.41	48560.1	cyto	Ⅲ	MSLFPRTDQASYRNVPSQDFLNYCAFHFFKQGKWLLPSWLFGWFPSFPNSKKQPNYQLQRNQGSKGAHTFHINGDLGSAWTATLQFPILIIPWLASSKAECKRIRELENRPGVGNSNQTFCNLVVISESLHAPMYLACMHILSLDFSSIFSKPRHLCFPAVVALSSAVIPPFENLPKLLPSQVDEVDIESSPEDNYPQQEVASCDITTSLIHLRNQLKDEVEQIIIEPKTGFQFPVFLCYGSVQSQPFCSNMQVLAGVGLKNVTVMKLKSIKIYAFGFYIKPDMLKGQFSEKYGAMPPEDLKRNPLFFEELLRHDLGMTVRLMVHYKGLKMNTVKRLKKIKGVENDEGLDIFNSYFSKDMAVPQGTIIDFQRLPGGEFRTAIDGKLIGSIHSHDFCRAF…
Azolla filiculoides	Ferns	Azfi_s0002.g001616	212	5.56	24316.7	cyto	Ⅳ	MTTHFETSIKSPISSKSLALLGKGVYGTEIHFLEIKFYDIALYVETETLKSHLHGWNGKHQGALLAEDSGFFKDICNAPVEKLVKFVIFKEVKGSQFALPLQIGVRDRLANLDQYEDEEEEALDELVEYFQRKRPWLVQDTTIYFHWTTSPHKALNVTVLEPNIKHDTIEKCDFTLRNEKVVHQVLDWIIGERSFSPSLLESIATNATQHLA
Azolla filiculoides	Ferns	Azfi_s0030.g024403	173	5.98	19313.6	cyto	Ⅱ	MEINGNFIKFTAIGIYVDAAVVPHLAPKLAGKSVDELCEKELIFEELLIAPFEKFVRVVFLVPLTGIQYSEKVIERIGVQAYTTKVQEEHKQKFLEIFKAENFPPRASVLFSFSKEGLKIAFTKDNSIPEKPIAVIEDESFATAVLATIIWKDGVSPAAKVSLAERLSKHFTV
Azolla filiculoides	Ferns	Azfi_s0037.g025868	288	6.08	31879.6	chlo	Ⅲ	MFLSLHLTRPSSSSPSPSPLPSQGFLPVPEPVSPVEFRMLLPELIVSEQRNSAGLMERRINQNTSETNGELPRGSLIKSPESNGIISSSDDLVSGKTNSEDQGVIEPRTCLKFPSFLTPIWSTKGSDHSMQVCAGVGLRGVSLIKFPLLKIYAFGFYINPEIMKAELGSKYGSVLPEELKLQKHFYEDLLRHELELSVRLIVHHKRVKIGMIKGTNDGDDEGLHAFCSYFTDDLSLPSGTVIDFQWQPGGLFHTKGAFFDLYIGDPPVCSKAKQEIGLNLAQMFRTLV
Azolla filiculoides	Ferns	Azfi_s0242.g059817	235	4.38	25601.5	cyto	Ⅳ	MENMHGCDGDGDGDGDGDGDGDVGSESVAFEGSVFPCSIASPSSSKPLVLLANGIYDTEIHFLQIKFYAIGLYSEAEISKSLSEWKGKSAEELLAEGSGFFSSFSKAPVEKLFRLVIIKEVKGSQVAAQLQSSVRDKLSYADKYEDEEEEALDNLVEYFQKKAWLSQDTNIYLHSSNDLKSLQVLVTADQAVPVKYEYTVENENVVAGILQWIAGENSFSPSLLKSLATQVAQTL
Ceratopteris richardii	Ferns	gene-KP509_06G079000	392	8.96	43545	chlo	Ⅲ	MQGEWSLPNPFQQTTFFGLVKPSNNNRASKPIKGEFGGAWKLALRSTIAVLPWTYIVKSSRSETTIGKEDLNGTNSQRSPASAGLADSTGAYLSSSYSQHLHRLLECLLMQATFLCSPAASALAAVVMPSLENIPSKMLSNQLDKAGNVMGNKEDFPEEKVATVDIPHMSKHTFDKEDKVIIEPKTGFQFPAILSSDTALQSMYSSKQMLAGVGLKSTTVMKLKSIKIYAFGLYIRPDDVKAKLSKKYGALPSEELKRDPSFYADLLSHDLGMTVRLMVHYKSLNMGMVKRAFDTSLRNRLKKIKGIEEDEGLEIFNSYFSQDLFLPRGTTIDFRWLPGGQLRTEIDGNHLGTIYSHHLCRAFFDIYIGDPPVSIKAKEDIGENLARILQTS
Ceratopteris richardii	Ferns	gene-KP509_20G092200	293	8.79	31581	chlo	Ⅲ	MAASFSYSFFGNVFANAPLWKKVSVGAGVAAASGMVAAEIYNRQRNGFSIAASLSDEFASFMHSNSLPNRSVIPFACLSPLSVSPFTEPKTGVSFPVLISPRADAAVEHQLAGVGLRKKSLFGLKNITVYAFGVYANEASLMDKLGSKYTGFSFAELKQSKSFQDDVVASDFDLTVRLVIVYGRLKVGSVRTAFEESIGSRIKKFSGKEDRPLLESFTSLFSDDIKLPKGTIIDVTRQSGHSLATKIDGKEIGAVQSSLLSRAFVDLYIGDEPFDVTGKDDISSKLASFLSKE
Ceratopteris richardii	Ferns	gene-KP509_30G070500	269	6.56	30504.3	cysk	Ⅲ	MPPFEDMSPKVLPNILTESIEIDGLDEKEDLLEQVSAMRVQDYTFSTESFVIEPKTGFKFPTYLFPVGYKDRLDGGSLNQVLAGVGIRSVNIIKLSLLKIYAFGFYLNPQRLRAELGSNYGGVLPEELKLKSSFYDDILRHELDMSVRLIVHHKKVRIGLVKSTFETALKNRLKKMKSNEEEGVRVFCSYFTEELLLPAFLNLQGTIIDFHWQPGGHFHTKVGDRVIGTIHSLDFCRAFFDIYIGEPPVCNRAKHDIGLKLGHILHGSG
Ceratopteris richardii	Ferns	gene-KP509_32G056800	229	9.28	25872	chlo	Ⅲ	MAWRRVVNGLATPLATLAAIQQSYTVLLEPAHVKVKEPFTGVEFDRRRDILQPEAKGDYHLLATAVRCMLGQCKFAKARAYAIGLYATDVDEGLWKADEDARYQALLSMHSSRNLILVVDQDVGGHHIAKGFDRSLLPRIRKAQGGKAGPGKDALREFTRCFSKERKLHKGTEIFLVWRPDDTLVVMIDSRICGEIQSSILCQALFDMYLGPDSIFKKYRNMSFTFHKP
Ceratopteris richardii	Ferns	gene-KP509_32G072000	216	8.53	24444.1	nucl	Ⅲ	MDMSENVVSEPKTGIEFVSILTFKHQSSSPNSQVLAGVGFKGLNIINIKTVKIYAFGFYIEAKGLVDQLSTKYRSFSLEQLKASTELFEDLLRHDLEMTVRLVVHYKGLKAGMVRSAFDTSLRNRLRKIKGEEDDDGLDIFSSYFSDSLPLTRGTTIDFQWMQGGRLRTEVNGKLIGVIYSSNFCRALFDIYIGDPPVSLRAKQEIAEKIYQLFKS
Ceratopteris richardii	Ferns	gene-KP509_37G007100	269	7.65	28948.3	chlo	Ⅲ	MSSSLQSVSIQGLTGGVQPLLGLLSSRFQVQPCYRPINTSVHPHLSAYQVPSKQLVITCSEKVKVERTTNVSFPTSLEAPGGSTMLSLIGSGYREKSIAFIKVKVYAIGVYMDARVFASLENWKGKSQEELYKDAALFKMIAEAPVDKAIKIVLVRDVDGATFWSALDEAVSPRLEAANAGAAGKEALDAFGEVFKGRSLKNGTSIYLNWVQPFRLEVAVSGDSMIPKCVEASIVSSDLVSALFDVYLGENSVSPSTRTSIASELKLSL
Ceratopteris richardii	Ferns	gene-KP509_09G016600	214	4.66	23774	cyto	Ⅳ	MGSECVVFEGSSFPMAVSPPASSKTLVLLGNGIYDTEIHYLQIKFYSIGVYADADVCDHLKEWKSKKEEELLDEESGFFEGFCKTPVEKLAKIVIIKEVKGSQFVTPLQSTVRDRLAYADLYEDEEEEALDSLVEFFQKKAWLAQGTTIYLHWPSPTCLQVSLGNESDTSMPSVHEMVVDNANVASGALEWLMGSRSFSPSLLKSLASGLLRQL
Ceratopteris richardii	Ferns	gene-KP509_33G035400	221	5.51	23700.4	cyto	Ⅰ	MSAFSTMTNACGCKQLDFGSLDIEGIPFAATATTLGSTTELILGGAGFRGLEIQGKLIKFTAIGIYVEAAIIPHLSQKLAGKSLEELCENDLIFNEVVAAPHDKLVRVTFLAPLTGPQYSEKVVERIGLIENSGVKEESLKLFLEIFKTENFPPGTSVVVSFTKSALKIAFTKDNEIPKEPAAVIEDEAFACGFLASIIGKDGVSPAAKNSFAKRIYNHLK
Marsilea vestita	Ferns	Mvestita08757	290	5.59	31097.1	chlo	Ⅲ	MSCRMASTLESSMITLSLPSTVISNSNHDQIFRMVSSKSNSRNPSLYKVQPGAQNHQFYNTNHFSQRQAITVACATVSGDVDTESTTNVVFPKLINLPGSSSPLHLVGTGFRDKSVAIIKVTVYAVGMYVDPSISTYLSAWKGRNTDDLKEDTSFLKAAAEAPVNKGIRIVLVRDVDGATFWEAMNEALSPRVKALGGAADQEALKTFGSAFLGRSLKQGSSIYLTWVQPSTLEVAISGDFSVSETSDVSINSTPLLLSLFDVYLGEDPVSPSAKSSVLSGLESFLSDSC
Marsilea vestita	Ferns	Mvestita08769	290	5.74	31122.1	chlo	Ⅲ	MSCRMASTLESSMITLSLPSTVISNSNHDQIFRMVSSKSNSRNPSLYKFQPGAQNHQFYNTNHVSQRQAITVACATVSGDVDTESTTNVVFPKLINLPGCSSPLHLVGTGFRDKSVAIIKVTVYAVGMYVDPSISTYLSAWKGRNTDDLKEDTSFLKAAAEAPVNKGIRIVLVRDVDGATFWEAMNEALSPRVKALGGAADHEALKTFGSAFLGRSLKQGSSIYLTWVQPSTLEVAISGDFSVSETSDVSINSTPLLLSLFDVYLGEDPVSPSAKSSVLSGLESFLSDSC
Marsilea vestita	Ferns	Mvestita08841	283	8.66	30155.4	chlo	Ⅲ	MAAAFRLALTSSSLLSSNIVGSNQDHISSLASSTRFRNLCLSKREKPFPLHQPNQFVCVSPKRTMAITCATVGTEDVETEPTTNVNFSKTIQVPGSSSHLKLIGTGVREKKIAFIKVKVYAVGIYADPAISTSLSAWKGKSTDELTKDFSFLKAASEAPVDKGIKIVLVRDVDGATFWEALNESLAPRIKALNGGAADQDALKSFGDVFRDRALKQGTSIYLTLAQPTKLEVAISGDSSVPQSSEASIDSSALLVSLLDLYLGENPVSPSVKASSQLGLYALL
Marsilea vestita	Ferns	Mvestita12905	299	9.18	32781.5	chlo	Ⅲ	MASSFTRPFSFWSHLSCRNPNGNALKKVSVSAAAAAVVLGGSVALIQSHRENERENNLLRPMLPFACLAIAQSPSSSFTEPQTGVSFPDSIDLGSEQRLAGTGLRKKSILGLKNITVYAYGRSIIHTLHLKSYPEPLNSGVYANEYGLKEELGSKYGNQSVKDIKDSKTFYDDLITSDVDLTVRLVIVYGRLKIGSVRSAFEDSIGSRIKKFNGTEDKKLLQSFTSLFRDDIKLPQGTIIDITRQSGQILKTKVDGKELGFVQSPLLCSAFLDLYIGDESFDVKGRENIGFKLASLIGK
Marsilea vestita	Ferns	Mvestita14962	269	6.61	30259.8	cyto	Ⅲ	MNPMAFSTLITESSPDDILDKKGFVCEEDIIEQIVSVVSVDNPQSIGITISEEYMTEPKTGFKFPSTLVPNEYSKESSCFTKSTQVLGGVGARTVSVLKVPMLKIYAFGLYVNADSLRAELGSKYRDVALEELKLMSSFYEDLLRHELDMSVRLIVHHKRVRIGMVKSAFEAALKNRLKKINKTDSDQGVKIFNSYFNEDLQLPAGTVIDFHWQPGGKFHTKVGDRVMGTIHSVDFCRAFFDIYIGEPPVCNRAKQEIGFRLGQLLRSN
Marsilea vestita	Ferns	Mvestita15346	413	9.08	46372.5	chlo	Ⅲ	MHAKWSFPTWLSGLWSSVSSSDPQRNNGSSNNLNFRIQSGQLLKLAQISILNTALQPSNKKQFQDAWTAALQFGTLLLPYSDKTTNPHLNRNALEKMQSCMSPTASRSMDTQFLIVYTHILSVLLQHFTKAWNQLCFPTFLALNGAIMPPLGNMPKLFPSQVDEDETNDKGMFLDQQVAMTDISSPPVCTNNLMLKEIQKEIVEPKTGFKFPVILCSDSHKDQACANVQVLAGIGLKKVTVVKVKSLKIYAFGFYVMPETVKSRLGHKYGKVPPEELKHHNSFYEDLLRYSSEMTVRLIVHYKGLKMGMVRSAFENSLKNRLKKIKGVDTDEGLNTFNSYFSEDLSLPQGTVIDFKQLPGGVLKTEINGKPLGSIHSHDFCRAFFDIYIGDPPVSQKTK…
Marsilea vestita	Ferns	Mvestita16669	244	9.25	27226.4	mito	Ⅲ	MAWRTATSRGLKWNSSLLLPPLAILAATHPRSTAQLEASQSTAKVKEPFTGIEFDFKREITQDAAKGDYHLIGTAVRCMLGQCKFAKARAYAVGLYVDSTSEELSKANEDNALPILLRTPSPRSLFLVMDQDVAGHHIAKGFDRSLLQRVRKAQGGKAGPGKDALRDFTRCFNQEKMLRKGTEICLVWRPDDTLVVIINSRVCAEISSPILCQAIFDMYLGPNSIFKKYRNMAFTFHNESDINQ
Marsilea vestita	Ferns	Mvestita10057	331	5.56	36839.3	extr	Ⅱ	MLQHLCCVYYILHSSYFKDTMRREARCRTSNHTQTVAVYLYGHENDDIFSRLAFPCFKQVSCHQQEHYPAASSSNSKQVNLATLPVVLGLLYSISGVTLLEVQQGAPLEAYEESKPAFETCKETKQTLDGLNIEGVPFTPSVVAPGCSKPLVLGGAGFRGLEINGTLIKFTSVGIYLDEEVISYLSPKLKGKSVDELCDEELLFEELLAAPFEKFVRVVFLVPLTGIQYSEKVLERISVQALYTNIQDEHKQKFLEVFKPESFPPRSSVLLSFSKEGLKIAFTRDDSIPETPIATIEDETFAASVLATIIHKEGVSPAAKVSLAERLCKHF
Marsilea vestita	Ferns	Mvestita10220	214	5	24048	mito	Ⅳ	MADFEKIKTSIASPHSNKSLALQGKGIYGTEIHFLEIKFYSVGFYADSELSSHLAQWKGKPIDTLLDEESDFYNHLCSAPVEKLVKFVIIKEIKGSQFVLPLQNRVRDSLAAMDKYEEEEEEALEKLEEFFQKHSKASWFSKDTTIYFHWTSPKSLNVTIADPSVDGDENALSGKADFCVTNENVVQAILDWVVGARSFSPSLQQSVASNIQAN
Marsilea vestita	Ferns	Mvestita14530	217	4.91	24139.5	cyto	Ⅳ	MGSESVAFEGSNFVTTLASPSSKKTLSLFGNGLLDTEMHYLQIKFYAIGAYVEPCVTEHLQAYKGKKAEEVVEDESFFTTFGDAPAEKLFKLVIIKEVKGTQVVTPLRSSVSEKLVDADKYEDEEEEALDKLGDYFHKKSWLTQGTSMYFYWPKPSLLQISVFGPKEEESALEKLSGGLELTIENANVARGILKWITSENFSPSLLKSLATQLVAQL
Salvinia cucullata	Ferns	Sacu_v1.1_s0020.g008199	362	9.07	41002.1	chlo	Ⅲ	MQGKWLLPCWLSKLFVSFLTSSDSCHQPKSKKYSNLNLQNRQLSMADLSGMNRDLGAVWSLGLQSAIFSLPWLVDNKLEDRKIEKLKRNLTRKCCKNILETLNLPLSLSWAHSLSLDFGRILMKVDNQCLPAVFMLSVAFAPQLEKLSKSIPSAMAVVDTEPTSKENSFLEVEMVSAAVVTSSKDIVHHFKDNMMQIIVEPKTGFQFPAFLCCDSSQNQLFCSDMQVLAGVGLKKVSVVKLKSIKIYAFGFYIKPDMLKVHFSGKYGALSPEELKHDPFFFEELLRHDLEMTVRLMVHYKGLKMSTVRRRISVFTVNGKLVGTIHSHDFCRAFFDIYIGDPPVSLKAKEDIAEKLSEIMRSS
Salvinia cucullata	Ferns	Sacu_v1.1_s0174.g024535	404	7.7	45306.5	chlo	Ⅲ	MRSDFSSKCLRISNLLPPVSLSLSLHVLRIINAAAILLYTVLAKILSLSNHTNAHSIHRISVGQKVLITNLRLPQLSRHSHQMHFCLITPLHRSLETSSPLSLSAEICGQDMLTAWNIDADTLHTLQIRELIEDSRRSYGDRSSHFGTMPPHDDMLPELVLSEQITMETQKGELLSQNHIMLAAGNISTRPFQAPGSITPTEGLQKFLLEPRTGFKFPSFLEPHWYDEGSIYRTQVCVGVGIRGVSVMKLPVLKIYAFGLYINPENVKAKLGPIYGATPPEELRSKKGFYEDLLRFELEMSVRLIVHHKRVRIGMIKGTDTDEGLNIFCSYFTDDLSLPAGTVIDFQWQPGGLFHTKVGERSMGTIFSLEFCRAFFDLYLGDPPVCSKAKQEIGVKLGQ…
Salvinia cucullata	Ferns	Sacu_v1.1_s0277.g027074	299	7.63	33370.7	mito	Ⅲ	MPCLAPMFHGRLPPPRRRLSDVHLLFALSEPSGPGPPTLLRPLAAALPLHFDPLLDFLLSINPPWKRYTDLLFTTITTIPKWPWCLEAEDTMDAKYKPHIKTCQCGLGAAQNMVVEPNSGIEFPYLISCEDQHSGSSCQVLAGIGINSFTILKIKSIKIYAFGFYIKPDSLRSQLGEKYAAVGGHVDDSNILEDLLRCNLDMTVRLVVNYRGLKANMVRSAFDSTLRNRLKKIKGVEVDEGLDMFNSYFSEDLSISRGSVIDFQRVAGGQLWTKINGNVIGTISSYHFISEYLSILHHA
Salvinia cucullata	Ferns	Sacu_v1.1_s0059.g015103	252	5.15	27959.7	nucl	Ⅳ	MPPLPYNTAPPPPLLPHSSNSILPQQQHHLPFAISASPPMGSESVVFEGSVFPCSIASPSSSKPLTLLANGIYDTEIHFLQIKFYSIGVYVEPDYVNHVQQWKGKSAEELLAEESGFFTGFCKAPVEKLFKMVIIKEVKGSQFVTQLQSSVRDKLAYADKYEDEEEEALDSLVEYFQKKAWLSKDTNIFFHWPNALKSVQVNVTGDQNPPGKFEHTLENENVAAGILQWIAGENSFSPSLLKSLATQAAQTL
Selaginella moellendorffii	Lycophyte	gene-SELMODRAFT_112032	185	9.35	20770	chlo	Ⅲ	MQVLGGVGVRCRQLMKIKSINLYAFGMYVHPESLRAQLGTKYAGVSPSDLKFRSEFYDDLLRHEVSLTVRMVVLYKGLTVDLVRSAFQVSLRNRLRKVISSEDDEGLQIFCSYLSGDLKIHKGTVIDIHWQPGGRLQAVVDGRRVGTIFSENLCRAFFDLYIGDPPVSSSAKHSIGESFARILNN
Selaginella moellendorffii	Lycophyte	gene-SELMODRAFT_125981	185	9.19	20828	nucl	Ⅲ	MQVLGGVGVRCRQLMKIKSINLYAFGMYVHPESLRAQLGEKYAGVSPSDLKFRSEFYDDLLRHEVSLTVRMVVLYKGLTVDLVRSAFQVSLRNRLRKVISSEDDEGLQIFCSYLSGDLKIHKGTVIDIHWQPGGRLQTVVDGRRVGTIFSENLCRAFFDLYIGDPPVSSSAKHSIGESFARILNN
Selaginella moellendorffii	Lycophyte	gene-SELMODRAFT_136990	169	9.02	18624.3	chlo	Ⅲ	MLLNAGVREKKIAFVAVKAYAVGFYANKEQLPNDWDKNFLVEAHTQTFAGAFEKGLVVKLARDVSGALFSSALNDELKPRLKSSPEGEKILSEFGKLFQNRKLKKGTTVYFTWIQPDTLYVGVSDGETPATPNSTFVSGFFASRLFDVYLGEKSVSPSLKASIADHLHV
Selaginella moellendorffii	Lycophyte	gene-SELMODRAFT_151616	217	5.03	23315.7	nucl	Ⅱ	MAPELLKQGLVIEGTQFPPGLTSPVSQKSLFLAGAGVRNIQINPQVTITVTVLGFYFEDGILKHLSGKWSGKSGSELEKEDDFFTDIINGMYDTKIFSVTMLKPLPGTDFSKKVMENTKQVLAESNSLGEDEEKAIEEFSKLFEDQALKPGMGPFYVSSSSGLGVGFTDPDEPSNLKISSSIGNVKFANALLSTMIGKNPVSPASKACIAQRLSALL
Selaginella moellendorffii	Lycophyte	gene-SELMODRAFT_428339	239	8.86	25459.8	chlo	Ⅲ	MAAAAAAAVAVAVNYSYARLKLSLPPPSPSPFFAAISMALPSPPLTVESSTGAEFPAWIDSDGAKLELGGTGLRKKSILGLKSIVVYAFGIYANAAKLRELKLKDDKKAISLAELPCMDAEMSVRLVIVYGKLKMGTVRSAFEESIGGRIKKFSGAENKQLLQSFTQLFKEDIKLPKGTAIDMVRLPGHVLSTRIDGQEVGSVKSELLCRCLFDLYIGDEPFDVAGKEAIAAGLSSMLS
Selaginella moellendorffii	Lycophyte	gene-SELMODRAFT_444624	216	5.06	23119.5	nucl	Ⅱ	MAPELLKQGLVIEGTQFPPGLTSPVSQKSLFLAGAGVRSIQINPQVTITVTVLGFYFEDGILKHLSGKWSGKSGSELEKEDDFFTDIINAPSEKIFSVTMLKPLPGTEFSKKVMENTKQVLAESNSLGEDEEKAIEEFSKLFEDQALKPGMGPFYVSSSSGLGVGFTDPDEPSNLKISSSIGNVKFANALLSTMIGKNPVSPASKACIAQRLSALL
Selaginella moellendorffii	Lycophyte	gene-SELMODRAFT_227414	205	4.69	22878	nucl	Ⅳ	MEMDPTFAQSIQSPSSSETLILLGHGITDMTIETIHVIFTKIGVYFAPEVKDHLQSFKCLPVSELLKDGSEFFQQLIQAPVSKLIKILLVKGQLGSQYASTIETSIRDRLAYDDKYEEDEEIALANLCEFFQSKKLEPNSTIVYSWPSSSSHVEVFVREEGSKAPSRFIVNNENVSTSIIEWILGENCMTPSTVESVAKSIATEC
Selaginella moellendorffii	Lycophyte	gene-SELMODRAFT_447240	216	4.94	23955.2	nucl	Ⅳ	MEMDPTFAQSIQSPSSSETLILLGHGITDMTIETIHVIFTKIGVYFAPQVKDHLQSFKCLPVSELLKDGSAFFQQLIQAPVSKLIKILLVKGQLGSQYASTIETSVRDRLAYDDKYEEDEEIALANLCEFFQSKKLEPNSTIVYSWPSSSSHVEARSQKFLSGKIFFQINEGSKAPSSFIVNNENVSTSIIEWILGENSMTPSTVESVAKSIATEC
Ginkgo biloba	Gymnospermae	evm.TU.chr8.151	215	9.18	23628.6	chlo	Ⅲ	MATAAEVVSKTENKSMVEAKTGIAFPTVLDTKKKLAGVGVRKKKLLGLASLKVYAFGIYVDEKSLKQKLKDKYNESTKLNVNKEFYEDVMGCDVGLTVRIVVVFAGLSMGLVRSNFQETVAARIKKLNGGKHSEELSKRMMSDMNDDVKISRGTIIDITRLPGHVLQTKVGAEVVGQVQSELLCRAIFDLYLGEEPFEEDAKVNIGLALLSLLRS
Ginkgo biloba	Gymnospermae	evm.TU.chr1.2875	288	6.45	31708.6	mito	Ⅳ	MNNNNTQQLVKNRATKPSLSCLSWACVFSTTTTLAPVITLAAFNKFLPIYFFFNPYTLLSSSLLSQLLNNGRLVGSVMVDDIAIPQTVTPTATSKPLTLVGHGITDIEIHFLQIKFTAIGVYVDLDIVSHLQSWKGKTGADLLSAADDSFFTSLIEAPVEKVIRVVVIKELKGAQYGSQLENAVRDRLAAIDKYEEEEEEALEKVVEFFQGKYLKKNSLITYHFPSSTKTVEVCFIAEGKEGTEAVKLKVENENVAMMIKRWYLGGSRAVSPTTISSLAAGMATLLKQ
Gnetum montanum	Gymnospermae	TnS000108193t01	450	8.11	50493.3	nucl	Ⅲ	MRNNWLKILSSDHDLYLLETFESEPPLLINSKKKTGADGLFFDNNIENSSYIHASERRELRMSLTNVMQCTRNFLSWLVKGTSQVSDKCECDLEIENGNCETSFCSWNSSKSFSYATSNSHLKPNGREQAIPERQVGQASSGVALSFIPSRILATMTANIWYNCKNSWPFSTVDFEKRHFPSLDNMSSNRLQYSLHDVSKDLEGGVGTYQKSICDRSSLELWDTDPISSSEVNNSKNVVEPRTGRNFPTTLPTGYVDRCYAGAASQVLVGFGSKCITIAKVKTLSVYAFGLYVHPLSACKALSERYCSLRPEDLKARPEFFDDLLRQDMQMTLRLVVHYKGLKLATVRNVFETSLRNRLGKIQGDVNVSGLSEFCGYFSKDISLSPGTIIDFHRLPGGL…
Gnetum montanum	Gymnospermae	TnS000078355t12	448	6	48508.7	cyto	Ⅰ	MEDEQICLELEQLPGVQVEHIEFPETHKAVGTLKPTLLLGAGVRGLPVGPGGAFVSFTAIAVYAEPSAIPYLRSRWGTCSTSQELLTNLDFFMDIITSPMEKLLKVVMLKPLSGAQYSGKVAEGCLSLWKEAGIQEDNNRALEEFKNAFSDRNMAPGSSILFNVSPAGLLIGFSAGNSVPERHEVAEIKNRALAEAFSATIIGKSAVSPQTKASIADRFFNLYLPAVAKTGAADQLTEMEVEGNLFLRSVKAVESEKELLLAGAGIRGVPIQGKFTPVTTIGIYIDKDMIFNHLQNKWKGKSGEQLNHSDEFITDIVSSPYQKMARVALLYPLTGVEFSAKIAHNSKTILEQSGKFAEAEAKAIEEFTEAFKDENLPARASAMFSVSPSGLVISICKKH…
Gnetum montanum	Gymnospermae	TnS000411229t03	286	5.56	31522.5	chlo	Ⅳ	MIVSNKYQCPSLTLQLPHLFSYLSLPLSSFNASLAICSLVILFSATKLQLPTCDKALLWLRVVDLAAPLTMAAEAEFVKVEGLDFPKVVKPTDGSKPLKLLGHGITDMEIHFLQVKFTAIGIYLDDESVSSHLQKWHGKTADEIIRDESFFKALIHAPVEKFIRIVIIKEIKGAQYGLQLENAIRERLAAIDKYEEEEESALDKLVEFFRAKYLKSNTVITFHIPADSLKGVQAGVLAEGKEENRTSVDNQNLGEMIAEWYLGGSSALSPSTISSLAQGVAALLSS
Gnetum montanum	Gymnospermae	TnS000589875t03	246	7.8	27132.1	chlo	Ⅰ	MENRVRLPLWTLLALWAGFGGVNKYEWHLGELVLEGVLFPASMDFVGSNETLLLAGAGVRGMKSDGKFVVFTLSGWYLEERHIEKLRHKWRGKSAEQLLQSDEFFVQDLSRSNFKKTSRLVFATHLTGPEFAAKVTGKCKNILQKWGMYGDAEEQALQEFRDVFRDEDLYPGACGFFNISPAGLGIAVANNTEVVPATLKKQIGNAALAQAYMASVLGMHGVSPAARVSIASRLAAVFSDNQHASF
Metasequoia glyptostroboides	Gymnospermae	Mgl0025170	441	8.83	49727.1	E.R.	Ⅲ	MQNSWLLFSNLGLHGGDPFISAAESRSPFSYSTERWLGLGLIFDSATYRSDQVYAPGNLVTGVAHASLAHMTDGLFYCLMKRSSSNPAASCRKSDWLQEFNYRKWYCFHKFFSAFDFGKGNVQETQASHIVKAGTLSVILERVTPLMLRNRWSVCQLYPPFSVFILAAAFVPLLNNLSSNLLAIPIEDTTAKIMKEREESVQSYCRVEHIEEYNMPHLTKKTNRNFREVVEPKTGINFPADLVSTESGSGNTSLISQVLVGVGSRSTTIAKVKSIKVYAFGLYVHLDCLCNNLRQKYSNVPPEELKNRPEFFEDLLRQDMWMTVRLVVHLKGLKLGMVQTAFKCALQRRLKRMKGVADDDGLNAFCDYFSKDISLSPGTTIDFHRLPGGHLRTDIDGKE…
Metasequoia glyptostroboides	Gymnospermae	Mgl0087650	261	8.85	29299.1	chlo	Ⅲ	MVQQEFPFKGSFSSFLLSNSPRATLISLDVEISSRGIGYLLLAIPTLHPISLAETTGVGTVVEPNTGVSFPSSLDETKQLAGVGVRRKSIFGLKNINIYAFGLYADEHSLKEKLVDKYGKQSTTELKENKEFYEDVIGNDLGLMVRLEIVYGKLSIGSVRSAFEDSIGSRLQKFSGTQNKELLQSFKLMFKYHILLPKNLQKELMEEKNMVKCHPLEGKALGTIRLKLMLQVILDWYIWENMDKKKAENKSDLGLSPIACR
Metasequoia glyptostroboides	Gymnospermae	Mgl0167020	233	9.09	26013.3	chlo	Ⅲ	MAISKRAIPALSVAAAFILSQNHITFCACESPAKLQSEKVKEPFTGIEFPRLKDDYVLLGTAVRCMLGQCKFAKARAYAVGLYLEDGNNLHQCINKNSYDEVFKEVIGAPVARRLVLVMDKDVAGHHIAKGFDRSLLPRVRKAQGGQRSGPGKDALREFTRCFNQEKMLYKGTEVSLVWRPDDSLLISINSRTCAVISSPILCHALFDMYLGPDSIFKKYRNMSFTLVEMSDL
Metasequoia glyptostroboides	Gymnospermae	Mgl0110820	286	4.73	31920.4	cyto	Ⅳ	MDMSTSKMADWLVEEVGEEAKQVLERVGPDVDDSWWMDAWSEGTTKRRTNDRTNELIFTRSFIIYLFISDVCAPVASEVVTVVDDIQFPKSVTPSPSSKPLNILGYGITDIEIHFLQIKFTAIGVYVDAEVASHLQAWKGKAAAELLADDSFFDALLQAPVEKFLRVVVIKELKGSQYGLQLENAVRDRLVAIDKYEDEEEEALGKVVEFFQGKYLKKNSVITYHFPANVKTVEVSFISDENKEAKITVENADLSAMIKKWYLGGSSAVSATTITSFTEGIAPLLK
Taxus chinensis	Gymnospermae	gene-KI387_010683	186	9.05	20576.8	chlo	Ⅲ	MAKRAIPALSIAAALILAEKNTNISACESAYNETVKEPFTGIEFPRLKEDYALLGTAVRCMLGQCKFAKARAYAVGLYLEDGNNVHQCVHENSNDEVFKQVLRAPVARRLVLVMDKDVAGHHIAKGFDRSLLPRVRKAQGGQKSGPGKEALREFTRCFNQEKMLCKGTEVSLVWRPDDSLIISINS
Taxus chinensis	Gymnospermae	gene-KI387_013465	286	9.31	31777.5	chlo	Ⅲ	MASVNIPPLPPRSSTPISSTNFRKHLAVTLCVGVGVGLGVGLSKQRSLLAKNLWEKTRRARSSTYIWGSVASISMAAEVSHSDNNMAVEPNTGVSFPSSLDENKKLAGVGVRKKNIFGFTSINVYAFGLYADKLSLQEKLLDKYRKQSETELKENKEFYEDVIGNDLGLTVRLEIVYSRLSIGSVRSAFEESIGNRLWKFSGTENKELLQRFTSQFKDDYKLPRGTKIDISRLPGHILQTKIDDKEIGSIQSKLLCQSLFDLYIGEDPLDKQAKEKIGLGLVSLLI
Taxus chinensis	Gymnospermae	gene-KI387_037607	154	5.88	16617	chlo	Ⅳ	MRSNSPSLFTPSASSKTLGIIGHGITDIEIHFLQIKFTAIGVYVDVDVASHLQAWKGKTAAELFADDSFFDALLQAPVEKFIRVVVIKELKGSQYGLQLENAMSFVTDENKAYKINVENGDVSSMIKKWYLGGSSAVSSSTIASLAEGIAALLK
Welwitschia mirabilis	Gymnospermae	W.mirabilis.00703	440	4.99	47108.1	cyto	Ⅰ	MGFSFEQFPAVEVEGIEFPQQEKAVGSLKPTFLAGAGVRGLTIGGTFVAFTAIGVYGEESLFSYLQSKWASYRSPQDLQDNLDFFMDIVTCPFLKFIRVTMIKPLSGSQYSGKVCEGCIALWEAAGVYGEEKALAVEEFKGIFSEKTMAAGSSILFTVSPEGLLVAFAEGSSLAEISEVKEMKNRAMGEALLATMIGENAVSPQTKASIADRFLTLYLPAVQQAKSEDLPAMEIEGNFFPSTVTSPGATQDLILAGAGVRGLTIEGNFIPVTTIGVYMDREIVSNQLMPKWKGKSAEELNEDENFILEIITSSFPKMAQVSLLRSLPGTAFCAKVADNCRSVLEKAGRLGESETKAIQEFTEAFVGENLPAKGSVVFVVSPSGLGIAISREPSSMAREL…
Welwitschia mirabilis	Gymnospermae	W.mirabilis.01579	225	9.59	24507.2	chlo	Ⅲ	MAMGVGVGIKIGMASRFSQQRKRLAENILSNVGKLKSRSALLGPLACLSLAAGSAEMDSGSSDAVEPVTGVSFPPVLEESKQVLAGVGVRRKSLFGLANLNIYAFGIYADEKNLKENLLEKYKDVSVNELKNHKGFLDDVIASDVGLTVRLEIVYARLSISSVRSAYEESIAGRFRKFSGSENKELLQRFTSQFSNDIKLPRGTKVHITRFPGQVLHTKGNMVID
Welwitschia mirabilis	Gymnospermae	W.mirabilis.01939	439	8.12	49460.5	nucl	Ⅲ	MRSFWLNFLNEDHHPHSPLLSDSELDRSCAKGREKCMVHSLFLESIFSRLSQISGPRGEYIQKSLKPLIQVRAFLSHLIKGTLEDSGICESSSSPLESIGNLVDAPYLTYAKLKSNENTDHEAEADSACKQGALSALFPRIDSLATGNLWNQCRHLLSFCVSDFAGTFVPLHDTLSLNQELTPLHAESTKCKEGKSKSSKGFCELPHLELWHVPNASARDNDFVKNLTEPRTRRNFPTFLPAGNLAKYDCYSTSKVLVGFGSKSVTVAKVKSLYIYAFGLYVHPISACKQMSKIYFGLNPEELKTQPDFFEEILRQDLQMTLRLVVHYRGLKLATVRNVFETSLRKRLRKIKGVPHDDGLTEFCDYFSKDLSLSPGTTIDFHRLSGGKLRTEVCGQEIG…
Welwitschia mirabilis	Gymnospermae	W.mirabilis.00097	435	5.65	49270.7	cyto	Ⅳ	MHVAFLKGWTVSIKRMKKFAVEALRSQFASETVSLVRSASTLVCLLNMEESEAETLKIEGLEFPRTVTTTSASRPLKLIAHGITDVEIHFLQVKFTAIGVYFGDEVESYLQAWKGKTSSQIMADDSFFETLIHVPVEKLIRVVVIKEIKGAQYALQLETAIRDRLAAAEKYEEEEEEVLQKVVDFFVGKYLKTNSVITYNFPESFSKPVENERSESKWFVKERRQNWRLKIEGLEFPRTVTTTSASRPFKLIAHGITDVEIHFLQVKFTAIGVYFGDEVESYLQAWKGKTSSQIMADDSFFETLIHVPVGKLIRVVVIKEIKGAQYALQLETAIRDRLAAAEKYEEEEEEVLQKVVDFFVGKYLKTNSVITYNFPESFSKPVEVKVVCEGKEAKLAFEN…
Amborella trichopoda	Basal angiosperms	gene-LOC105420901	281	7.06	30774.3	mito	Ⅲ	MLPRSRLRPTKNTHIPISLKTPRKTLIRPTPSTMVVPKASGFREKVFAIIGVKVYSAALYLHPSITDNLSLWKGKSATQILQDASLFTSIYQAPGEKSLVIVLVRDIDGKTFWDGLNDSISPRIAAPSPVDELALSTFHDTFQGRPLKRGTHISLTWAQPSTMLVSISPGGLPSAMDATIESLSVVSALMYVPHKAIKGQALADFRTAHPVLAEFPLSSDLPDEEVLCAGLVHRWELYFNQAFQSDRGVWETPQEAELSWEAGGGVCQGTVSLPDRESVSW
Amborella trichopoda	Basal angiosperms	gene-LOC18428890	254	6.12	28181.1	cyto	Ⅲ	MAMGVGLGVGLAMASSFSDQRGSLLQKAMDWFSASQNSIPHLWASLSLASEKTITESRTGTSFLAVLYETQQLVGIGIRKKSIIGIKNINVYAFGIYADASDMKEALYEKYRPLSADELKENKDFYGDIMDSDISMTVRLEIVYGRLSIASVRSAFEETVGSRLQKFSGADNKELLQRFTTQFKDEYKLPRGTIIDLSRQHGHILQTKINGEVVGSVQSQLLCKSIFDLYIGEDPFDRDAKQEIGHGLASLLKN
Amborella trichopoda	Basal angiosperms	gene-LOC18439450	433	8.82	47789.9	nucl	Ⅲ	MGNGGLFPSIGDFDGNNSYLFPMDILLSQGLGDQFWSEISSFVDISHNSCHFKVPGSLAIQEALTRISKFAGALLLSLSRGSNSSSNRKLSGPSHGSKHINLRSNTKLEHTTSFGGKLARFQSRSRLVESGHRFFGKIASCSLKHLWNDMEQLRAFPIMSIAAAIVPPVDYLSVNKVLPIPLDSTHGEDYATDQLQCEVGQHLGSSVFSIPKRNWTCVNNAVEPRTGIKFPLFLENILSVNNNSSWSPLVLVGIGSRSMKIIKFKSLKVYAFGLYVHPDCVCKKLAPKYASVPIDELKNREDFLDDLLREDIHMTIRLVVNCRGLKINTVRDAFEQSLRNRLLKMNPEADNGCLAAFGSCFAPDIPLSVGTTIDFQQTPQGQLITEIGGKQLGAVQSKD…
Amborella trichopoda	Basal angiosperms	gene-LOC18440411	221	5.11	23586.4	cyto	Ⅰ	MGIVGLPGMEVEGVVFSATVKPPLSSSSSKKDLALCGAGVRGVEKEGVFVKFTCTALYMEEAAVYDLEPKWKGKSAEELLASLNFFMDIINCPFEKMSHVAMISTLDGKEFSGKVVEKCKAIMEGSGTFSPQQSPLALHKFMEAFKGKMLTYGSAIFFTYLEAGLSIAIAEDGSIPDKGDVMIEDKALAQALLDSIIGEHGVSPAAKRSVAERLSEVLSIA
Amborella trichopoda	Basal angiosperms	gene-LOC18440412	213	5.5	22906.5	pero	Ⅰ	MEVEGVVFSTTVRPPLSSSSPKKDLALGGAGVRGVERGGVFVKSTCMALYMEEAAVYDLEPKWKGKSAEELLASPNFFMDIVNCPFQKMSHMAMISTLDGEEFSGKVVDKLKAIMEASGTFSPQQSLLALHKFLEAFKGKMLTYGSAIFFAYSKAGLLIAITEDGSVPEQEDVMIEDKALTQALLDSIIGEHGVSPAAKRSVAKRLSEALSKA
Amborella trichopoda	Basal angiosperms	gene-LOC18442058	213	6.76	23169.9	chlo	Ⅲ	MASSVEGKGNEGANIEPKTGVSFPIKLGVDGHGTPLDLNGVGLRKKSIMGFGLKIYSFGIYADNNKLREQVRSKFGEGVNEVTKEIFELVIDSDAPMMVRLVMVFGGLTMSLVRKSLDEGIGASIKKLTGQKHEELLNKLMGEVQGGLKLPTGSIIEISRLPGFVLQTKVKGEVVGKTESELLCRAYFNMYLGEDPFDQDAKESFGKFLISSF
Amborella trichopoda	Basal angiosperms	gene-LOC18447558	210	5.44	23318	cyto	Ⅲ	MASLEAKEETVTEPKTGVNFPRALHDGLEMMGVGLRKKNLLGLVPLKIYAFGIYADKERLREIVKAKFESAPSEPKSELYNVAIDADMATVARLVVVYGGLNMGTVRKIFNDNLGASIKKLSQGENNDELLQRVLGEVREDLKLPPGSVIEIAKLPGFVLQTKVMDEVVSRVESEVLCRAYFNMYLGDDPLDPEAKDRFGRSLLSLFNNQ
Amborella trichopoda	Basal angiosperms	gene-LOC18432300	209	4.72	23144.2	cyto	Ⅳ	MGSEIVMVDEFPFPSEVTASKPLHLLGHGITDIEIHFLQIKFTAIGIYLDSDVVNHLQSFKGTTGAELAEDDSFSDALIQAPVEKFFRIVVIKEIKGSQYGVQLESAVRDRLAAEDKYEEEEEEALEKLLEFFQGKFFKKNSVLTYHFPASSKTAEVGFITEGKEEAKTKVENGNVVEMLQTWYLGGSRAVSPTTMASLANGLADLISQ
Amborella trichopoda	Basal angiosperms	gene-LOC18440481	235	5.32	25029.6	cysk	Ⅰ	MATVSPVSELRVEGYSFPPAVKPPGSSQSLFLAAAGVRGLEIQGKFIKFTAIGVYLETDAIPHLALKWKGKSAAELANSDQFYSDVIKCPFEKFTRITTILPLTGEQYSEKVAENSVAGLKVAGIFGEEEAAAVDKFKEVFKGLNFPPSSSILFTYSTSGSLTIGISNDGSSPEDGITVIDNKGLAETILESIIGKHGVSPEATKCLAERISQLLSNHSIPTPKLPVDQNNIIPV
Euryale ferox	Basal angiosperms	EF03G013710	431	8.6	48073.5	cyto	Ⅲ	MWNHWLLSDWDPCRDHALMFPSDFHHSYSFGGQLWSRIVAFVDPSLFYRGCFHVPGSMAIVEAFGCIPQLAGTLLVLLSRPNSVVHNNVLNHQHKSCKSHQSCAETRSLASSGHDISRFPTNLRPASQPTLLYINKVTDASAKLLRGQLQQLQQFPWLSIAASFVPSVENLSSKILAVPLDGTIERMKTEADLTPCAEENNSCHNLPLLSKSWTSVGDTIEPQTGIKFPIVLDKHISDGDNSNKISKVLVGVGSRSIKVIKVKKLKVYAFGLYVHPGSICKKMGQKYACVPVDEVKTQEEFLQDLLRADIDMTVRLVVSCNYLKMSTVQTVFERSLRNRLLKMNPDADVDCLRLFGSQFPRDIQLSMGTTIDFHQTTDGQLITEFGGKQIGAVRSKDLC…
Euryale ferox	Basal angiosperms	EF04G006050	434	8.49	48985.5	nucl	Ⅲ	MWNHWLLSDWDPCRDHALTFPSDFHHSYFFGGQLWSRLVAFVDTSLFHRGCFYVPGSIAIVEAFDRIPQLAGALLFLLSRPNSTLHHNVLNHQHKTCKSHQSCAETLSLTSSEHDIFRFSTNLRPISQPTLLYINKVTDAAVKLFRGELQQFQQFPWLSIAASFVPSVENLSSRILAVPRDGTVERMKTEADLAPCAEENNSCHNLPLLSKSWMSVGDTIEPQTGIKFPIVLDKLFSDENTSNKISKVLVGVGSRSMKVIKMKKLKVYAFGLYVHPGSVCKKLGQKYACVPVDEIKTQEEFLQDLLRADIDMTVRLVVSCNYLKMSTVQTVFERSLTNRLLKMNPDADIDCLRLFGSQFPRDVQLSMGTTIDFRQTTDGQLITEFGGKQIGAVRSKDLC…
Euryale ferox	Basal angiosperms	EF07G003900	224	5.33	24880.8	chlo	Ⅲ	MATLVEVHKEEAEEEVKEEVEEKNQQVEPKTGVAFTSSLESGKRLLATGVRKKKVMGLSFKIYAFGLYADHVKMKEVVQSKFPKMPEKPEQDMYDLVINSDFELTVKLVIVFGGLTMSLVRKQFDTGLGASVKKLTGEKHEELLSKVMERASDSIKLPVGSVIEISRFPGFSMQTKVKGEVVGELESELLCRAYISMYLGDEPLDEDAKESLGASIISLCSPHT
Euryale ferox	Basal angiosperms	EF15G003410	263	9.45	28082.4	chlo	Ⅲ	MAAILVSPAPAAPKISIPRSCVSSSAVKSPHFRSSFPKNTFKTRSPAPIKLKASVGTQEFVVEPATNVKFPTSLIVPGGSNSLTLFGTGYREKVFAIIGVKVYAAGLYLQPSTLGELSAWKGKSAAQIEEDGSIFNSIFEAPLEKAIKIVLVRDVDGKTFWDALNDAISPRIKTPSPVDELALSKFRETFQGRPLKQGNVILLTWVQLSQMLVSITADGLPFNVDATIDSTNVSSSLFYVYFGEAPVSPSLKKSVASGLASSL
Euryale ferox	Basal angiosperms	EF17G000500	292	9.26	32366.1	chlo	Ⅲ	MVSLRFPFSFRGPNKPFNLSRSSSSYPSPSLVFSVGVVFGLGAGLAISTTAARLDDHLLPIRDLFDAGNRKFFPLWGSLSLATGVANLENSVVDSRTGAEFPPVLDSSRRLLGIGLRRKNIIGIKNINVYAFGVYVDDSSIKQVLSEKYGSTQISELKGKEQLCTDILENDLCVTVRLNIVYGRLSIRSVRNAFEESVGNRLRKFSGDENRELLQRFTAQFKDELKLSRGTIIDISREKGHVLRTKVDGKVVGCIQSQILCRSILDLYIGEDPFDKRAKDDIQQSLASLLEG
Euryale ferox	Basal angiosperms	EF25G005870	174	5.95	19394.7	cyto	Ⅲ	MIIYILISYGLNLYSGLYADHVKMKEVVQSKFPKMQEKPGQDMYDLVINSDFELRVKLIIVFRGLTMSLVRNQFGTGLGASIKKLSGEKHEELLSKVMERASDSIKLPVGSVIEITRFPGFTMQTKVKGEVVGELVSELLCRAYISMYLGDEPLDEDAKESLGASVISLCSPHI
Euryale ferox	Basal angiosperms	EF26G005640	313	5.54	35492.3	cyto	Ⅲ	MATLVEVHKEGAEVRGKDVKKEEMKEKDLCKEEVKENNLCKKEEVKKNDLCKEEVMENELCKEVEVKEKDLCKEVEMKEKDLCKEEEVKGKDLCKEEEGKENILNKKEVEEKNEQVEPKTAVAFTLSLESGKRLLATGVRIKKVMGLSFKIYAFGLYADHVNMKEVVQSKFPKMPEKPEQDMYELVINSDFELTVKLVIVFRGLTMSLVRKQFDTGLGASVKKLSGEKHEELLSKVMERASDSIKLPVGSVIEITRFPGFTMQTKVKGEVVGELKSELLCRAYISMYLGDEPLDEDAKKSLGASIISLCSPHT
Euryale ferox	Basal angiosperms	EF03G000980	210	4.88	22887.2	cyto	Ⅳ	MGTEMVMVDEIPFPPEITTSKPLALLGHGITDIEIHFLQIKFTAIGVYLDPAEIVTSLLAWKGKSGGEIAADDSFFDALIAAKAETLLRVVVIKELKGSQYGVQLENAVRDRLAAIDKYEEEEEEALEKVAEFFQGKYLKKHSVITFLFPSSSNTAEIRFSTEGKAEAKLQVENQNVAGMIKAWYLGGSRAVSATTVASLADGLAERLSC
Euryale ferox	Basal angiosperms	EF04G012670	210	5.02	22950.2	cysk	Ⅳ	MGTEMVMADEIPFPSEITRSKRLALLGHGITDIEIHFLQIKFTAIGVYLDPAETVTSLQAWKGKSGGEIAADDSFFDALIAAKAETLLRVVVIKELKGSQYGVQLENAVRDRLAAIDKYEEEEEEALEKVVEFFQGKYLKKHSVITFFFPSSSNIAEIGFSTEGKEDAKLQVENQHVAGMIKAWYLGGSRAVSATTVASLADGLAARLSC
Nymphaea colorata	Basal angiosperms	NC3G0206930	291	5.3	33315.6	cyto	Ⅲ	MATLVEVHKEEVEVKEKDLKKEEEVKEKDLNKLEEVKEKDMKKEEEVKEKDLNKLEEVKENDLKKEEEVKEKDLNKLEEVKEKDLTEEKVEEVEPKTGVAFPLTLENRKRLHATGLRKKKVMGISFKIYAFGLYADHVKMKEVIQSKFPKMPEKPEQDMYDLVINSDFEMTVKLVIVFRGLTMSLVRKQFDTGLGASIKKLSGEKHEELLSKVMERASDSIKLPVGSVIEITRFPGFVMQTKVKGEIVGGLESELLCRAYISMYLGDEPLDEDAKESFGASIISLCSNPVS
Nymphaea colorata	Basal angiosperms	NC6G0155120	292	9.01	32129.6	chlo	Ⅲ	MVSLRFPFSFHGPNKLFTRSGSSSSYPSPSLAFSVGVVFGLGAGLAISTTAGRLGDHLLPIRNLFDASSRQLSPLWGSLSLTTGIANLENSVVDSRTGAEFPPVLDGSRKLLGIGLRRKNIIGIKNINVYAFGVYVDDSSIKQVLSEKYGSTQSSELEGKERLCTDVLENDLCVTVRLSIVYGRLSIRSVRNAFEESVGNRLRKFSGDENRELLQRFTSQFKDELKLSRGTIIDLSREKGHVLRTKVDGKEVGCIQSQLLCRSIFDLYIGEDPFDKQAKDDIQRSLASLLEG
Nymphaea colorata	Basal angiosperms	NC7G0246730	292	9.34	31555.2	chlo	Ⅲ	MARILVSPVPFTSKIGIPTISRPSISFSAVESLHFRSSFSNNTFMTRSLASTKLRASVGTQEFVVEPATNVKFPTSLTVPGGFNSLTLLGTGYREKVFAIIGVKVYAAGLYLQPATVGELSAWKGKSATQIEDDGSIFNSIFEAPLEKAIKIVLVRDVDGRTFWDALNDAISPRIKTPTPVDELALSKFRETFEGRPLKQGNVILLTWVQPSQMLVSISADGLPFNVDATIDSTNVSSSLFYVYFGEYPVSPSLKKSVASDVTHVTSFVPSSINVSSVGLFPVKSSSSRTPK
Nymphaea colorata	Basal angiosperms	NC10G0044670	260	5.24	28477.4	chlo	Ⅳ	MTEPTSNLTPPPTTMAVPHNKSPLYEHGSSTLVLDRHLRRSSTISFGKPAMGTEMVMVDEIPFPPEITTSKPLALLGHGITDIEIHFLQIKFNAIGVYLDPAEIVTSLQPWKGKSSGELSADDSFFDALIAAKAETFLRIVVIKELKGSQYGVQLESAVRDRLAAIDKYEEEEEEALEKVIEFFQGKYLKKHSVITYLFPSSSNTAEIGFSTEGKEEAKFQVENENVAGMLKAWYLGGSRAVSATTVASLADGLAAHLSR
Nymphaea colorata	Basal angiosperms	NC10G0163540	398	9.24	44659.7	nucl	Ⅲ	MWNHWLLSDWDPYRDYSLMFPSDTHRLYSFGGQLWSRIGAFVDTSLFHPGCFHAPGSLAIGEAFGRISHLAGALLLLLSRPNSALHRNVLNDQHRSCKSHQSCAETRPLTTCGHDISRFPTNLTPTSRPTLLYINKVADAAAKLLRGELHQFQQFSWLSIAASLVPSVENLSSRILVAPLDGTIERMKTEADLTPCAEENNGCHNLPLLSKSWMSVGDTTEPQTGIKFPIVLDKHFADGSNSNKISKVLVGVGSRSMKVIKVKKLKVYAFGLYVHPGSVCKKLGQKYACVPVDELKGHEEFLQDLLRADIDMTVRLVVSCNYLKMSTVQTVFERSLRNRLLKVYKHIHMRCISHKYCSTELVGNRLGLSKARIYAVSFIFPILFNPFNPVSLEKSECK
Nymphaea colorata	Basal angiosperms	NC6G0256760	481	5.75	51847.3	cyto	Ⅰ	MLFGGWGGDVGFAGVRGLNIQGTFVKFTAIGVYVEAAAVDALRPKWAPKSVDDLETSEEFFKDIIDGDFEKFTRITFIKLLRGEEFTSKVVENCVAIWKSAGIYTDAEAQAAEKLKEVFKEQVFPPGSSIAMKHSTTGSLTIAFSKDTSVPENGVAVIENKALTLSFLESVIGKHGVSPAAKRSVAERISGLLKEGWMDCTNEGEPAPSVHGTKSPSSRLLMAPLPSVSDLTVEEYVFPATVTPPESEKTLFLAGAGPSSDRCSSLPLYIFFSSRKSYCFGLQHALWWVGGDVGFAGVRGLNIQGTFVKFTAIGVYVEAAAVDALRPKWASKSADDLETSEEFFKDIINGAFEKFTRITLIKPLRGEEYTSKVVENCVAIWKSAGIYTDAEAQAVEKLK…
Acanthochlamys bracteata	Monocots	EVM0003214	218	5.59	24091.7	cyto	Ⅲ	MFFVSLVEAAESTIEPVTKVCFPRRLKLPGCSDRLVLVGTGYREKVFAIIGVKVYASGFYASRSIKEILISWKEKSVADIEADSTLFRSIYEAPSEKTLRIELLRDVDGNTFWSALDEAISPRIKKPTAEDVSAISTFRNTFQGRDLKKGTFIYLTWVGSSNMLVSISSDAFPSNVDAEIDSLNMTLVLYDAFLGDSTVSPTLKASVAHGLKLILNEN
Acanthochlamys bracteata	Monocots	EVM0013821	273	6.98	30058.5	chlo	Ⅲ	MVSLRFPFASFPQPPKLPQYRNFLTAIATISAGTGLALSLKSVNFFSNQIPVGNFPASPLWASITFADANGSTAIEPKTGAVFPAMIDGTRRLLGIGLRKKSVLGLKNIDVYAFGVYAEETDVKTLSGKYGSLSVSEVKESKEFYADVLDQDLHMTVRLQIVYGWLKIQSVRSAFEDSVGNRLKTLGGQEDKELLRRFTSLFKDEYQLPPGAIIELSREHGHVLTIKIDAKEIGSIQSKLLCQSILDLYIGEDSFDRSAREDILHGLASLVHS
Acanthochlamys bracteata	Monocots	EVM0015927	422	8.99	46214	chlo	Ⅲ	MRNSWSISANMDNGGGYPFIFLSKSNLSEASGEQLLSHFSWLLEKSLSRRNSIYALGSSAIQDAFHGMSKFTGDFLLWFSSRANTNSIRKISANLLRPKYKKCRSCTPAEHDANTCKQNLVGLHFAFRSNVESVIPLIIAKVASSALGHFWMGAEHQDFSVLSVATAIAPPFDNTTSKVLPDTVSVEKAAAEYKGCCTPAISKIAMVKDAVESRTGIKFPTVLDNISGGESNSTVASEVLVGTGSRSMKIIRVKSLKVYAFGLYVQPESVCQKLGPKYASMPPNELKNCSNFYEDLLREDIGMTVRLVVNCNGIKIGTVRDAFEKSLRNRLAKMNPNSDHNCLKAFRSYFTKDIPLSVGTTIDFKQTADGQLITEIEGKHIGAVHSKDLCRAFFDMYIG…
Acanthochlamys bracteata	Monocots	EVM0002224	208	4.84	23361.5	cysk	Ⅳ	MGSEMVMVDEIPFPPEINANKPLALVGHGITDVEIHFLQIKYNAIGIYMEKSVTEHLGNWKGKKGPELVEDDDFFDALVSAPVEKFFRVVVIKEIKGSQYGVQLESAVRDRLAAVDKYEDEEEETLEKISEFFQSKYFKKGSIITFHFPTGQFAEIAFSTEGKDNAKIDVQNANVIEMIQKWYLGGSRAVSPSTVRSLSENIAEMLSS
Acanthochlamys bracteata	Monocots	EVM0003632	218	5.87	23484.8	cyto	Ⅰ	MGESAAVVATTALEIEGINFPATITPPESSKRFFLGGAGKRGLVVEGKFKTFTAIGVYLEENAVAELAGKWKGKNAEELAGSPGFFRDIVSGPFEKFTRITMVLPLTGQQYAEKVTENCVAIWKAMGVYTEAEAAAVEKFREVFKEEVFPHGSSILFTSSPSGLKIGFSKDGSIPQTTVKVIENRAISEAVLESIIGEHGVSRDARQSLAFRLSESLK
Neotrinia splendens	Monocots	OkoG008798	412	6.94	45642.3	nucl	Ⅲ	MKPDWSIFSKLDHNGGYLHKFPAGSPISHDIGLGLISQVGTLVESSFQHPRHICSTGSGAVQEAFRASNPKIFHRLSAIAGSSSRVCRSQIKQVTSSMQHLAGLQFGSQVREQHAIQMLLARLANATVGRLWNEVEEGHACDILMLAAASVIPPFENISPKMLADSMTLGKDGGHIREHVDQPYLDEKHPGCARVAVPRTIVPEDATEPKTGIKFPTLLEDNSNPTAEVLVGMGFRSMRIMRVKNLNLYAFGLYIQSDSICNKLCSKYASVPVAELKDHPDFYEDLLRENIHMTVRLVVSYNGLSIGTVREAFEKSLCFRLQKMNPNTDYHCLKTFCSYFSEDIQIPAGTKIDFRQTSDGQLITEIDGKQIGAVQSKDLCRAFFDMYIGDLPVSVETKQ…
Neotrinia splendens	Monocots	OkoG011126	401	8.9	44579.8	chlo	Ⅲ	MYKFPPEFPMSHDLGLSLVTHVGRLLGSSLRHRGEICSSGNVKVQETFTCLKKFARAFCFRFSRAIAGPSSRTCQSNIKQVRSCMQFVGLQFGSLREEHAIQLFLARLANATLGRLWNDFEQQHACNLLTLAGSAVVPPLENISLKMLAESMALGNIDGYISKPVDQSYLEGKRLSCAVPITIFQEDAVEPKTGIKFPAFLEDDSSPATTVLVGMGFKGIKIMKVKKLNLYAFGLYMQPNSVCEKLGPKYASIPTTKLKDDPDFYNDLLRENFHMRVRLVVNYNGLSIGAVRDVFEQSLGLRLQKVNPNTDYRCLKTFGSYFTEDIPIPAVRLITVFAGLIDFCQTSDGKLITEIDGRQIGAIQSKDLCRAFFDMYIGDSPVSLEAKKVFAQNVAGLMG…
Neotrinia splendens	Monocots	OkoG017893	457	9.19	51126.2	chlo	Ⅲ	MNLFGARLLFSSFWYAGRWNRQTIATFSSPYIHKLARKTSCIHLSMKPDRLIISKFDHGVEYMYKFPPEFPMSHDLGLSLVTHVGRLLGSSLRHRREICSSGNVKVQETFTCLKKFARAFSFWFSRAIAGPSSRTCQSHIKQVSSCMQFVGLQFGSLREEHAIQLFLARLANATLGRLWNDFEQQHACNLLTLAGSAAIVPPLENISLKMLAESMALGNIDGYINKPVDQPYLEGKRLSCAVPSTIFQEDAVEPKTGIKFPAFLEDDSSPATTVLVGMGFKGIKIMKVKNLNLYAFGLYMQPNSVCEKLGPKYASVPTTKLKDDPDFYNDLLRESLHMRVRLVVNYNGLSIGAVRDVFEKSLGLRLQKVNPNTDYRCLKTFGSYFTEDIPIPAGTRIDF…
Neotrinia splendens	Monocots	OkoG039960	164	6.61	18517.3	nucl	Ⅲ	MLLCVGVYADGNDLKQLREKYQKLPVSEVKENAELINDALERDIWMTVRLQIVYGRLSIGSVRSAFEKSVGSRLQKFGGADTKELLQSFVSLFKDEYKLPKGSVIELSRESNHVLKISIEGEEVGSIQNKLLCRSILDLYIGDDPFDRNAKDNIQGNLARILKI
Neotrinia splendens	Monocots	OkoG041038	206	5.14	22948	cyto	Ⅲ	MLESRMYRSSTGAQLNSSFGDAFVVEGTTNVKFPRELTVPGYTEPFIILGTGYRDKFFVKVYAAAFYVDYSIGVDTEQWREKVGIETFDASSVFDSIFKAPVVKSLSITLVRDVDGKTFVKALDDVIARRIKKPTVEEESALSTFQNTFLGRNLKQGTSIYLTWLEPSRMLISISTNQGPCQVDAEIKSATVNYALYDGFFGDSPS
Neotrinia splendens	Monocots	OkoG051369	474	8.34	52438.3	nucl	Ⅲ	MFGVDPGILGVGLVNFCRKIRLSFPVDKLHDLVKDFWSCNILGSDFTMKPDWSIFSKLDHNGGYLHKLPVGSPISHDIGLGLISQVGTLVESSFQHPRHICSTGSSAVQEAFSCFNKVAGAFYFCLSRASNPKIFHRLSAIAGSSSRACRTQIKQVTSSMQHLAGLQFGSQVREQHAIQMLLARLANATVGRLWNEVEEVHACNILMLAAASVIPPSENISPKMLADSMTLGKDGGHIREHVDQPYLDEKHPGCARVAVPRAILPEDATEPKTGIKFPTRLEDNSNPTAEVLVGMGFRSMQIMRVKNLNLYAFGLYIQPDSICNKLGSKYASVPVAELKNHPNFYEDLLRENIHMTVRLVVSYNGLSIGTVRDAFEKSLCFRLQKMNPNTDYHCLKTFG…
Neotrinia splendens	Monocots	OkoG016080	213	9.65	22629.1	chlo	Ⅲ	MVSLRFPTATFPHLPPPLPPTRAAIAAAIAAATAAAAAAAASFTLTAKCTDRPLPRPAASAPLWASLSLSDGAALGNIEPRTGAAFPAEAAGGRRLLGVGLRKTTILGLKTIDVYAFGVYADDNDLKQLREKYQKLPISELKETAELINDTLERDIRMTVRLQIVYGRLSIGSVRSAFEKSVGSRLQKFGGADTKELLQRRAGCDAFNNPDLI
Neotrinia splendens	Monocots	OkoG031217	226	5.29	23545.9	cyto	Ⅰ	MAVSEVEVDGVVFPPLARPPGSGHAHFLAGAGVRGMEIGGNFIKFTAIGVYLQADAAVSALAKKWAGKAAGELASDAAFFRDVVTGEFEKFTRVTMILPLTGEQYSEKVTENCVAYWKATGVYTDAEAVAVDKFKEAFKPQSFPPGASILFTHSPTGVLTVAFSKDSSVPEAGSAAIENRPLCEAVLESIIGEHGVSPAAKLSLATRVAELLKGATLTAEPVSVSV
Neotrinia splendens	Monocots	OkoG045034	252	6.55	27818.7	cyto	Ⅳ	MNGTREKRKRERKWLLVRKKSSSFDRVCVQSAVGSEQEKKAGTVEVEGIPFPQEITLAKPLSLVGHGVTDIEIHFLQIKFNAVGIYLDKDGVLEHLQSWKGKKNQLQVEDDAFFNALISAPVAKVVRVVVIKEIKGSQYGVQLESSVRDRLVAADRYDDSEEEALEKVAEFFQSKYFRPGSVVTFHFPATPAATAAAEISFATEGKEEAKVAVENAGVAEMIQRWYLGGASAVSQTAVRSLADHFAAFLCTP
Acorus americanus	Monocots	Acora.02G182400.v1.1	401	8.87	44962.2	nucl	Ⅲ	MRNDWLHFSNHDFDGRSHDFGVHLWSQIGLFVENSLHNSGQFHIMGSSAIHEAFSCMSKFAGALLFWFSTGSNSNFHREASRNNAHCSKPTSNQSYRHVTHISLRAQDLASLNFGKSVSFSVQHLWKEIGQFQSSHVLSLAAALVPPLDNISRKMLAVPLESTDERILGSIEQTSREDGHRGCSGLCLSDMSWRRDAIEPRTGIKFPSVLDTSGLPEVLVGTGSRSMRIIKVKSLKVYAFGLYIHPHSLCEKLGQKYASVPINELMNCPDFYHDLLREDIHMTVRLVVNCNGLKVTTVRDAFEKSLRARLQKVNPNTDYHCLSAFRSYFTRDIPLPVGTTIYFRRTANGHLIAEIGGQQMGVVHSKDLCRAFFDMYIGDVPVSPQAKHEIAKNVGGIIR…
Acorus americanus	Monocots	Acora.03G050500.v1.1	247	5.9	27434.1	chlo	Ⅲ	MSTTVEKSIVVVETAIPKEVLIEEVKEEESVLREAPKEVKDVVDQAREESSEIEPKTGVSFPIKPYNGLQLNSLGLRKKQILTIGVKIYAFGIYMDNKAMKDVVNSKMEKAPEKPTKELYELMINSDVMAMVRLVIIFPALTMSMVRKQFDEGIGGSVKKLNGGKKDEELVNKVMGAAKDSIKLSSGSVIEITRLPGYILQTKVKGELVSSVESELLCRAYFNMYLGDEPFDKVAKEGFGKSLISLF
Acorus americanus	Monocots	Acora.09G127700.v1.1	271	8.88	29364.5	chlo	Ⅲ	MVWAISTPPISISSTSKLKHKTFENPYQIHSKSLLSSSSFPKRPLLNHRRRSLSPLTPKASVGSAEYVVELSTDVKFQKDLSIPGCSNELVLFGTGYREKVFAIIGVKVYSAGFYANHSLTESLSPWKGKSATQIQEDSSLCNAIFQAPCEKSLKIVLVRDVDGKTFWDALDDAISPRIKEPTAVDESSLSIFRQTFQGRPLNKGTSIFLTWVDPSKLVVSISSDGAPSTVDATIESLNVSFSLFAVFFGDGPVSPTLKGSVANGLAVALN
Acorus americanus	Monocots	Acora.11G079800.v1.1	282	8.48	31301.7	chlo	Ⅲ	MTSLRFPFPFPHLPNPPSNPNPPPPMSLRSSAAAAAVALSVGLGAGLVAFSSDNPNPSLFKPTWASHWPLWACLSLSGGPLPVVERRTGAEFPPVIDGSRQLLGVGVRRKSVFGLKNVDVYAFGVYADDSDVKSLNEKYGTSSVSELKENKDFYADIFDRDLRMTIRLQIVYGRLSIRSVRSAFEESVGSRLQRLSGSENKELLQRFTSLFRDEYKLPRGSIIEMSREHDHILHTRIDGKELGAIQSKLLCQSILDLYIGDDPFDRRAKEDIELGLASLLQK
Acorus americanus	Monocots	Acora.11G201200.v1.1	429	6.98	47925.6	nucl	Ⅲ	MRNNLLFFSNYDFDGGSQFIWPLDPQLPHGFGVHLWSQVGSFIENSLHHSIHLHILGSSAIHEAFSCMSKLAGAMIFWFSTGSNSNFLHKASDNTYASKPTRGQSFRHVKHISSCGQDLAGMDFRSGARPECGAAVFFGKLASSSVRHLWKEFEQLHSFPFLSLSAALVPPFDNISRKMLAASLESTDEQIIGSVEQAPCRDDPQGCSGFCLSDISWRIDAIEPRTGIKFPTVLDREDHSSVTPEVLVGTGSRSMRVVKVKSLKVYAFGLYIHPYSLCEKLGRKYASVPDNELMNCPDFYDDLLRENIDMTVRLVVNCNGVKVSTVRDAFEKSLRARLQKVNPNTDYHCLSAFRSYFTQDIPLPVGTTIDFRQTTDGQLITEIGGQQMGMVHSKDLCRA…
Acorus americanus	Monocots	Acora.07G100700.v1.1	226	5.18	24203.5	cyto	Ⅰ	MAQSLSLVSDLTVEDVHFPSSVVPPGSSNSLFLGGAGVRELEIDGRFVKFTSIGVYLEESAIQSLAATWKGKAADELFASGDFFIDVVKGPFEKFTRVSMILPLTGQQYSNKVAENCEKYWKAIGIYTEEEAAAIKKFKAAFKDQTFPPGAAILFTQSPSSTLTIAFSKDGSIPDSSNAVIENKALSEAVLESIIGQHGVSPAAKKSLASRVSDLLKELDSQKAQV
Acorus americanus	Monocots	Acora.10G016000.v1.1	210	4.97	23764.2	cyto	Ⅳ	MGSEMVMVHEIPFPPEITTTKPLSLLGHGITDIELHYLQIKFTAIGVYLNREILGHLQKWKGKSGNELAEDDDFFQALIAAPIDKYLRIVQIKEIKGSQYAVQLESAVRDRLAAEDKYEEEEEAELEKITEFFQPHYLKKDSIITFNFPAGFAPVEITLALEGKETMKMILENKNVVENIQKWYLGGTRSVTPTTVSSLANTFAELLSSQ
Acorus calamus	Monocots	FAP1	247	6.52	27489.2	chlo	Ⅲ	MSTTVEKSIVVVERAIPKEVLIEEVKEEESVLREAPKEVKDVVDQAREESSEIEPKTGVSFPIKPYNGLQLNSLGLRKKQILTIGVKIYAFGIYMDNKAMKDVVNSKMEKAPEKPTKELYELMINSDVMAMVRLVIIFPALTMSMVRKQFDEGIGGSVKKLNGGKKDEELVNKVMGAAKDSIKLSSGSVIEITRLPGYILQTKVKGELVSSVESELLCRAYFNMYLGDEPFDKVAKEGFGKSLISLF
Acorus calamus	Monocots	FAP1_2	252	5.45	27989.7	chlo	Ⅲ	MSTTVEKSIVVVETAIPKEVLIEEVKEEESVLREAPKEVKDVVDQAREESSEIEPSEIEPKTGVSFPIKPYNGLQLNSLGLRKKQILTIGVKIYAFGIYMDNKAMKDVVNSKMEKAPEKPTKELYELMINSDVMAMVRLVIIFPALTMSMVRKQFDEGIGGSVKKLNGGKKDEELVNKVMGAAKDSIKLSSGSVIEITRLPGYILQTKVKGELVSSVESELLCRAYFNMYLGDEPFDKVAKEGFGKSLISLF
Acorus calamus	Monocots	FAP1_3	282	7.76	31243.7	chlo	Ⅲ	MTSLRFPFPFPHLPNPPSNPNPPPPMSLRSPAAAAAVALSVGLGAGLVAFSSDNPNPSLFKPTWASHWPLWACLSLSGGPPPVVDRRTGAEFPPVIDGSRQLLGVGVRRKSVFGLKNVDVYAFGVYADDSDVKSLNEKYGTSSVSELKENKDFYADIFDQDLRMTIRLQIVYGRLSIRSVRSAFEESVGSRLQRLSGSENKELLQRFTSLFRDEYKLPRGSIIEMSRERDHILLTRIDGKELGAIQSKLLCQSILDLYIGDDPFDRHAKEDIELALASLLQK
Acorus calamus	Monocots	FAP1_4	245	6.52	27284.9	chlo	Ⅲ	MSTTVEKRVVETAIPKEVLIEEAKEEDSVLREAPKEVKDVVDQAREESSEIEPKTRVSFPIKPYNGLQLNSLGLRKKQILTIGVKIYAFGIYMDNKAMKEVVNSKMEKAPEKPTKELYELMINSDVLAMVRLVIVFPALTMSMVRKQFDEGIGGSVKKLNGGKKDEELVNKVMGAAKDSIILSSGSVIEITRLPGYILQTKVKGELVSGVESELLCRAYFNMYLGDEPFDKVAKEGFGKSLISLF
Acorus calamus	Monocots	FAP1_5	238	9.44	26363	chlo	Ⅲ	MTSLRFPFPHLPNPPSNPNPPPPMSLRSSAAAAAVALSVGLGAGLVAFSSNNPNPSLFKPTWASHWPLWACLSLSGGPPPVVERRTGAEFPPVIDGSCQLLGVGVRRKSVFGLKNVDVYAFGVYADDSDVKSLNEKYGTSSVSELKENKDFYTDIFNQDLRMTIRLQIVYGRLSIRSVRNAFEESVGSRLQRLSGSENKELLQRFTSLFRDEYKLPRGSIIEMSRERDHILHTRIDGK
Acorus calamus	Monocots	FAP2	401	8.59	44951.3	nucl	Ⅲ	MRNDWLHFSNHDFDGRSHDFGVHLWFQIGLFVENSLHNSGQFHIMGSSAIHEAFSCMSKFAGALLFWFSTGPNSNFHRKASRNNAHCSKPTSNQSYRHVTHISLNAQDLASLNLGKSASSAVQHLWKEIGQFQSSHVLSLAAALVPPLDNISRKMLAVPLENTDERILGLIEQTPHEDDCRGCSGLCLSDMSWRRDAIEPRTGIKFPSVLDTSGLPEVLVGTGSRSMRIVKVKSLKVYAFGLYIHPHSLCEKLGQKYASVPINELMNCPDFYHDLLREDIHMTVRLVVNCNGLKVTTVQDAFEKSLRARLQKVNPNTDYHCLSAFRSYFTRDIPLPVGTTIYFRRTANGHLITEIGGQQMGVVHSKDLCRAFFDMYIGDVPISPQAKHEIAKNVGSIIR…
Acorus calamus	Monocots	FAP2_2	402	9.21	45048.2	nucl	Ⅲ	MRNDWLHFSNHDFDGRSHDFGVHLWSQIGSFVENSLHNSGQFHILGSSAIHEAFSCMSKFAGALLFWFSTGSNSNFHRKASRNNAHCSKPTSNQSYRHVTHISLRAQDLASLNFGKSASSAVQHLWKEIGQFQSSHVLSLAAALVPPLDNIRSRKILAVPLESTDERIIGSIEQTSREDGRRGCSGLCLSDMSWRRDAIEPRTGIKFPSVLDTSGLPEVLVGTGSRSMRIIKFKSLKVYAFGLYIHPHSLCEKLGQKYASVPINELTNCPDFYHDLLREDIHMTVRLVVNCNGLKVTTVRDAFEKSLRARLQKVNPNTDYHCLSAFRSYFTRDIPLPVGTTIYFRRTANGHLITEIGGQQMGVVHSKDLCRAFFDMYIGDVPVSPQAKHEIAKNVGSII…
Acorus calamus	Monocots	FAP2_3	429	8.4	48000.9	nucl	Ⅲ	MRNNLLFFSNYDFDGGSQFIWPLEPQLPHGFGVHLWSQVGSFIQNSLHHSSHLHILGSSAIHEAFSCMSKLVGAMIFWFSTGSNSNFLRKASGNMHASKPTRGQSFRHVKHISSCGQDLAGMDFHSGARPECGAAVFFGRLASSSVQRLWKEFEQLHSFPLLSLSAALVPPFDNISRKMLAASLESTDERILGSVEQAPCRDDPRGCSGLCLSDIGWRIDAIEPRTGIKFPTVLDREDHSSVTPEVLVGTGSRSMRVIKVKSLKVYAFGLYIHPYSLCEKLGRKYASVPDNELMNCPDFYEDLLRENIDMTVRLVVNCNRVKVSTVRDAFEKSLRARLQKVNPNTDYHCLSVFRSYFTQDIPLPVGTTIDFRQTTDGQLITEIGGQQMGMVHSKDLCRA…
Acorus calamus	Monocots	FAP3	271	8.97	29337.5	chlo	Ⅲ	MVWAISTPPISISCTSKLKHKTFENPYQIHSKSLLSSSSFPKRPLLNHRRRSLSPLTPKASVGSAEYVVEPSTDVKFQKDLSIPGCSNELVLFGTGYREKVFAIIGVKVYSAGFYANHSLTESLSAWKGKSATQIQEDSSLCNAIFQAPCEKSLKIVLVRNVDGKTFWDALDDAISPRIKEPTAVDESSLSIFRQTFQGRPLNKGTSIFLTWVDPSKLVVSISSDGAPSTVDATIESLNVSFSLFAVFFGDGPVSPTLKGSVANGLAVALN
Acorus calamus	Monocots	CHI	207	5.07	22682.6	nucl_plas	Ⅰ	MNDKPRTYSDEDHWVRGLEIDGRFVKFTSIGVYLEESAIQSLAATWKGKAADELFGSGDFFMDVVKGPFEKFTRVSMILPLTGQQYSDKVAENCEKYWKAIGIYTEEEAAAIEKFKASFKDQTFPPGAAILFTQSPSGSLTIAFSKDGSIPDSSHAVIENMALSEAVLESIIGQHGVSPVAKKSLASRVSNLLKELDSQKAQVESVN
Acorus calamus	Monocots	CHI_2	194	5.17	20862.8	mito	Ⅰ	MAPSGVRGLEIDGRFVKFTSIGVYLEESAIQSLAATWKGKAADELFASGDFFIDVVKGPFEKFTRVSMILPLTGQQYSDKVAENCEKYWKAIGIYTEEEAAAIEKFKATFKDQTFPPGAAILFTQSPSGSLTIAFSKDGSIPDSSNAVIENKALSEAVLESIIGQHGVSPAAKKSLASRVSDLLKELDSQKALV
Acorus calamus	Monocots	CHI3	210	5.04	23825.3	cyto	Ⅳ	MGSEMVMVHEIPFPPEITTTKPLSLLGHGITDIELHYLQIKFTAIGVYLDREILGHLQKWKGKSGNELAEDDDFFQALIAAPIHKYLRIVQIKEIKGSQYAVQLESAVRDRLAAEDKYEEEEEAELEKITEFFQPHYLRKDSIITFNFPAGFAPVEITLAPEGKETMKMILENKNVVENIQKWYLGGTRSVTPTTVSSLANTFAELLLSQ
Acorus calamus	Monocots	CHI3_2	210	4.9	23704.2	cyto	Ⅳ	MGSEMVMVHEIPFPPEITTTKPLSLLGHGITDIELHYLQIKFTAIGVYLDREILGHLQKWKGKSGNELAEDDDFFQALIAAPIDKYLRIVQIKEIKGSQYAVQLESAVRDRLAAEDKYEEEEEAELEKITEFFQPHYLKKDSIITFNFPAGLAPVEITLALEGKETMKMILENKNVVESIQKWYLGGTRSVTPTTVSSLANTFAELLSSQ
Acorus gramineus	Monocots	gene-QJS04_geneDACA000769	271	8.94	29375.6	chlo	Ⅲ	MVWAISTPPISISSTSKLKHKTFENPYQIHSKSLLSSSSYPKCPLLNHRRRYLSPLSPKASVGSAEYVVEPSTDVKFQKDLSIPGCSNELVLFGTGYREKVFAIIGVKVYSAGFYANRSLTESLSAWKGKSATHIQEDSSLCNAIFKAPCEKSLKIVLVRDVDGKTFWDALDDAISPRIKEPTAVDESSLSIFRQTFQGRPLNKGTSIFLTWIDPSKLVVSISSDGAPSTVDATIESLNVSFSLFAVFFGDGPVSPTLKGSAANGLAIALN
Acorus gramineus	Monocots	gene-QJS04_geneDACA004315	247	5.9	27415	chlo	Ⅲ	MSTTVEKSIVVVETAIPKEVLIEEAKEEESVLREAPKEVKDVVDQAREESSEIEPKTRVSFPIKPYNGLQLNSLGLRKKQVLTIGVKIYAFGIYMDNKAMKDVVTSKMEKVPEKPTKELYELVINSDVLAMVRLVIVFPALTMSMVRKQFDEGIGGSVKKLNGGKTDEELVSKVMGAAKDSIKLSSGSVIEITRLPGYILQTKVKGELVSSVESELLCRAYFNMYLGDEPFDKVAKEGFGKSLINLF
Acorus gramineus	Monocots	gene-QJS04_geneDACA013493	429	7.96	47824.5	nucl	Ⅲ	MRNNLLFFSNYDFDGGSQFIWPLEPQLPHGFGVHLWSQVGSFIENSLHHSSHLHILGSSAIHEAFSCMSKLAGAMIFWFSTGSNSNFLQKASGNTRSSKPTRGQSFRHVKQISSCGQDLAGMDFHSGARPECGAAMFFGKLASSSVRRLWKEFEQLHSFPFLSLSAALVPPFDNISRKMLAASLESTDERILGSVEQAPCRDDPRGCSGLCLSDISWRIDAIEPRTGIKFPTVLDGEDHSSVTPEVLVGTGSRSMRVVKVKSLKVYAFGLYIHPYSLCEKLGRKYASVPDDELMNCPDFYDDLLRENIHMTVRLVVNCNGVKVSTVRDAFEKSLRARLQKVNPNTDYHCLSAFRSYFTQDIPLPVGTTIDFRQTTDGQLITEIGGQQMGMVHSKDLCRA…
Acorus gramineus	Monocots	gene-QJS04_geneDACA015620	280	8.81	31030.4	chlo	Ⅲ	MTSLRFPFPHLPNPPSNPNPPPPMSLRSSAAAAAVALSVGLGAGLVAFSSDNPNPSLFKPTWASHWPLWACLSLSGGPPPVVERRTGAEFPPVIDGSRRLLGVGVRRKSVFGLKNVDVYAFGVYADDSDVKGLNEKYGTSSVSELKENKDFYADIFDQDLRMTIRLQIVYGRLSIRSVRSAFEESVGSRLQRLSGSENKELLQRFTSLFRDEYKLPRGSIIEMSRERDHILHTRIDGKELGAIQSKLLCQSILDLYIGDDPFDRRAKEDIELGLASLLQK
Acorus gramineus	Monocots	gene-QJS04_geneDACA004917	288	6.46	32487.1	cyto	Ⅲ	MLAVPLESTDERILGLIEQTPHEDDHRGCSGLCLSDMSWRRDAIEPRTGIKFPSVLDTSGLPEVLVGTGSRSMRIIKVKSLKVYAFGLYINPHSLCEKLGQKYASVPINELTNCPDFYHDLLSKRDSWIKGDNGTSGIGIRHPFDTVHTSEELLLKQQPHEHMHLEGDLRFPDLHRFQSGCFKPWKIPTPPIAASPNIEGMLRLRSPTNRILYPFRDGDGVEFPQQISEERDLLPFGIPPQPDVPNSTHTSWTPKTRDFSIMIPRKPIGPGESLFQRTISEPNIHAKT
Acorus gramineus	Monocots	gene-QJS04_geneDACA005848	263	5.51	29996.8	E.R.	Ⅳ	MKIYIMLVLGTDFILKILTYFSVYIYTSQLHSPQHTHTKQIHCGLLLLKPFTVMGSEMVMVHEIPFPPEITTTKPLSLLGHGITDVELHYLQIKFTAIGVYLDREILGHLQKWKGKSGNELAEDDDFFQALIAAPIDKFLRIVQIKEIKGSQYAVQLESAVRDRLAAEDKYEEEEEVELEKITEFFQPHYLKKDSIITFNFPAGFTPLEMTLAPEGKETTKMILENKNVVENIQKWYLGGTRSVTPTTVSSLANTFAELLLSQ
Acorus gramineus	Monocots	gene-QJS04_geneDACA014652	230	5.08	24603.9	cyto	Ⅰ	MAQSLSLVSELTVEDVHFPSSVVPPGSSHSLFLGGAGVRGLEIDGRFVKFTSIGVYLEESAIESLAATWKGKAADELFASGDFFIDVVKGPFEKFTRVSMILPLTGQQYSDKVAENCEKYWKAIGIHTEEEAAALEKFKAAFKDQTFPPGAAILFTQSPSGSLTIAFSKDGSIPNSGNVVIENKALSEAVLESIIGQHGVSPLAKKSLASRVSDLLKEFDSQKAQVESVN
Aegilops bicornis	Monocots	EVM0021820	417	8.8	46205.3	cyto	Ⅲ	MKHDQLIFANIGHAGGYMYQYPPEFPMSHDLGLSLVTHLGRLLGSSLQHRREICSSGNVKAQEAFICLRKFARAFFFWFSRAYDPKSPHGISHIKRVTSGVQNLVGSQFASLKEGHAVQLLLARLAQATVGRMWNDIEQQHASNLLTMAGFAAIVPPFENISPKMLAELMAFGNVDGYINMPADQSCLDGKRLSCSSVAVPTTIFQEDAVEPKTGIKFPAFLEDDSCPATTVLVGVGFKGMKIMRVKNLNLYAFGLYMQPNTICEKLGPKYASVPTTNLKDDPDFYNDLLRENLHIRVRLVVNYKGLSIGAVRDVFEKSLGLRLRKINPNTDYHCLKTFASYFTKDIPIPAGTKIDFCQTSDGQLITEIDGRQISAVQSKDLCRAFFDMYIGDSPVSLE…
Aegilops bicornis	Monocots	EVM0032237	269	9.46	28813	chlo	Ⅲ	MMVASVVPSPLAGPALARPVRMRLLPPCDLPAGPSLQSANGCRVARGGARRPQHISSAAGGGAAGDAFVVEGATNVKFSRELTVPGHKEPLVILGTGYRDKFFVKVYAAAFYVDISIGLDTEQWRKKVGLETFDASSGFDSIFKAPVVKSLNITLVRDVDGKTFVKALDGVIARRIQKRTDEEESSLSAFRNSFLGRNLTKGTTIYLTWLEPSRMLVSVSTDQGPSQVDAEVKSATVNYALYDGFFGSSPVSPTLRSSTAQLLEAILTK
Aegilops bicornis	Monocots	EVM0033407	417	8.86	46249.4	cyto	Ⅲ	MKHDRLIFANIGHAGGYMYQYPPEFPMSHDLGLSLVTHLGRLLGRSLQHRREICSSGNVKAQEAFICLRKFARAFFFWFSRACDPKSPHGFSHIKRVTSGVQNLVGSQFGSLKEGHAVQLLLARLAQATVGRMWNDIEQQHASNLLTMAGFAAIVPPFENISPKMLAELMAFGNVDGYINMPADQSCLDGKRLSCSSVAVPTTIFQEDAVEPKTGIKFPAFLEDDSCPATTVLVGVGFKGMKIMRVKNLNLYAFGLYMQPNSLCEKLGPKYASVPTTNLKDDPDFYDDLLRENLHIRVRLVVNYKGLSIGAVRDVFEKSLGLRLRKINPNTDYHCLKTFASYFTKDIPIPAGTKIDFCQTSDGQLITEIDGRQISAVQSKDLCRAFFDMYIGDSPVSLE…
Aegilops bicornis	Monocots	EVM0055123	423	8.37	47027.2	cyto	Ⅲ	MKPDWFIFSKLDHNGGYLHKFPVGSPISHDIGLGLISQVGALVESSFQHPRHVCSTGSGAVQEAFSCFNKVAGAFYFCLSRASNPKILHRLSAIAGSGSRACRAQIKQVTSCMQHLAGLQVREERAIQMLLAKLANATLGRAWNEVEERHACNILMLAAASVIPPFENISPKMLADSMMLGKDGDQIREHVDQPYLDDRRPGCARIAVPRTILPEDLTEPRTGIKFPALLEENSNPTAEVLVGMGYRSMRIMKVKNLNLYAFGLYIQPDSICNKLGSKYASVPVAELKDHPDFYEDLLRENIHMTVRLVVSYNGLSISAVRDAFEKSLGFRLQKMNPNTDYHCLKTFGSYFREDIRIPVGTKIDFRQTCDGQLITEVDGKQIGAVQSKDLCRAFFDMYI…
Aegilops bicornis	Monocots	EVM0060290	274	9.19	29149.4	chlo	Ⅲ	MVSLRFPAATFAHLPTPPPPHRAAIAAAIAAAAAAAAAAGFALTAKSAGRPLPRPAHSAPLWASVSLADSGAPGNVEPRTGAAFPAEAAGGRRLLGVGLRKTTILGLKSIDVYAFGVYADDSDLKQLRDKYQKLPISDLKENDELINDALERDIRMTVRLQIVYGRLSIGSVRSAFEKSVGSKLQKFGGSDTKELLQSFVSLFKDEYKLPKGSVIELSRESNHVLKISIEGEDVGSIQNKLLCQSILDLYIGDDPFDKNAKTNIQGSLASILKA
Aegilops bicornis	Monocots	EVM0009786	156	4.68	17245.4	chlo	Ⅳ	MEHLQGWKGKTQLMEDEAFFDALVSAPVEKVLRVVVIKEIKGSQYGVQLESSVRDRLVAADKYEDDEEEALEKVSDFFQSKYFRPGSVVTFHFPATATAAPEISFVTEGKEEAKVTVENAAVAEMIQRWYLGGDSAVSQTTVRSIADSFAAMLSSP
Aegilops bicornis	Monocots	EVM0010650	224	4.92	23141.3	cyto	Ⅰ	MAVSELEVDGVVFPPLARPPGSEHAHFLAGAGVRGMEIGGNFIKFTAIGVYLQADAAVSALAAKWAGKPAADLASEAAFFRDVVTGEFEKFTRVTMILPLTGAQYSDKVTENCVAYWKATGVYTDAEAAAVDKFKEAFGPHSFAPGASILFTHSPAGLLTVAFSKDSSVPESGGVAIDNARLCEAVLESIIGEHGVSPAAKLSLATRVAELLEGAAAEPVSVSV
Aegilops tauschii	Monocots	gene-LOC109750467	183	4.95	20264	nucl	Ⅲ	MRDDFYGLPLEMPRPPKKKVGLETFDASSGFDSIFKASVVKSLSITLVRDVDGKTFVNALDGVIARWIQKRTDEEESSLSAFRNSFLGRNLKQGTTIYLTWLEPSRMLETIDSDVLDFQISLFEFVISSVSVSTKDQGPSQVDAEVKSATVNYALYDGFFGSSPVSPTLRSSTAQLLEAILTK
Aegilops tauschii	Monocots	gene-LOC109751363	423	8.19	47048.2	nucl	Ⅲ	MKPDWFIFSKLDHNGGYLHKFPLGSPIPHDIGLGLISQVGALVESSFQHPRHACSTGSGAVQEAFSCFNKVAGAFYFCLSRASNPKILHRLSAIAGSGSRACRAQIKQVTSCMQHLAGLQVREEHAIQMLLAKLANATLGRAWNEVEERHACNILMLAAASVIPPFENISPKMLADSMMLGKDGDQIREHVDQPYLDERRPGCARVAVPRTILPEDLTEPRTGIKFPTLLEENSNPTAEVLVGMGYRSMRIMKVKNLNLYAFGLYIQPDSICNKLGSKYATVPVAELKDHPDFYEDLLRENIHMTVRLVVSYNGLSISAVRDAFEKSLGFRLQKMNPNTDYHCLKTFGSYFREDIRIPVGTKIDFRQTCDGQLITEVDGKQIGAVQSKDLCRAFFDMYI…
Aegilops tauschii	Monocots	gene-LOC109779220	417	9.05	46308.5	cyto	Ⅲ	MKHNRLIFANIGHAGGYMYQYPPEFPMSHDLGLSLVTHLGRLLGSSLQHRREICSSGNVKAQEAFICLRKFARAFFFWFSRAYDPKSPHGFSHIKRVTSGVQNLVGSQFGSLKEGHAVQLLLARLAQATVGRMWNDIERQHASNLLTMAGFAAIVPPFENISPKMLAELMAFGNVDGYINMPADQSCLEGKRLSCSSLAVPTTIFQEDAVEPKTGIKFPAFLEDDSCPATTVLVGVGFKGMKIMRVKNLNLYAFGLYMQPNTICEKLGPKYASVPTTNLKDDPDFYNDLLRENLHIRVRLVVNYKGLSIGAVRDVFEKSLGLRLRKINPNTDYHCLKTFASYFTKDIPIPAGTKIDFCQTSDGQLITEIDGRQISAVQSKDLCRAFFDMYIGDSPVSLE…
Aegilops tauschii	Monocots	gene-LOC109780910	274	9.21	29228.5	chlo	Ⅲ	MVSPRFPTATFARLPPPPPPHRAAIAAAIAAAAAAAAAAGFALTAKSAGRPLPRPAHSAPLWASLSLAESGAPGNVEPRTGAAFPFETAGGRRLLGVGLRKTTILGLKSIDVYAFGVYADDSDLKQLREKYQKLPISDLKESDELINDALEGDIRMTVRLQIVYGRLSIGSVRSAFEKSVGSRLQKFGGSDTKELLQSFVSLFKDEYKLPKGSVIELSRESNHVLKISIEGEDVGSIQNKLLCQSILDLYIGDDPFDKNAKTNIQGSLASILKA
Aegilops tauschii	Monocots	gene-LOC109785677	269	9.43	28905.1	chlo	Ⅲ	MMVASVVPSPLAGPALARPGRTRLLPPCDLPAGSSLQSASGCRIARGGARRPQHISFAAGGGAEGDAFVVEGATNVKFSRELTVPGHKEPLIILGTGYRDKFFVKVYAAAFYVDISIGLDTEQWRKKVGLETFDASSGFDSIFKAPVVKSLNITLVRDVDGKTFVKALDGVIARRIQKRTDEEESSLSAFRNSFLGRNLKKGTTIYLTWLEPSRMLVSVSTDQGPSQVDVEVKSATVNYALYDGFFGSSPVSPTLRSSTAQLLEAILTK
Aegilops tauschii	Monocots	gene-LOC109764886	231	4.84	23696.9	cyto	Ⅰ	MAVSELEVDGVVFPPLARPPGSEHAHFLAGAGVRGMEIGGNFIKFTAIGVYLQADAAVSALAAKWAGKPAADLASDAAFFRDVVTGEFEKFTRVTMILPLTGAQYSDKVTENCVAYWKATGVYTDAEAAAVDKFKEAFGPHSFAPGASILFTHSPAGLLTVAFSKDSSVPESGGVAIDNARLCEAVLESIIGEHGVSPAAKLSLATRVAELLEGAALAGGEPAAEAVSVSV
Aegilops tauschii	Monocots	gene-LOC109782217	217	4.72	23679.8	cyto	Ⅳ	MGSEQEKKAAATVEVEGIPFPREIAAAKTLSLVGHGVTDIEIHFLQIKFNAIGVYLDVDGAMEHLQGWKGKSQLMEDEAFFDALVSAPVEKVLRVVVIKEIKGSQYGVQLESSVRDRLVAADKYEDDEEEALEKVSDFFQSKYFRPGSVVTFHFPATATAAPEISFVTEGKEEAKVAVENAAVAEMIQRWYLGGDSAVSQTTVRSIADSFAAMLSSP
Ananas comosus	Monocots	gene-ACMD2_14931	427	8.96	47635.6	nucl	Ⅲ	MRNEWSSLINLGHDSGSPHIFPTESQLSQGFGPNILQQFGTLVDNSFHGSKQICVSGNLVFQEAFNRLNKFVGALFVQLSAGSNSNIFRRLSSNSHELHSCGYQSQIKNVTSYLQILPGLHFGSGFKDEHYVPVILAKLASSTLGRFWREIEKNHSFHILSLAGALVPPLDNLSAKVLAESVTLVNNDEQINGVVDRSLRENNNRSCLSRTISNITRKENAIEPKTGIKFPTALEDNSNLSMEVLVGTGFRSMKIIKLKSLKVYAFGLYIHPESVCEKLGRKYSSVPISELMNCSDFLKDLLREDISMTVRLVVNCNGIKINSVRTAFEKSLRTRLQKMNPQTDFHCLTTFGSYFTRDIPIPMGTTIDFRQTADGRLITKIGGEHIGAVHSKDLCKAFF…
Ananas comosus	Monocots	gene-ACMD2_18484	169	7.65	19148.1	nucl	Ⅲ	MLEFAITTGVYADDSEVKKLREKYGALSVPELKENKEFIADVLESDLCMTVRLQIVYGKLSIRSVRSAFEKSVRSRLEKFGRSDNKELLKSFVSLFSDEYKLPKGSVIELSREEGYVLQTRIDGKEVGRIQSKLLCQSILDLYLGEDPFDKKAKDVIQLNLASILKGSN
Ananas comosus	Monocots	gene-ACMD2_25054	200	9.06	22353.9	chlo	Ⅲ	MLTFIITTCTYVLGYREKVFAIIGVKVYAAAFYVGSSVTENLHSWNGKSAADILEASSVFTFLYQAPLEKSLNIVLVRDVDGKTFWNALDDLITPRIKSPTAIDNSSLSTFRNTFQGRDLKQGTSIILTWLEPTKMLVCNVVGYHHLFIFLRMNSNKSYYLFVFPLSNVNLALYDGFFGNSPVSPTLKASAAHGLQMVLR
Ananas comosus	Monocots	gene-ACMD2_09400	238	5	25071.5	cyto	Ⅰ	MAEAPIVVVPKLEIEGITFPAVTSPPRSSSSSPLFLAGAGARGLEIGGRFVNFTAIGVYLEEGALRSLAGKWGGAAAEELAGDEHFYRDIVAGPFEKFTRVTMLLPLTGQQYSEKVAENCLAHWKAAGVYTEAEGAAVDKFKEAFKAETFPPGSSILFTHSPSGSLTIAFSSDSSVLEVGNAVIENRALCEAILESIIGEHGVSPATKRSLALRVSELLKEFGGAKEAEVEKPVEVSA
Ananas comosus	Monocots	gene-ACMD2_25715	167	9.45	18662.3	E.R.	Ⅲ	MEKDRREFAWRMGNRNNSEGRVRCSAGMPMLESYREKVFAIIGVKVYAAAFYVGSSVTENLHSWNGKSAADILEASSVFTFLYQAPLEKSLNIVLVRDVDGKTFWKPWMILYPRIKTNVNLALYDGFFGNSPVSPTLKASAAHGLQMNQQNPKFVSATTNSCHGQAT
Apostasia shenzhenica	Monocots	CHI	211	5.39	22105.3	E.R.	Ⅰ	MEVAGIEFPEAVTAPGSSKNLFLGGAGVRGLEIGGNFIVVTAIGVYLEAGAALKVLAEKWKGKSPEELAGSVGFFRDIATGPFEKLTRVTMVLPLTGQQYSEKVAENCAAAWKAAGVYTDEEESAINDFLQAFKPRSFPPGASIFFTHSPSGSLSIGFSKEGGVPAAEAAAAAVIKNEKLKDAVLESIIGENGVSPAVKRSLAQRIFELLR
Apostasia shenzhenica	Monocots	FAP1	253	9.34	27502.7	chlo	Ⅲ	MVSLRFPLAIPHRPSPRRPNLPNSTSFRLPPWFVAAAAATVAGATAGIGVAVAVASDPSKTVEHFSLRSLLGFCSLSLADSSTASAVEPKTGAVFPTVVNGDRRLLGIGLRRKNVFGLKNIDVYAYDVLVEDLRMTVRLQIVYGKLSIGSVRSAFEESVGNRLKKFSGSETKDLLKRFTSLFKDEYKLPRGSVIDLSREQGYILQTNIDGQEVGSIQSKLLCQAILDLYIGEDSFDKNAKEAIELGLVSLLQN
Apostasia shenzhenica	Monocots	FAP2	423	8.15	46777.3	cyto	Ⅲ	MDRNGGRPYIFSIDSDISQGPGAYWLSQFCSFVDMSLYSSNHLFNSGSLALQEALSCISKFAGVVFVWLSSSSKSSTGRRTLRSDHGGSNSCDYQSHSQIKQYTCRKKIEGLHFNAKPDVQSAITLAFAKLANSTAKRLWKELGQTQAFPVLSLAAALIPPFDNLSSKVLSDSIPLGTSDDQMGEHVDHQRSEGGCYVCDCLAISSVAQSRDAVEPNTGIKFPGILDKFISGDYNRTTEVLVGTGFRNLRVIKLKSLKVYAFGLYVNVDSVCEKLGLKYVSVPINELQNCSDFYEDLLREDIGMTVRLVVNCNGLKISTVRDAFEKSLRIRLQKMNPDTDYHCLTVFGSYFMQDIPLPVGTTIDFRRTADGRLITEIGDKHIGAVHSKDLCRAFFDMYI…
Asparagus officinalis	Monocots	gene-LOC109823854	273	4.86	30314.8	nucl	Ⅲ	MAPVSVTEEENVNGDGEEKRVEEVTEKPQVAKVGEEDAEKMSKDEKVVDVEEEIEEGGDHGVEEKKGGVEEEENVEMDVEPKTGVSFPVKLADGKQLMALGVRRKKVIALSINIYAFGVYADNTKLKELLKTKFGKAPSEPTKELYETVINSDIGMKVRLIIVFKALTMNMVRKNFNEGLGASLKKLKGGQKDDELVNKVMGAAKDSIKLSAGSVIEITRLPGYILQMKVKDEQISEVESELLCRAYFDMYLGDDPFDKEAKEIFGKSLLNLF
Asparagus officinalis	Monocots	gene-LOC109826091	267	9.11	29559.7	chlo	Ⅲ	MALRFPFSSHQPPNQPNKPSGHRHFPLVAAAASIGLGVGLSLYLQSSNQPGPVRQNPWAFASLSFADGASATSVEPKTGVSFPSVLDGTRRLLAAGVRKKSVFGLKNIDVYAFGVYADDNDVKELSKKYSERKENKEVISDVLDQDVRMTVRLQIVYGRLSIRSVRSAFEESVGSRLLKFGGPDNKELLQRFTSYFKDEYPLPRGSIIDLAKEKDFILQVKIDGKEVGSIQSKLLCKSVLDLYVGDDPFDKRAKEDFELGLESLLKT
Asparagus officinalis	Monocots	gene-LOC109844424	261	6.84	28551.8	chlo	Ⅲ	MSAVFSFIPPPFSQFPNCSNLSHSLPKLPPKFLHSTFPLKRPFSSLSPRASVGSTEYVIEPATDVKFPKELTVPGCLDSLILLGTGYREKVFAIIGVKVYASGFYANYSIRELSESWKGKSADDVLKDSSVFISIFHAPFAKSLKIMLVRDVDGKTFWNALNDVISPRIKEPTAVDESALSNFRNTFQGRDLNKGTLILLTWIEPSKMLVSISSDGFPSNIDAEIESVNVTSSLFDAFFGESPVSPTLKASVSNGLLAVLN
Asparagus officinalis	Monocots	gene-LOC109844937	418	8.68	46382	nucl	Ⅲ	MRNNWFLFSNLDIDGGYSNIFPADPNLSQGLGAEFLSHSHHFITSGSLALQETFSCISKYAGTLFIWSSTRSNFNIFRKLSRSSRGSMPRSNLFPTQIKHAISSRQEPFWLHFAAGADAGSGIPVFFAKLASSAIRFLEKQVQKHQAFSVLSLAAALMPPFDNLSSKVLAGSIPMQDHVDQVSGTMDDYRACDSLDITNTFWARDTIEPKTGITFPSVLDSSFCGEDGSRLTAEVLVGTGSRSMRVIKIKTLKVYAFGFYVQPSSLCKKLGPKYANVPVNELENRSEFFEDILREDIHMTVRLVVNCNGLKISTVRDAFEKSLRARLQKMNPGTDYHCLRAFGSYFQKEIPLPVGTTIDFKQTVEGQLITEIGGNLIGAVHSKDLCRAFFDMYIGDAPV…
Asparagus officinalis	Monocots	gene-LOC109821880	149	5.01	16605.9	cyto	Ⅳ	MDFYGNYCSQASNPVAICAARVEKYFRVVVIKEIKGAQFGLQLESAVRERLVNVDKYEDEEEGELEKIVEFFQTPYFKKGSAITFYFPATTHAPEITYTVEGKDAVKIEVENANVAEMIQKWYLGGSRAVSPSTVQSLAEKIGAMLSAA
Asparagus officinalis	Monocots	gene-LOC109829369	210	4.79	23624	cyto	Ⅳ	MGSEMVMVGDIPFPLEITTTKPLPLIGRGITDIEIHFLQIKHNAIGIYCDESIADHLGNWKGKKERELISDDCFFDALVSAPVEKYFRVVVIKEIKGAQFGVQIETALRDRLVSADKYEDDEEAELEKIVEFFQTPYFKKGSVVTFYFPENTPTAEMSYVIEEKDEAKIKVGNANVAEMIRRWYLGGSIAVSPSTVQSLAEKFETILSSA
Asparagus officinalis	Monocots	gene-LOC109850014	232	4.99	24466.9	cyto	Ⅰ	MAEAAATKLEVEGVSFPALVTPPGSSKTHLLGGAGVRGLEIGGKFVSFTAIGVYLESGAVSVLAEKWKGKDAEEIAGSFEFFQDVSAGPFEKFTKVTMILPLSGQQYSEKVSENCVAFWKAIGTYTDAEAAAVEKFKEVFEPENFPPGSSILFTHSPAGSLTIAFSKDGSVPEAGVTVIENKALTRAILESIIGEHGVSPAAKKSLATRMSEFMGGVEEVKERVQVEQAVIA
Asparagus officinalis	Monocots	gene-LOC109850953	110	4.98	12145.1	cyto	Ⅳ	MGSEMVMVDEIPFPCEITTSKALPLMGSGITDIEIHFLQIKHNAIGIYLDESIVEHLGDWKNKKGSELAGDDSFFDALVSGTSNISSTCKRQNLPFLLTLACLCLYHLRV
Avena sativa	Monocots	AVESA.00010b.r2.2CG0271870	274	9.15	29283.6	chlo	Ⅲ	MVSLRFPTATFANLPPPPPPHRAAIAAAIAAAAAAAAAASFTLTAKSAGWPLPHPAHSAPLWASLSLSDGATPGNVEPRTGATFPAETAGGRRLLGVGLRKTTILGLKSIDVYAFGVYADDSDLKQLREKYQKLPVSELKANAELINDALERDIRMTVRLQIVYGRLSIGSVRSAFEKSVGSRLQKFGGSDTKELLQSFVSLFKDEYKLPKGSVIELSRESNHVLKICIQGEEAGSIQNKLLCQSILDLYIGDDPFDRSAKDNIQGSLASILKA
Avena sativa	Monocots	AVESA.00010b.r2.2DG0353420	274	9.23	29404.8	chlo	Ⅲ	MVSLRFPTAIFANLPPPPPPHRAAIAAAIAAAAAAAAAASFTLTAKSAGRPLPHPVHSAPLWASLSLADGATPSNVEPRTGAAFPAETAGGRRLLGVGLRKTTILGLKTIDVYAFGVYADDSDLKQLREKYQKLPVSELKENTDLINDALERDIRMTVRLQIVYGRLSIGSVRSAFEKSVGSRLQKFGGSDTKELLQSFVSLFKDEYKLPKGSVIELSRESNHVLKISIQGEEVGSIQNKLLCQSILDLYIGDDPFDRNAKDNIQGSLASILKA
Avena sativa	Monocots	AVESA.00010b.r2.5AG0811060	270	8.47	29020.1	cyto	Ⅲ	MIVATAGSALARPAAAFLRTDSTRLLSPGDALAGNASQSTSGCRVARGGGARRPHISFAAGGGAVGDAFVVEGTTNVKFSRELMVPGSTEPLIILGTGYREKFFVKVYAAAFYVDYSIGVDTEKWREKVGIETFDASTVFNSIFEAPVVKSLSITLVRDVDGKTFVKALDDIIARRIKKPTVEEESSLSTFRNIFLERNLKQGTSIYLTWLEPSVMLISISTNQSACQVDAEIKSSSVNYALYDGFFGSSPVSPTLRSSTVQLLEAIFAK
Avena sativa	Monocots	AVESA.00010b.r2.5CG0871790	416	9.02	46482.8	chlo	Ⅲ	MKPDRLVFANLGHGGVCMYKFPPEFPMSHDLGLSMVTHLGRLLGTSLQHRRQICSSGNVKAKEAFTYVRKFVRAFCFWVSRAYDPKNLHGFSHIKQVTSCMHNLVRLQFGSLKDEHAVQLFLARLAQATLGRLWNDVEQQHASNLLTIAGFATIVPPFENISPKMLVESMAVRNIDGYFNRPADQPCLDGKHLSCSAVAVPSTIYQKDAVEPKTGIKFPAYLEDDSSPATAVLVGVGFKGMRIMRVKNLNLYAFGLYMQPHSVCEKLGPKYASVPTTKLKDDPDFYNDLLRENLHIRVRLVVNYNGLSIGAVRDVFEKSLGLRLKKMNPDTDYHCLKTFGSCFTEDIPIPTGTKIDFCQTSDGQLITEINGRQISAVQSKDLCRAFFDMYIGDSPISLE…
Avena sativa	Monocots	AVESA.00010b.r2.6AG1042780	427	8.39	47547.6	cyto	Ⅲ	MKSDWSFFSKLDHNRGYLHKFPADSLISHDTGLRLIAQVGALVDSSIQHPRHICSAGSGAVQEAFSCFNKVARAFYFCLSRASNPKIIHRLSAIAGSGSTACRSQIKQAASCLQHLAGLQFVSQVREEHAVQMLLARLANATVGRMWNEVQEGHACNILMLAAATVIPPFENISPKMLMDSITLGKDSEQIREHMDQPYLEERRPGCARVAMPRTIFPEDVTEPRTGIKFPTLLEDNSSPTSEVLVGMGTRSMRIMRVKNLNIYAFGLYIQPDSVCNKLGSKYASVPAAELKDHPDFYEDLLRENIHMTVRLVVSYNGLSIGTVRNAFEKSMCFRLQKMNPNTDYDCLKTFGSYFSEDIRIPAGTKIDFRQTSAGHLITEIDGKQIGAIQSKDLCRAFF…
Avena sativa	Monocots	AVESA.00010b.r2.6AG1052930	274	9.1	29377.7	chlo	Ⅲ	MVSLRFPTAIFANLPPPPPPHRAAIAAAIAAAAAAAAAASFTLTAKSAGRPLPHPVHSAPLWASLSLADGATPSNVEPRTGAAFPAETAGGRRLLGVGLRKTTILGLKTIDVYAFGVYADDSDLKQLREKYQKLPVSELKENTDLINDALERDIRMTVRLQIVYGRLSIGSVRSAFEKSVGSRLQKFGGSDTKELLQSFVSLFKDEYKLPKGSVIELSRESNHVLKISIQGEEVGSIQNKLLCQSILDLYIGDDPFDRSAKDNIQGSLASILQA
Avena sativa	Monocots	AVESA.00010b.r2.6DG1157530	427	8.39	47561.6	cyto	Ⅲ	MKSDWSFFSKLDHNRGYLHKFPADSLISHDTGLRLIAQVGTLVDSSFQHPRHICSAGSGAIQEAFSCFNKVARAFYFCLSRASNPKIIHRLSAIAGSGSTACRSQIKQAASCLQHLVGLQFVSQVREEHAVQMLLARLANATFGRMWDEVQERHACNILMLAAATVIPPFENISPKMPMDSITLGKDVAQIREHMDQPYLEERRPGCARVPVPGTIFPEDVTEPTTGIKFPTLLEDNSNPTAEVLVGMGTRSMRIMRVKNLNIYAFGLYIQPDSVCNKLGSKYASVPAAELKDHPDFYEDLLRENIHMTVRLVVSYNGLSIGTVRNAFEKSMCFRLQKMNPNTDYDCLKTFGSYFSEDIRIPAGTKIDFRQTSGGQLITEIDGKQIGAIQSKDLCRAFF…
Avena sativa	Monocots	AVESA.00010b.r2.7AG1208060	416	8.94	46567.9	cyto	Ⅲ	MKPDRLVFANLGHGGVCIYKFPPEFPMSHDLGLNMVTHLGRLLGTSLQHRRQICSSGNVKVKEAFTCVRKFVRDFCFWFSRAYDPKNFRGFSHIKQVTSCMHNLVRLQFGSLKDEHAVQLLLARLAQATLGRLWNDIEHQHASNLLTIAGFATIVPPFENISPKMLAESMAVRNVDAYFNRPADQPCLDGKRLSCSAVAVPSTIFQEDAVEPKTGIKFPAFLEDDSSPATAVLVGVGFKGMRIMRVKNLNLYAFGLYMQPHSICEKLGPKYASVPTTKLKDDPDFYNDLLRENLHIRVRLVVNYNGLSISAVRDVFEKSLGLRLKKMNPDTDYHCLKTFGSCFTEDIPIPTGTKIDFCQTSDGQLITEINGRQISAVQSKDLCRAFFDMYIGDSPVSLE…
Avena sativa	Monocots	AVESA.00010b.r2.7DG1399600	416	9.02	46433.8	cyto	Ⅲ	MKPDRLVFANLGHGGVCIYKFPPEFPMSHDLGLNMVTHLGRLLGTSLQHRRQICSSGNVKVKEAFTCVRKFVRAFCFWFSRASDPKNFRGFSHIKQVTSCMHNLVRLQFGSLKDEHAVQLLLARLAQATLGRLWNDIEHQHASNLLTIAGFATIVPPFENISPKMLAESMAVRNVDGYFNRPADQPCLDGKRLSCSAVAVPSTIFQEDAVEPKTGIKFPAFLEDDSSPATAVLVGVGFKGMRIMRVKNLNLYAFGLYMQPHSICEKLGPKYASVPTTKLKDDPDFYNDLLRENLHIRVRLVVNYNGLSISAVRDVFEKSLGLRLKKMNPDTDYHCLKTFGSCFTEDIPIPTGTKIDFCQTSDGQLITEINGRQISAVQSKDLCRAFFDMYIGDSPVSLE…
Avena sativa	Monocots	AVESA.00010b.r2.4AG0615430	213	5.11	22186.2	cyto	Ⅰ	MASSELEVDGVVFPPLAHPPGSAHAHFLAGAGVRGMEIGGNFIKFTAIGVYLQADAAVSALAAKWAGKAADELAADNAFFHDVVTGEFEKFTRVTMILPLTGAQYSEKVTENCVAYWKAVGAYTDAEAAAVDKFKEAFKAETFPPGASILFTHSSAGVLTVAFSKDSSVPESGGVAIENRPLCEAVLESIIGEHGVSPAAKLSLATRVAELLK
Avena sativa	Monocots	AVESA.00010b.r2.4DG0758920	213	5.02	22259.3	cyto	Ⅰ	MASSELEVDGVVFPPLAHPPGSAHAHFLAGAGVRGMEIGGNFIKFTAIGVYLQADAAVSALAAKWAGKAADELAADNAFFRDVVTGEFEKFTRVTMILPLTGAQYSEKVTENCVAYWKAVGAYTDAEAAAVDKFKEAFKDETFPPGASILFTHSPAGVLTVAFSKDSSVPESGGVAIENRPLCEAVLESIIGEHGVSPAAKLSLATRVAELLK
Avena sativa	Monocots	AVESA.00010b.r2.5CG0901610	322	6.38	35575.8	chlo	Ⅳ	MQITCAPTLFSFFVLLQIQYVKRDRLHQLTSRCTMAKKLHILPQPTYVHSHSSHLLPPLHGSTIKHPRSFVVPPCIPVPAITNTHTAAACFIHPPAKREFSPVPLQRTMGSEHEKTVEVEGIPFPHEIAGAKTLSLVGHGVTDIEIHFLQIKFNAIGVYLDTDGIMEHLQGWKGKSQLVEDDAFFSALVSAPVEKFLRLVVIKEIKGSQYGVQLESSVRDRLVAAERYDDDEEEALEKVADFFQSKYFRPGSVVTFHFPATATGAAAEIAFATEGKEEAKVAVENAAVAEMIQRWYLGGESAVSQSTVRSLAHHFAAILSSP
Avena sativa	Monocots	AVESA.00010b.r2.7CG0710680	224	4.91	23189.3	cyto	Ⅰ	MANSELEVDGVVFPPLAHPPGSAHAHFLAGAGVRGMEIGGNFIKFTAIGVYLQADAAVSALAAKWAGKAADELAADNAFFHDVVTGEFEKFTRVTMILPLTGAQYSDKVTENCVAYWKAVGAYTDAEAAAVDKFKDAFKAETFPPGASILFTHSPAGVLTVAFSKDSSVPESGGVAIENRPLCEAVLESIIGEHGVSPAAKLSLATRVAELLKGAAPVDEPVSA
Brachypodium distachyon	Monocots	gene-BRADI_1g24080v3	274	9.1	29397.7	chlo	Ⅲ	MVSLRFTAATFPHLPPPPPPHRTAIAAAIAAAAAAAAAASFTLTAKSAGRPLPHPAHSAPLWASLSLSDGGVPGNVEPRTGAAFPAEAAGGRRLLGVGLRKTTILGLKSIDVYAFGVYADDNDLRQLREKYEKLPVSELKQNAELINDALERDIRMTIRLQIVYGRLSIGSVRSAFEKSVGSRLQKFGGSDTKELLQSFVSLFKDEYKLPKGSVIELSRESNHVLKISIEGEEVGSIQNKLLCQSILDLYIGDDPFDRSAKDNIQGNLASILKA
Brachypodium distachyon	Monocots	gene-BRADI_1g46470v3	416	8.91	46572.8	cyto	Ⅲ	MKNDRLIFTNLGHGGVYYMYKFPPEFPMSHDLGLNFVTNVGSLLGSSLQHRRQICSSGNVKVQEAFTCLRKFARAFYIWFSRAYDPKNFHGFSHIKQVKSCMQNLVGLQFRSLKEEHAVQLLLARLAHATLGRLWNDFEQQHASNLLTVASFAAIVPPVENISPKMLAELMALGNIDGYINRPVDQPYLDGKQLSCPSVAVPTPIFQEDAVEPKTGIKFPAILENDSSPATTVLVGIGFKGMRIMRVKTLNLYAFGLYMQPNSICEKLGPKYASVPTTKLKDDPDFYNDLLRENLHIRVRLVVNYNGLSIGAVRDVFEKSLGLRLKKMNPDTDYHCLKTFGSCFTEDIPIPAGTKIDFSQTSDGQLITEIDGRKISAVQSKDLCRAFFDMYIGDSPVSL…
Brachypodium distachyon	Monocots	gene-BRADI_3g10937v3	274	9.09	29481.9	chlo	Ⅲ	MIVAASVVAVLPLAGPALARPAAAPLRTFPLSRGDVLAGSASRLACRCRVARGGARRPLISFAAGENAVGDAFVGEGATNVKFPRELTLPGYTEPLVILGTGYREKFFVKVYAAAFYVDYSIGLDTEQWKEKVGIESFDASSVFNTIFKAPVVKSLSITLVRDVDGKTFVKALDDVIARRIKKPTVEEESSLSTFRNIFLGRNLRQGTGIYLTWLEPSRMLISISTNQDACQVDAETKSATVNYALYDGFFGGSPVSPTLKSSTAQLLEAILTN
Brachypodium distachyon	Monocots	gene-BRADI_3g57200v3	427	7.56	47349.4	cyto	Ⅲ	MKPDWSIFSKLDHNGGYLPKFQIDSPISHDMGLGLISQVGTLVESSFQHPRHLCSTGSGAVQEAFSCFHKVAGALYFCLSRASNPKIFHRLSAIAGSGSRACRSQIKQVTSCMQHLAGLQFGSQGREEHAIQMLLARLANATVGRLWNEAEERHACNILMLAAATVIPPFENISPKMLIDSMTLGKDGGQIREQVDQLYLDERRPGCACVAVPRTILAEDATEPKTGIKFPTLLEDNSNPTAEVLVGMGFRSMKIMRVKNLNLYAFGLYIQPDSICNKLGPKYASVPVAELKDHPDFYEDLLRENIHMTVRLVVSYNGLSIGAVRDAFEKSLCFRLQKMNPHTDYHCLKTFGSYFSEDIRIPVGTKIDFRQTSDGQLITEIDGKQIGAVQSRDLCRAFF…
Brachypodium distachyon	Monocots	gene-BRADI_1g03840v3	222	5.23	23092.3	cyto	Ⅰ	MAVSELEVDGVVFPPLERPPGSAHAHFLAGAGVRGMDIGGNFIKFTAIGVYLQADAAVSSLAAKWAAKPAADLAADAAFFRDVVTGEFEKFTRVTMILPLTGAQYAEKVTENCVKYWQATGAYTDAEAAAVEKFREAFQPHSFAPGGSILFTHSPAGVLTVAFSKDSSVPASGAAAIENRPLCEAVLESIIGEHGVSPAAKLSLATRVAELLKAAEPVSVSL
Brachypodium distachyon	Monocots	gene-BRADI_4g44390v3	219	4.7	23850.8	cyto	Ⅳ	MGSEHEKAAVDTATVEVEGIPFPQEIAGAKTLSLVGHGVTDIEIHFLQIKFNAIGVYLDEGGIMEHLQSWKGKDQLQVEDDAFFSALVSAPVEKVLRVVVIKEIKGSQYGVQLESSVRDRLVAADRYDDDEEEALEKVAEFFQSKYFRPGSVVTFHFPATATAAEISFATEGKDEAKVAVENAAVAEMIQRWYLGGASAVSQTTVRSLADHFTALLSSP
Brachypodium hybridum	Monocots	Brahy.D01G0312300.v1.1	274	9.1	29367.7	chlo	Ⅲ	MVSLRFTAATFPHLPPPPPPHRAAIAAAIAAAAAAAAAASFTLTAKSAGRPLPHPAHSAPLWASLSLSDGGVPGNVEPRTGAAFPAEAAGGRRLLGVGLRKTTILGLKSIDVYAFGVYADDNDLRQLREKYEKLPVSELKQNAELINDALERDIRMTIRLQIVYGRLSIGSVRSAFEKSVGSRLQKFGGSDTKELLQSFVSLFKDEYKLPKGSVIELSRESNHVLKISIEGEEVGSIQNKLLCQSILDLYIGDDPFDRSAKDNIQGNLASILKA
Brachypodium hybridum	Monocots	Brahy.D01G0617100.v1.1	416	8.96	46398.7	cyto	Ⅲ	MKNDRLIFANLGHGGVCYMHKFPPEFPMSHDLGLNFVTNVGSLLGSSLQHRRQICSSGNVKVQEAFTCLRKFARAFYIWFSRAYDPKNFHGFSHIKQVKSCMQNLVGLQFRSLKEEHAVQLLLARLAHATLGRLWNDFEQQHASNLLTVASFAAIVPPVENISPKMLAELMALGNIDGYINRPVDQPYLDGKQLSCPSVAVPTPIFQEDAVEPKTGIKFPAILENDSSPATTVLVGIGFKGMRIMRVKTLNLYAFGLYMQPNSICEKLGPKYASVPTTKLKDDPDFYNDLLRENLHIRVRLVVNYNGLSIGAVRDVFEKSLGLRLKKMNPDTDYHCLKTFGSCFTEDIPIPAGTKIDFSQTSDGQLITEIGGRKISAVQSKDLCRAFFDMYIGDSPVSL…
Brachypodium hybridum	Monocots	Brahy.D03G0153800.v1.1	274	9.34	29495	chlo	Ⅲ	MIVAASVVAVLPLAGPALARPAAAPLRTFPLSRGDVLAGSASRLACRCRVARGGARRPLISFAAGENAVGDAFVGEGVTNVKFPRELTLPGYTEPLVILGTGYREKFFVKVYAAAFYVDYSIGVDTEQWKKKVGIESFDASSVFNTIFKAPVVKSLSITLVRDVDGKTFVKALDDVIARRIKKPTVEEESSLSTFRNIFLGRNLRQGTGIYLTWLEPSRMLISISTNQDACQVDAETKSATVNYALYDGFFGGSPVSPTLKSSTAQLLEAILTN
Brachypodium hybridum	Monocots	Brahy.D03G0786000.v1.1	427	7.55	47281.3	cyto	Ⅲ	MKPDWSIFSKLDHNGGYLPKFPIDSPISHDLGLGLISQVGTLVESSFQHPRHLCSTGSGAVQEAFSCFHKVAGALYFCLSRASNPKIFHRFSAIAGSGSRACRSQIKQVTSCMQHLAGLQFGSQGREEHAIQMLLARLANATVGRLWNEAEERHACNILMLAAATVIPPFENISPKMLIDSMTLGKDGGQIREQVDQPYLDERRPGCACVAVPRSILAEDATEPKTGIKFPTLLEDNSNPTAEVLVGMGFRSMKIMRVKNLNLYAFGLYIQPDSICNKLGPKYASVPVAELKDHPDFYEDLLRENIHMTVRLVVSYNGLSIGAVRDAFEKSLCFRLQKMNPNTDYHCLKTFGSYFSEDIRIPVGTKIDFRQTSDGQLITEIDGKQIGAVQSRDLCRAFF…
Brachypodium hybridum	Monocots	Brahy.S04G0042800.v1.1	427	7.13	47378.4	nucl	Ⅲ	MKPDWSIFSKLDNDGGYLPKFPIDSPISHDMGLGLISQVGTLVESSFQHPRHLCSTGTGAVQEAFSCFHKVAGALYFCLSRASNPKIFHRLSSIAGSGSRACRSQIKQVTSCMQHYAGLQFGSQGREEHAIQMLLARLANATVGRLWNEVEERHACNILMLAAATVIPPFENISPKMLIDSMTLGKDGGQIREQVDQPYLDERRPGCACVAVPRTILAEDATEPKTGIKFPTLLEDNSNPTAEVLVGMGFRSMRIMRVKNLNLYAFGLYIQPDSICNKLGPKYASVPVAELKDHPDFYEDLLRENIHMTVRLVVSYNGLSIGAVRDAFEKSLCFRLLKMNPNTDYHCLKTFGSYFSEDIRIPVGTKIDFRQTSDGQLITEIDGKQIGAVQSRDLCRAFF…
Brachypodium hybridum	Monocots	Brahy.S04G0231300.v1.1	302	9.08	32704.6	chlo	Ⅲ	MSATSSTAVYSRSPLTTMYTHHCHHPTPPPFAAMIVAVPPLAGPALARPATAPLRTLPLSPGDVLAASASRLAYRCRVARGGARRPLISFAAGENAVGDAFVGEDTTNVKFPRKLTLPGYTEPLVILGTGYREKFFVKVYAAAFYVDYSIGVDTEQWKEKVGIESFHASSVFDTIFKAPVVKSLSITLVRDVDGKTFVKALDDVIARRIKKPTVEEESSLSTFRNIFSGRNLKQGTCIYLTWLEPSRMLISISTIQDACQVDAETKSATVNYALYDGFFGGSPVSPTLKSSTAQLLEAILTN
Brachypodium hybridum	Monocots	Brahy.S06G0088700.v1.1	275	9.1	29406.8	chlo	Ⅲ	MVSLRFPAATFPHLPPPLPPHRAAIAAAIAAAAAAAAAAASFTLTAKFAGRPLPHPAHSAPLWASLSLADGAAPGNVEPPTGAAFPAEAAGGRRLLGVGLRKTTILGLKSIDVYAFGVYADDNDLRQLREKYQKLPVSELKQNAELINDALERDIRMTVRLQIVYGRLSIGSVRSAFEKSVGSRLQKFGGSDTKELLQSFVSLFKDEYKLPKGSVIELSRESNHVLKISIEGEEVGSIQNKLLCQSILDLYIGDDPFDRSAKDNIQGNLASILKA
Brachypodium hybridum	Monocots	Brahy.S07G0072100.v1.1	416	8.71	46453.6	cyto	Ⅲ	MKNDRLIFANLGHGGVYYMYKFPPEFPMSHDLGLNLVTNVGSLLGSSLQHRRQICSSGNVKVQEAFTCIRKFARAFYIWFSRAYDPKNFHGFSHIKQVKSCMQNLVGLQFRSLKEEHAVQLLLASLAHATLGRLWNDFEQQHASNILTVASFAAVVPPFENISPKMLAESMALGNIDGYINRPVDQPYLDGKQLSCSSVAVPTPIFQEDAVEPKTGIKFPAILENESSPATTVLVGIGFKGMRIMRVKTLNLYAFGLYMQPNSICEKLGPKYASVPTTKLKDDPDFYNDLLRENLHIKVRLVVNYNGLSIGAVRDVFEKSLGLRLKKMNPDTDYHCLKTFGSCFTEDIPIPAGTKIDFSQTSDGQLITEIDGRKISAVQSKDLCRAFFDMYIGDSPVSL…
Brachypodium hybridum	Monocots	Brahy.D01G0043800.v1.1	222	5.23	23195.4	cyto	Ⅰ	MAVSELEVDGVVFPPLERPPGSAHAHFLAGAGVRGMDIGGNFIKFTAIGVYLQADAAVSSLAAKWAAKPAADLAADASFFRDVVTGEFEKFTRVTMILPLTGAQYAEKVTENCVKYWQATGAYTDAEAAAVEKFREAFQPHSFAPGGSILFTHSPAGVLTVAFSKDSSVPESGATAIQNRPLCEAVLESIIGEHGVSPAAKLSLATRVAELLKAAEPVSVSL
Brachypodium hybridum	Monocots	Brahy.D04G0637400.v1.1	219	4.7	23880.8	cyto	Ⅳ	MGSEHEKAAVDTATVEVEGIPFPQEIAGAKTLSLVGHGVTDIEIHFLQIKFNAIGVYLDEGGIMEHLQSWKGKDQLQVEDDAFFSALVSAPVEKVLRVVVIKEIKGSQYGVQLESSVRDRLVAADRYDDDEEEALEKVAEFFQSKYFRPGSVVTFHFPATATAAEISFATEGKDEAKVAVENTAVAEMIQRWYLGGASAVSQTTVRSLADHFTALLSSP
Brachypodium hybridum	Monocots	Brahy.S02G0385600.v1.1	232	5.39	23939.3	cyto	Ⅰ	MALSELEVDGVVFPPLARPPGSAHAHFLAGAGVRGMDIGGKFIKFTAIGVYLQADAAASSLAARWAGKPAADLAADAAFFRDVVTGEFEKFTRVTMILPLTGAQYAEKVTENCVKYWKATGAYTDAEAAAVEKFRDAFQPHSFPPGASILFTHSPAGVLTVAFSKDSSVPESGAAAIENRPLCEAVLESIIGEHGVSPAAKLSLATRVAELLKAGAGPVGGEPAAEPLSVSL
Brachypodium hybridum	Monocots	Brahy.S05G0319100.v1.1	219	4.76	24043.2	cyto	Ⅳ	MGSEHEKAAVDAATVEVEGIPFPQEIAGAKTLKLVGHGVTDIEIHFLQIKFNAIGVYLDEGGVMEHLQSWKGKKDQLVEDDDFFNALVSAPVEKVLRVVVIKEIKGSQYGVQLESSVRDRLVAADRYDDDEEEALEKVAEFFQSKYFRPGSVVTFHFPATATAAEISFVTEGKDEVKVVVDNAPVVEMIQRWYLGGASAVSQTTVRSLADHFTALLSSP
Brachypodium stacei	Monocots	Brast04G214500.v0.1.stacei	285	8.8	30940.6	chlo	Ⅲ	MYTHHCHHPTPPPFAAMIVAVPPLAGPALARPATAPLRTLPLSPGDVLAASASRLAYRCRVARGGARRPLISFAAGENAVGDAFVGEDTTNVKFPRKLTLPGYTEPLVILGTGYREKFFVKVYAAAFYVDYSIGVDTEQWKEKVGIESFDASSVFDTIFKAPVVKSLSITLVRDVDGKTFVKALDDVIARRIKKPTVEEESSLSTFRNIFSGRNLKQGTCIYLTWLEPSRMLISISTIQDACQVDAETKSATVNYALYDGFFGGSPVSPTLKSSTAQLLEAILTN
Brachypodium stacei	Monocots	Brast06G084800.v0.1.stacei	275	9.25	29465.8	chlo	Ⅲ	MVSLRFPAATFPHLPPPLPPHRAAIAAAIAAAAAAAAAAASFTLTAKFAGRPLPHPAHSAPLWASLSLADGAAPGNVEPRTGAAFPAEAAGGRRLLGVGLRKTTILGLKSIDVYAFGVYADDNDLRQLREKYQKLPVSELKQNAELINDALERDIRMTVRLQIVYGRLSIGSVRSAFEKSVGSRLQKFGGSDTKELLQSFVSLFKDEYKLPKGSVIELSRESNHVLKISIEGEEVGSIQNKLLCQSILDLYIGDDPFDRSAKDNIQGNLASILKA
Brachypodium stacei	Monocots	Brast07G067100.v0.1.stacei	416	8.81	46423.6	cyto	Ⅲ	MKNDRLIFANLGHGGVYYMYKFPPEFPMSHDLGLNLVTNVGSLLGSSLQHRRQICSSGNVKVQEAFTCLRKFARAFYIWFSRAYDPKNFHGFSHIKQVKSCMQNLVGLQFRSLKEEHAVQLLLASLAHATLGRLWNDFEQQHASNILTVASFAAVVPPFENISPKMLAESMALGNIDGYINRPVDQPYLDGKQLSCSSVAVPTPIFQEDAVEPKTGIKFPAILENESSPATTVLVGIGFKGMRIMRVKTLNLYAFGLYMQPNSICEKLGPKYASVPTTKLKDDPDFYNDLLRENLHIKVRLVVNYNGLSIGAVRDVFEKSLGLRLKKMNPDTDYHCLKTFGSCFTEDIPIPAGTKIDFSQTSDGQLITEIDGRKISAVQSKDLCRAFFDMYIGDSPVSL…
Brachypodium stacei	Monocots	Brast05G291700.v0.1.stacei	220	4.76	24142.3	cyto	Ⅳ	MGSEHEKAAVDAATVEVEGIPFPQEIAGAKTLKLVGHGVTDIEIHFLQIKFNAIGVYLDEGGVMEHLQSWKGKKDQLVVEDDDFFNALVSAPVEKVLRVVVIKEIKGSQYGVQLESSVRDRLVAADRYDDDEEEALEKVAEFFQSKYFRPGSVVTFHFPATATAAEISFVTEGKDEVKVVVDNAPVVEMIQRWYLGGASAVSQTTVRSLADHFTALLSSP
Cocos nucifera	Monocots	gene-COCNU_scaffold005094G000030	267	5.43	29757.5	cyto	Ⅲ	MATEAFEKEENLKVVEMEKVVNGEKAEEGKEEKAVEEVRAKLEQHKVEEAKVVVEGEKAKAKEEVGGNVKMDIEPKTGISFLVKLGDGRQLISVGCRKKKILGLGLTIYAFGLYADDAMLKEFLKTKFSKNPENPTKELYEAVIDSDISMTVRLVLVFRGLTMSMVKRNIDECLTASIKKLTGGQKNEALAHQMMADADNSIKLPPGSVIEITRLPGYVLQTKVRDEIISKVESELLCRAYFHMYLGDDPFDVEAKEGFGNSMLSLF
Cocos nucifera	Monocots	gene-COCNU_04G004620	221	4.97	24717.3	cyto	Ⅳ	MTTRNHPPCNGRLGSEMVMVDGVPFPPEITAAKPLALLGHGITDIEIHFLQIKYNAIGIYMEKNIIEHLGNWKGKKGAELAEDDLFFEALVAAPVDKFFRIVVIKEIKGSQYGVQLESAVRDRLAAVDKYEEEEEEALEKISEFFQSKYFKKDSVITFNFPASPRTVEISFVTEGKEEKKIEVENANVAEMIEKWYLGGSRAVSPTTVKSLADDLGAMLSE
Cocos nucifera	Monocots	gene-COCNU_12G006260	210	4.99	23405	cyto	Ⅳ	MMGSEMVMVDGVPFPPEVTIAKPLPLLGHGITDIEIHFLQIKYNAIGIYMEKNIVEHLGNWKGKKGAELAEDDLFFEALAAAPVDKIFRIVVIKEIKGSQYGVQLESAVRDRLAAIDKYEEEEEEALEKVSEFFQTKYFKKDSVITFSFPATPRTAEISFVTEGKEQTKIKVENANVVEMIQKWYLGGSTSVSPTTVKSLAENLGAILSQ
Cocos nucifera	Monocots	gene-COCNU_12G007210	148	4.82	15712.9	nucl	Ⅰ	METGSFEKFTRVTLILTLTGEQYSEKVAENCIAIWKAAGIYTEAEGIAIEKFKEAFKAETFGPGSSILFTNSPSGALTIAFSKDSSVPEAGCAVIENKALCEAVLESIIGEHGVSPAAKRSLALRVSELLKESQDVEEKVANPVAVIA
Cocos nucifera	Monocots	gene-COCNU_12G007220	135	5.06	14265.3	cyto	Ⅰ	MVLPLTGQQYSEKVTENCVAAWKAAGIYTEAEGMAVDKFKEAFKAKTFAPGSSILFTHSPSGALTIAFSEDGSVPEAGRVVIENKTLCEAVLESIIGEHGVSPAAKRSLALRVSELLKESQDVEEKVGNPVAVIA
Cocos nucifera	Monocots	gene-COCNU_12G007230	234	5.06	24787.3	cyto	Ⅰ	MGGGAAALPKLEVEGIVFPPVVSPPGSSKTLFLGGAGCRGLEIGGRFITFTAIGIYLEDEAVRSLSEKWKGKTADELAASHDFFRDIFSGSFEKFTRVTMVLPLTGQQYSEKVTENCVAAWKAAGIYTEAEGMAVDKFKEAFKPETFAPGSSILFTHSPSGALTIAFSEDGSVPEAGRVVIENKTLCEAVLESIIGEHGVSPAAKRSLALRVSELLKESQDVEEKVGNPVAVIA
Cocos nucifera	Monocots	gene-COCNU_14G012320	210	9.57	22640.1	chlo	Ⅲ	MVSLRFPFSFSQPPRPPHRSSASPHYPTAAAAAAAAGIGLAVYLKSANQVEPSPQRLSSPMWAALSLSDAPTATGTSVEPKTGVAFPTALDGGRRLLGIGLRKSSVLGMKDINVYAFGVYADDSDVKKLSEKYGMLLVSELKENKEFIADVLDQDLCMTVRLQIVYGRLSIRSVRNAFEKSVGSRIKKFSGADNKELLQSFLSFLIALAQ
Cymbidium ensifolium	Monocots	geneJL020293	288	9.35	31497.9	chlo	Ⅲ	MVSLRFRFSFPQQRGRRSPDLPNSSSFPFSPAFVAATAAALAGATAGIKVALAISPTSNAIGDPPCHNPSNSAASHWASLSLAESSTTAVEPKTGVHFPSVVDGSRHLLGIGLRKKNVFGLKNIDVYAFGVYAEVNDVKKLREKYGVLSESELRGSKQFFADVLDQDLRMTVKLQIVYGRLTIGSVRSAFEESVANRLKKFSGSENKELLRRFTALFRDEYKLPRGSVIDLSREQGNILQTRIDGKEVGSIQSKLLCQSVLDLYIGDDPFDKKAKEDIEVGLTSLLQN
Cymbidium ensifolium	Monocots	geneJL023147	254	8.64	28347.2	E.R.	Ⅲ	MADVVGEKTIRNEKVIKEGKSIVEGRPIAEETILKEEEKQEQHAKDKRGIRKEENDEKKEIEPKTGVAFPVKLADGKLLMSIGLRRKKVLSININIYAFGIYADELKLKELVKAKFEVPKKPTKEIFDDVIDADASMMVRLVIVFGILSMSMVRKSFDEGIGASLKKLNGGKTDKELVSKIMGSATDNIKLPPGSVIEISKLPGYVLQTKVKGEVISVVESELLCRSYFHLYLGDDPFDKEAKEKFGSSLLSLF
Cymbidium ensifolium	Monocots	geneJL025816	238	4.99	25280.9	chlo	Ⅰ	MAETPATPVEVEGVTFPAEFTSPATSKPLFLGGAGARGIEVGGKFIAVTVIGVYLEAAAISAIAGKWKGKKAEELAGSVEYYRDIITGSFEKLTRVTMLLPLTGQQYSEKVAENCIAAWKAAGVYTGEEEAAINKFLEIFKPKSFPPGTSIIFTHSPHGSLTIGFLEEGGDPVAETGVVENKKLTNAVLESIIGEKGVSPAAKQSLAQRISEFLNKKEEEEEGILAVEKGKFEQVEVA
Cymbidium ensifolium	Monocots	geneJL015184	184	4.67	19766.4	cyto	Ⅰ	MAETPATPVEVEGVTFPAEFTSPATSKPLGPFEKLTRVTMLLPLTGQQYSEKVAENCIAAWKAAGVYTGEEEAAINKFLEIFKPKSFPPGTSIIFTHSPHGSLTIGFLEEGGGPVAETGVVENKKLTNAVLDSIIGEKGVSPAAKQSLAQRISEFLNKKEEEEEEEEEGILAVEKGKFEQVEVA
Cymbidium ensifolium	Monocots	geneJL018571	264	5.31	29508.8	chlo	Ⅳ	MDFSIRKHSPHRDEALKGVSRLSSSSIIVETNAPPIATGLDHFPAREWLGLRVMGMSSKEVMIDEIPFPVEITGTRPLALVGQGLTSVEIHFLQIKQNAIGIYIENDVIQHLENWKGRKSAELEDDNLFFEALVSAPVEKVFRIVVIKEIKGSQYGVQLEGAVRDRLVEVDKYEEEEEAALEKVTKFFQSIYLKKDSVITFYFPATSSAAEITFTTEGKGESKIQVENANVVEMMQKWYLGGSVAVSPSTVKNLAKKFEAILSQ
Dendrobium catenatum	Monocots	FAP1	289	9.26	31234.6	mito	Ⅲ	MVSLRFPFPFPQRPGRRSAHLANSSSFHFSPAFVAATAATIAGATAGIGVALAMSPNSSKEIGDPSYHIPSNSAASLSASIALAESSGTAVEPKTGVLFPSVVDGARRLLGIGLRKKNVFGLKSIDVYAFGVYAEVNDVKKLREKYGALSESEVRGSKEFFADVLDQDLRMTVRLQIVYGRLTIGSVRSAFEESVGNRLKKFSGSDNKELLKRFTSLFKDEYKLPRGSVIDLSREQGYILQTKINGNEVGSIQSKLLCQSILDLYIGDDPFDKKAKEDIGAGLTSLLQD
Dendrobium catenatum	Monocots	FAP2	425	8.53	47174.5	cyto	Ⅲ	MNLDDGNPYIFYMDSNMLEGVGVNYLSHLCSLVDFSLLNSNHLVSSGSIALHEAFSCVSKFAGALFFWLSTSSNSSSGHKMSRVVSRGSNVKNYQVCPQIKHVTCTNKIKGLHFFSVSDLQSAIPLVFSKFVNSTTRKLWKEFGQFQAFPVLSLAAALIPPFENLSAKVLSDTIQLGMVGDHIGEHLVPLNKEEGNQVCDMCILPGQTLSRDAVEPKTGISFPTVLGKPLGGEITSNRTSEVLVGIGFRSMKIIKFKSLKIYAFGLYVHFGSICKKLGHKYASVSAIELKDCSEFYEDLLREDIGLTVRLVVNYNGLKIHTVRDAFEKSLRARLLKMNPNTDYECLRVFGSYFMEDIPLPIGTTIDFRQTTDGRLITEIGGKHVGAVQSKDLCRAFFDM…
Dendrobium catenatum	Monocots	CHI	146	5.02	15860.2	cyto	Ⅰ	MLLPLTGKQYSEKVAENCVAAWKAAGVYTEEEEAAIVKFLEIFKPKNFPPGTSIVFSHSPSGTLTIGFLELGGVPAAESGVIENKKLTNAVLESIIGEKGVSPAAKQSLAQRISEFLNKKEEKEKEEEKEEILVVEKGKLEQVEVA
Dendrobium catenatum	Monocots	CHI_2	219	4.83	23800.4	cyto	Ⅰ	MLLPLTGQQYSEKVTDNCIAAWKAADVYTGEEAAIIKLLEIFKPKSFPPVTSTVFSHSPSGTLTIGFLELGGVPAAESGVIENKKLTNAVLESIIGEKGVSSAAKQSLAKRISEFLNKKEEKEEEEEEEEEKEEILVLEKGKWSKLRLLDCSLIGSMEFAASPPVKKVRIETGDVTIAVDELVVAPNDYLLIVNPLAGHTGVTIITDGYNDPMILGKLR
Dendrobium catenatum	Monocots	CHI_3	118	4.71	12866.8	cyto	Ⅰ	MLLPLTGQQYSKKVTENCVAAWKAADVYTGEEEAAIIKLLEILELGGVPAAESGVIENKKLTNAVLESIIGEKGVSPAAKQSLAKRISEFLNKKEEEEEEKEEILVLEKGKLEQVEVA
Dendrobium chrysotoxum	Monocots	gene-IEQ34_002941	248	8.88	27571.2	chlo	Ⅲ	MAGVVGELKEIKEGQSNVEVRPITEVAIVKEEEKQEHPKENKSIKTEQNEEKKEIEPKTRIAFPVKLADGKKLMSIGLRRKKVFAININIYAFGIYGDDVKLKEVVKAKFESPKEPTREMFDTVIDVDAGMMVRLVIVFGGLSMSMVRKSFDEGIGASLKKLNGGKTDKELVSKVMGSATDDIKLPSGSVIEISRLPGFVLQTKVKGEVISVVQSKLLCRAYFHLYLGDDPFDKEAKEKFGSSLLSLF
Dendrobium chrysotoxum	Monocots	gene-IEQ34_016359	289	9.31	31419	chlo	Ⅲ	MVSLRFPFPFPQRPGRRSAHLVNSSSFLFSPAFVAATAVTIAGATAGIGVALAMSPNPSNEIGDLPYHNPCNAAASLSASITLAESSSTAVEPKTGVLFPSVVDGARRLLGIGLRKKNVFGLKSIDVYAFGVYAEVNDVKKLREKYGVLSESEVRGSKEFFADVLDQDLRMTVRLQIVYGRLTIGSVRSAFEESVGNRLKKFSGSDNKELLKRFTSLFRDEYKLPRGSVIDLSREQGYILQTKINGKEVGSIQSKLLCQSILDLYIGDDPFDKKAKEDIGAGLTSLLQN
Dendrobium chrysotoxum	Monocots	gene-IEQ34_021692	273	8.98	29631	chlo	Ⅲ	MAAAVSIASSWAFQLSFATIPNHSGSPLLKLSPNFSSNLRRLSLPLLSCNPTKFRHPLPPKASVESLEYVIEPGTKVKFPKDLNVPGCTESLVLLGTGFREKTFAIIGVKVYAAGFYTKSSIKLTLDALKGKPADAVLEDSSLFKSVYQAPLDKSLWIILVRHVDGQTFWNALNDVISPRIKKPTAVDESALSTFRNTFQGRDLMQGTSIFLTWTQHSNMLVSISSDGFPTEVDAKIESPNVSSALFDAFFGDSPVSPTLKVSVADGLAKNFS
Dendrobium chrysotoxum	Monocots	gene-IEQ34_012610	196	5.09	22292.5	cyto	Ⅳ	MSSKEVLIDGIPFPAEITRTKPLALVGQGLTSVEIHFLQIKYNAIGIYMDKDVTKYLKNWEGKKRTELEEDDRFFTALFLAPVEKVFRIVVIKEIKGSQYGVQLESAVRNQFAALDHDEDEEEEEALEKVTKFFESIYLKKGSITFDTEGKAESKIQVENTSVVEMIQKWYLGGSIAVSRSTIKNLAAKFEEILSQ
Dendrobium chrysotoxum	Monocots	gene-IEQ34_013742	196	5.09	22291.5	cyto	Ⅳ	MSSKEVLIDGIPFPAEITRTKPLALVGQGLTSVEIHFLQIKYNAIGIYMDKDVTKYLKNWEGKKRNELEEDDRFFTALFLAPVEKVFRIVVIKEIKGSQYGVQLESAVRNQFAALDHDEDEEEEEALEKVTKFFESIYLKKGSITFDTEGKGESKIQVENTSVVEMIQKWYLGGSIAVSRSTIKNLAAKFEEILSQ
Dendrobium nobile	Monocots	gene-KFK09_000997	244	5.04	26120	cyto	Ⅰ	MAETPAAIVVEVEGVKFPTEVTSPVTSKSLFLGGAGVRGVEVGGKFIAVTVIGVYLEAAAIPAIDGKWKGKTAEELSSSAEFYRDIITGSFEKLTRVTMLLPLTGQQYSEKVAENCVAAWKAAGVYTEEEEAAVVKFREIFKPKNFPPGTSIVFSHSPSGTLTIGFLELGGVPAAESGVIENKKLTNAVLESIIGEKGVSPAAKQSLAQRISEFLNKKEEKEKEEEKEEILVVEKGKLEQVEVA
Dendrobium nobile	Monocots	gene-KFK09_003902	244	8.69	27118.7	chlo	Ⅲ	MASVVGELMEIKEGKSNVEVRPITEVAIVKEEEKQEQPKENKNIQTEKNEIEPKTRIAFPVKLADGKMLMSIGLRRKKVFAININIYAFGIYGDDVKLKEVVKDKFQAPKEPTKEIFDAVIDVDADMMVRLVIVFGGLSIGMVRKSFDEGIGASLKKLNGGKADKELVSKFMGSATENIKLPSGSVIEISRLPGYVLQTKVKGEVISVVQSKLLCRAYFHLYLGDDPFDKEAKEKFGSSLLSLF
Dendrobium nobile	Monocots	gene-KFK09_021256	289	9.28	31272.8	mito	Ⅲ	MVSLRFPFPFPQRPGRRSAHLANSSSFHFSPAFVAATAATIAGATAGIGVALAMSPNSSKEIGDPPYHIPCNSAASLSASITLAESSGTAVEPKTGVLFPSVVDGARSLLGIGLRKKNVFGLKSIDVYAFGVYAEVNDVKKLREKYGVLSESEVRGSKEFLADVLDQDLRMTVRLQIVYGRLTIGSVRSAFEESVGNRLKKFSGSDNKELLKRFTSLFKDEYKLPRGSIIDLSREQGYILQTKINGKEVGSIQSKLLCQSILDLYIGDDPFDKKAKEDIGTGLTSLLQN
Dendrobium nobile	Monocots	gene-KFK09_022274	425	8.54	47187.5	cyto	Ⅲ	MNLDDGNPYIFSMDSNMLEGFGVNYLSHLCSLVDFSLLNSNHLVSSGSIALHEAFSCVSKFAGALFFWLSTSSNSNSGHRLSRVVSRGSNVKNYQVCPQMKHITCTNKIKGLHFFSVSDLQSAIPLIFSKFANSTTRKLWKEFGQFQAFPVLSLAAALIPPFENLSAKVLSDSIQLGMVGDHIGEHLVPLNKEEGNQVCDMCILPGQTLSRDAVEPKTGISFPTVLGKPLGGEITSNRTSEVLVGIGFRSMKVIKFKSLKIYAFGLYVHFGSICKKLGHKYASVSAIELKDCSEFYEDLLREDIGLTVRLVVNYNGLKIHTVRDAFEKSLRARLLKMNPNTDYECLRVFGSYFMEDIPLPIGTTIDFRQTTDGRLITEIAGKHVGAVQSKDLCRAFFDM…
Dendrobium nobile	Monocots	gene-KFK09_026519	273	9.23	29823.3	chlo	Ⅲ	MAAAVSYASSWALQLRFATIPSHSGSPLVKLSPNFSSNLRRLSLPFLSWNPTKFRHLLPPKASVESLEYVIEPGTKVKFQKDLNVPGCTESLVLLGTGFREKTFAIIGVKVYAAGFYTKSSIKLSLDALKGKPTGAVLEDSSLFKSVYQAPLDKSLWIILVRHVDGQTFWNALNDVISPRIKKPTAVDESALSTFRNTFQGRDLMQGTSIFLTWTQHSNMLVSISSDGFPTEVDANIESPNVTLALFDAFFGDSPVSPTLKVSVADGLAKNFS
Dendrobium nobile	Monocots	gene-KFK09_016792	209	4.99	23682.1	cyto	Ⅳ	MSSKEVLIDGIPFPAEITRTKPLALVGQGITSVEIHFLQIKYNAIGIYMDKDVTQYLKNWEGKKRTELEEDDLFFTALYLAPVEKVFRIVVIKEIKGSQYGVQLESAVRNQFAALDHDEEEEEEALEKVTKFFQSLYLKKGSVITFNFAALPSTAEITFDTEGKCERKIQVENANVVEMIQRWYLGGSNAVSLSTVKNLAAKFEEILSQ
Dichanthelium oligosanthes	Monocots	gene-BAE44_0015918	243	8.19	26858.1	cyto	Ⅲ	MLAEAITLRNTEPFVEGKCVSCAPPSVPTTIFKEDPVEPKTGIKFPAFLEDDSSPSTTVLVGIGFKGMRVMRVKNLNLYAFGLYMQPNSIREKLGPKYASVPTDKLMENPDFYRDLLRENLHMRVRLVVNYNGLSVGAVRDVFEKSLGLRLQKINPNTDYHCLKTFGSHFTEDIAIPAGTKIDFCQTSDGKLITEIDGKQIGAVQSKDLCKAFFDMYIGDSPVSLEAKKVVAQNVAGLIASKN
Dichanthelium oligosanthes	Monocots	gene-BAE44_0020993	212	8.85	23369.6	mito	Ⅲ	MRHRLLGGVQVRSACALACRLTRSGARRLPVSLAAEGGAGYRDKFFVKVYAAAFYVDYTLGIDTEQWKQKIGIESFDSNSVFDSIFKAPVVKSLSIILVRDVDGKTFVNALNDVIARQIKNPNAEEESSLSTFQNTFLGRNLKQGTSIYLTWLEPSRMLISISENQDPSQVDAEIKSATVNYALYDGFFGNSPVSPSLRSSTAQLLEALLTK
Dichanthelium oligosanthes	Monocots	gene-BAE44_0002895	161	5.92	17545.4	cyto	Ⅴ	MAVSKLAVDGVVFPPVARPSLEQGMVITFIPSSVRAGVHGLEIGGNFIKFTAIGVYLEEDAAVSALAKKWTGKSADELASDVAFLCDVVTGDFEKFTQVTMILPLIGEQYSKKVMENCIAYWKATDEYTDAKGVAVEKFKEAFKPEKFPPEKKKNAKGYVV
Dichanthelium oligosanthes	Monocots	gene-BAE44_0006647	231	8.58	26232.6	cyto	Ⅲ	MLAESMALGKDGGHIGERVTVDQPYSEENRSCCACVAVPRLVLPEDAMEPKTGIKFPTLLEDNSNLTTEVLVGMGFRSMRIMRVKNMNLYAFGLYVQPDSLCKKLGPKYACIPDAELKDHPDFYEDLLRENIDMTVRLVVSYNGLSIGTVRDAFEKSLCFRLQKMNPNTDYHCLKTFGSYFREDIRIPALMANKLALSRAKIFAGHSSICILAIHLFQWRPNKTLRRMWLG
Dichanthelium oligosanthes	Monocots	gene-BAE44_0007788	154	6.14	16307.7	chlo	Ⅰ	MILPLTGEQYLEKVTENCGAYWKATGVYTDAEGVAVEKFKEAFKPEKFPPGASILFTHSPTRVLTVAFSKDSSVLEFSGVAIENKPLCEAVLESIIGEHGVSPAAKLSIAGRVSELLKLKGAKQAGDAPQAEPAVPVSASAQRTGRDGICRSNM
Dichanthelium oligosanthes	Monocots	gene-BAE44_0020983	220	4.89	22938	cyto	Ⅰ	MAVSSEVTVEGVVFPPVARPPGSVRAHFLAGGGVRGMEAEGNFFKIAAIGVYLEDAAVPALAGKWAGKTADELASDPAFFRDVYTGEFEKFTRVTFIWPNTVPAEEFAAKVMESRVAYLESTGAYTDAEAVAVEEFKVTFKPHSLAPGDSVLFTHSPAGVLTVAFSGDSSVPVAGIAAIENKALCEAVLESIIGERSVSPATKQSIATRLPEILKGGGGA
Dichanthelium oligosanthes	Monocots	gene-BAE44_0003240	200	10.04	21024.2	chlo	Ⅲ	MVSLRFPTAAVPRLPPTPAPNGAAIAATLAAAAAVAAAAASLTLTAKSAGRTVPHPGPSAPLWASLSLADGAAPGSVEPRTGAAFPTESPAGRRLLGVGLRKTSVLGLKSIDVYAFGVYADGNDLKQQLKEKYRKFSASELKENAELINDLLEQDIRMTVKLQIVYGRLSIRSVRSAFEKSVGSRLQKYGGQDTKELLQR
Digitaria exilis	Monocots	Dexi1A01G0027520	289	5.75	32367.3	cyto	Ⅲ	MLAAATVIPPFENISPKMLAESLALGKDGAHIREPVDQPYSEENRSGCACVAVSRLILPEDATEPKTGIKFPTLLEDNSNPSTEVILPACFCRILFLNESFFHISVLVGVGFRSMRIMRVKNLNLYAFGLYIQPNSICKKLGPKYACIPDAELKDHPDFYEDLLRENIDMTVRLVVSYNGLSIGTVRDAFEKSLCFRLQKMNPNTDYRCLKTFGSYFSEDIRIPTGTKIDFRQTSDGQLITEIDGKQIGTVQSKDLCRAFFDMYIGDPPVSVETKQDIAQNVAGLIRRC
Digitaria exilis	Monocots	Dexi9A01G0039360	265	8.72	29267.4	chlo	Ⅲ	MSLASVVPSVRWVSPVFARPTVSSCRRACMRHFPLGVRHFTRSGARRLPVVASAAGDSAVGDAFVTEGSTNVKFPRELTVPGYTGSLVILGTGYRDKFFVKVYAAAFYMDYSLSIDTEQWKEKIGMESFDSNSVFDAIFKAQVVKSLSINLVRDVDGKTFVNALNDVIARQIKEPNVEEESSISTFQNIFLGRNLKQGTSIYLTWLEPSRMLISISENQDPCQVDAEIKSATVNYALYNGFFGNSPVSPSLRSSTSQLLEALLMK
Digitaria exilis	Monocots	Dexi9B01G0038340	265	8.93	29296.5	chlo	Ⅲ	MSLASVVPSVRRVSPVFARPTVSSCRWACMRHFPLGVRHFTRSGARRLPVVASAAGDSAVGDAFVTEGSTNVKFPRELTVPGYTGSLVILGTGYRDKFFVKEYAAAFYMDYSLSIDTEQWKQKIGMESFDSNSVFDAIFKAQVVKSLSINLVRDVDGKTFVNALNDVIARQIKEPNVEEESSLSTFQNIFLGRNLKQGTSIYLTWLEPSRMLISISENQDPCQVDAEIKSATVNYALYNGFFGNSPVSPSLRSSTSKLLEALLMK
Digitaria exilis	Monocots	Dexi3A01G0000860	225	4.95	24339.6	cyto	Ⅳ	MTRLHSETVTVEGIPFPAEITIGNPLSLVATGITDIEIHFLQIKYTAIGIYLDVNDAQLLDHHLGSWKGIKSADEMLGDEAFFEAVVSAPVEKLFRVVVIKEIKGSQYGVQLESSVRDRLVAADKYDDDEEEALERLAGFFQSKYFKPGSVVTFHFTFTPAGAGPGVVEVSFATEGKDVAKLTVENGNVAGMIQKWYLGGDSAVSPTTVRSLAHRFAALLSSASA
Digitaria exilis	Monocots	Dexi3A01G0013540	219	4.92	22824	cyto	Ⅰ	MAVSSSELTVEGIVFPPLIRPPGSVRSHFLAGGGVRGMEAEGNFVKIAAIGVYLEDAAVASLAGKWAGKSADELASDPAFFRDVYTGEFEKFTRVTFIWPKTVAAEEFAAKVMESRVEFLKAAGAYTDAEAVAVEEFKAALKNQSLAPGASVLFTHSPAGVLTVAFSDDSSVPEAGIAAVENRALCEAVLESIIGERSVSPATKQSIAARAPEILKGGA
Digitaria exilis	Monocots	Dexi3B01G0013780	219	4.92	22971	cyto	Ⅰ	MAVSSSELTVEGIVFPPVIRPPGSDRSHFLAGGGVRGMEAEGNFVKIAAIGVYLEDAAVASLAGKWAGKSADELASDPAFFRDVYTGEFEKFTRVTFIWPKTVAAEEFAAKVMESRVEYLKAAGAYTDAEAVAVEEFKAALKNQRLAPGASVLFTHSPAGVLTVAFSDDSSVPETGIAAIDNRALCEAVLESIIGERSVSPATKQSIATRAPEILKGGA
Digitaria exilis	Monocots	Dexi8A01G0000910	228	4.95	24638	cyto	Ⅳ	MHVACAVGSESETVTVEGIPFPAEITVGNPLSLVATGITDIEIHFLQIKYTAIGIYLHVNDSPLLDHHLGSWKGIKSADELLGDEAFFEAVVSAPVEKLFRVVVIKEIKGSQYGVQLESSVRDRLVAADKYDDDEEEALEKLAGFFQSKYFKPGSVVTFHFTFTPAGAWVVEVTFATEGKDVAKLTVDNGNVAGMIQKWYLGGDSAVSPTTVRSLAHRFATLLSSASA
Digitaria exilis	Monocots	Dexi2B01G0029670	200	9.81	20918	chlo	Ⅲ	MVSIRFPAAAVPRLPPTQAPNGAAIAATLAAAAAAAAAVASLTFTAKSAGGPVPRPSPSAPLWASLSLADGAAPGSVEPRTGVTFPTEASAGRSLLGVGLRKTSVLGLKSIDVYAFGVYADGTDLKQQLMEKYRKFSTSELKENAELTNDVLEQDIQMTVKLQIVYGRLSIRSVRSAFEKSVGTRLQKFGGQDTKDLLQR
Dioscorea alata	Monocots	gene-IHE45_05G149100	238	5.29	26756.9	chlo	Ⅲ	MNKENDLETKVNEMKLDNQKDGKERETNAKVDDEEEEEVKMEVEAKTGVSFPVKLSDGKVLNSVGIRKKKILALGINIYTFGIYADNAALGKLLVDKFTKAPEEKPTKELYEAVINSDVGMMVRLVIVFGGLTMSMVRKNFDEGLGSSIKKLNGGQKNDELVNKVMGEAKDSIKLPSKSIIEITRMPGYVLQTKIKDELVSEVESELLCRAFFHMYLGDDPFDKEAKDKFGERLLTFF
Dioscorea alata	Monocots	gene-IHE45_08G131200	314	9.71	34738.8	chlo	Ⅲ	MVLRAFSLKTRGLNFDLERKPKFRSFLAMVSLRFPFSFSGSPNPLPNPNRSPRSSRRFSPAIAFAAAAAFGVGMSFAVGRKLSTNQTDGSAEKPWGSEAPVWASLSLTAAPAETAVESRTGVSFPAVLDGSRRLLGVGLRRKNILGLKNIDVYAFGVYAEESDVKKLCEKYGSLSASELKENQDFFADVLDQDLRMTVRLQIVYGRLSIRSVRSAFEESVGSRLQKFSGSKNEELLKRFTSLFKDEQKLPPGSTIDLSREEGYILRTKIDGKEMGSIQSKLLCRSVLDLYIGNDPFDKLAKENVDRGLVSLLQN
Dioscorea alata	Monocots	gene-IHE45_10G037900	197	8.96	21849.5	cyto	Ⅲ	MEMEIKTGVSFPVKLNDGKQLNTMGIRKKKILALGVNIYAFGIYADNEKLKEDLKAKFGKAPEKANKELYDAVINSDVGMTVRLVIVYGSLTMSMVRKNFDEGLGASLKKLNGGQKNEDLVNKVMGAAKDSIKLPSGSIIEISRMPNHVLQTKVKDELISQVESELLCRAYLHMYLGDDPFDKDAKERFGASLLSLF
Dioscorea alata	Monocots	gene-IHE45_17G082800	275	8.43	29926.4	chlo	Ⅲ	MVSMITSSSPTAPPPSYIPKCMPKTPSNALYPQFPHKFPSISSSHHHLTNLAHNRLLPLLTPKASVGSAEYIVEPGTSVSFSREIRVPGCPESLVLLGTGFREKVFAIIGVKVYAAGFYVASSVKEKLDSWRGKQVSEKVNDSTLFTSIFTAPLQKSLKIVLVRDVDGKTFWNALNDVILPRIKEPSSADEFALSTFRDTFQKRDLKNGTLILLTWVEPSKMLVSISSDGFPSSTDAVIESENVTMALFDGYFGDSPVSPTLKSSVADGIAVLLN
Dioscorea alata	Monocots	gene-IHE45_18G009000	431	7.93	47500.2	chlo	Ⅲ	MRNSWLFLTNLDFDGGYRYSGPIDFSEGLGGHLLSHFYSLVDNTLCHSSHFCTAGSSAVQEAFCCISKYAGALFLWLSASSKSNVFRNLSGGNSHGSRPRNVHSSMQIKHVSSCRKHPFGFHFGPPSSAGPAIQFFFTKVAGSTIKRLWKEVEALPVLSLAAAIIPPFDNFSSKALSECIPLENADEHINRSMDQLQVEHGRQACATLAVSNLTWSEDALEPKTGIKFPIILDSPLACEDGSCPATEVLVGTGSRSLTVLRIKSLKIYAFGLYVHPDSVCEKLGPKYASVPVPDLTSRVEFFDDLLRQDIPMTVRLVVNYNGLKISTVRDAFEKSLRNRLQKMNPNTDYHCLRTFGSYFTEDIPLPVGTTIHFRQTADGQLITEIGGKQIGAVRSKDLC…
Dioscorea alata	Monocots	gene-IHE45_09G071500	221	5.48	23938.3	cyto	Ⅰ	MGEATEKISPELEIEGFVFPAEVSIPGFSEPLFLGGAGVRGLEIGDKFIKFTAIGVYLGNGVVASLAGKWKGKSGDELSNSVEFFRDVITGPFEKLTQVTMILPLTGQQYSEKVAENCISSWKEAGVYTEAEAKAVEKFKEIFHHETFPHAASIIFSHSFSGSVSIGFSKDGSIPKTWNAVIENKRLSEAILESIIGEHGVSPAAKKSLAFRLSKLLSEYN
Dioscorea alata	Monocots	gene-IHE45_19G120300	211	5.35	23935.4	cyto	Ⅳ	MGSEMVMVDEVSFPTEIIINTNKPLALIGHGITDIEIHFLQIKYNAIGIYLEKEVVNHLVNWKGKKENELSEDDTFFDALVSAPVEKFFRVVVIKEIKGSQYGVQLESAVRDRLAAIDKYEEKEEEALEKLTEFFQTKYFHKASVITFHFPTSSPTAEISFVTQGKEEVKMKVENGNVVEMIQKWYLGGTRAVSPTTVKSLAHKFGELLSN
Dioscorea cayenensis	Monocots	DRNTG_06157	240	6.1	26738.1	chlo	Ⅲ	MNKEKDLETKVNEMKLDNQKDGKEGETNAKKVVEEEAEEEVKMEVEVKTGVSFPVKLPDGKALNSVGIRKKKILALGINVYTFGIYADNAALGKLLVDKFTKGAPEKPTKELYEAVINSDVGMMVRLVIVFGGLTMSMVRKNFDEGLGSSIKKLNGGQKNEELVNKVMGEAKDSIKLPSKSIIEITRLPGFVLQTKIKDELVSQVESELLCRAFFHMYLGDDPFDKEAKDKFGERLLTLF
Dioscorea cayenensis	Monocots	DRNTG_06401	206	5.69	23126.8	cyto	Ⅲ	MTTKVGKITMNENVVEENTKMIDEKNDEIEEEVKMEVEIKTGVSFPVKLNDGKQLNTMGIRKKKILALGVNIYAFGIYADNMKLKEDLKAKFGKAPEKANKELYDAVINTDVGMTVRLVIVYGSLTMSMVRKNFDEGLGASLKKLNGGQKNEDLINKNSMNAVKDELISQVESELLCRAYLHMYLGDDPFDKEAKERFGASLLSLF
Dioscorea cayenensis	Monocots	DRNTG_22481	314	9.67	34763.8	chlo	Ⅲ	MVLRAFSLKTRGLNFDLERKPKFRSFLAMVSLRFPFSFSGSPNPLPNPNRSPRSSRRFSPAIAFAAAAAFGVGMSFAVGRKLSTNQTDGSAEKPSRSEAPVWASLSLTGAPAETAVEPRTGVAFPAVLDGSRRLLGVGLRRKNILGLKNIDVYAFGVYAEESDVQKLCEKYGSLSTSELKENQEFFADVLDQDLRMTVRLQIVYGRLSIRSVRSAFEESVGSRLQKFSGSKNEELLKRFTSLFKDEQKLPPGSTIDLSREEGYILRTKIDGKEMGSIQSKLLCRSVLDLYIGDDPFDKLAKENVDRGLVSLLQN
Dioscorea cayenensis	Monocots	DRNTG_23052	275	7.77	30009.6	chlo	Ⅲ	MVSMITSSSPTAPPPSYIPKCIPKTPSNVLHSQFLHKFPSISSSHHHLTYLAHKRLLPLLTPKASVGSAEYIVEPGTSVSFSREIRVPGCSESLVLLGTGFREKIFAIIGVKVYAAGFYVATSIEEKLDSWRGKQASEIVKDSTLFTSIFTAPLQKSLKIVLVRDVDGKTFWNALNDVILPRIKEPSSADEFALSTFRDTFQKRDLKNGTLILLTWVEPSKMLVSISSDGFPLSTDAVIESENVTMALFDGYFGDSPVSPTLKSSVADGIAVLLN
Dioscorea cayenensis	Monocots	DRNTG_28106	140	9.38	16013.9	cyto	Ⅲ	MGSLTMSMVRKNFDEGLGASLKKPSGGQKNEDHVNKYNRFLYLLYDHLAMIYILQIHMVRGAVKYNMKLPSGSIIEIFRMPDHILKIKAKNSMNAVKDKLISQVESELLCRAYLQIYLGDYPFAKEAKERFGASLLEPLL
Dioscorea cayenensis	Monocots	DRNTG_29728	159	8.36	17975.7	extr	Ⅲ	MFIPDSVCEKLGPKYASVPVPDLTNRVEFFDDLLRKDIPMTVRLVVNYNGLKISTVRDAFEKSLRNRLQKMNPNTDYHCLRTFGSYFTEDIPLPVGTTIHFRQTADGQLITEIGGKQIGAVRSKDLCRAFFDMYIGDLPVSEQTKREVAQNVAGLIGRC
Dioscorea cayenensis	Monocots	DRNTG_23933	221	5.48	23989.4	cyto	Ⅰ	MGEATEKITPELEIEGFVFPAEVSIPGFSEPLFLGGAGVRGLEIGDKFIKFTAIGVYLGNGAVASLAGKWKGKSGDELSNSVEFFRDVITGPFEKLTQVTMILPLTGQQYSEKVAENCISFWKEAGVYTEAEAKAVEKFKEIFHHETFPHAASIIFNHSLSGSVSIGFSKDGSLPKSWNAVIENKRLSEAILESIIGEHGVSPPAKKSLAFRLSKLLSEYN
Dioscorea zingiberensis	Monocots	gene-J5N97_002171	431	7.92	47559.2	nucl	Ⅲ	MRNSWLFFTNLDFNGGCSYSGPMDFSEGLGGHLFSHFYSLVDNTLCHSNHLCTSGSSAVQEAFCCISKYAGALFFWLSTSSKSNVFRNLSGGNSHDSRPRNAQSSVQIKHVSSCRKHLPGFHFGSRSSAAAAIQFLFTKVAGSTIKHLWKEVEAIPMLSLAAAIITPFDKFSSKALSECITLESADEHINQSMDQLHVEHGHQPCSTLAVTNLTWAEDTIEPKTGIKFPTILESPLGCEDTSYSTTEVLVGTGSRSMTVIKIKSLKIYAFGLYVHPDSVCEKLGPKYASVPVPELMSRVDFFDDLLRQDIPMTVRLVVNYNGLKISTVRAAFEKSLRNRLQKMNPNTDYHCLRAFGSYFTQDIPLPVGTTINFRQTADGQLITEIAGKQIGAVRSKDLC…
Dioscorea zingiberensis	Monocots	gene-J5N97_007366	225	5.53	25233.2	pero	Ⅲ	MASLVDNTEEEKKVVDENPKEEEEEEVKMEVDPKTGVSFPVKLPDGKQLNSIGIRKKKILALGINVYTFGIYTDNAKMREFLAGKFDKVPEKASRELFEFVINSDVGMMVRLVIVFGSLTMSMVRKNFDEGLGASIKKLNGGQKNDELVNKVMGAAKDSIKLPSRSIIEISRLPGYVLQTKVKGELISQVQSELLCRAYFDMYLGDEPFDKEAKEKFGESLLSHL
Dioscorea zingiberensis	Monocots	gene-J5N97_019911	271	5.19	30219.6	chlo	Ⅲ	MAGLNEEVQEVKREKAKVTNETTSEQEKEFDDNGKHKEEMIAKVGDITMNEENAKTDQEDQEAAKDVKEEEEVKTEVEAKTGVSFPMKLADGKQLNAVGIRKKKILALGINIYAFGMYADNEKLKEFLRTKFGEAPEKASKEHYDAVINSDVGMIVRLVIVFGGLTMSMVRKNFDEGLGASLKKLNGGQKNEELVNKVMGAAKDTIKLPSGSIIEIARMPGYVLQTKVKDELISQVESELLCRAYLHMYLGDEPFDKEAKEKFGASLITLF
Dioscorea zingiberensis	Monocots	gene-J5N97_019914	272	5.02	30408.7	chlo	Ⅲ	MAGLNEEVQEVKREENAKVTNETTSEQEKEFDDNGKHKEEMIAKVGDITMNEENAKTDQEDQESEKDVKEEEEVKTEVEAKTGVSFPMKLADGKQLNAVGIRKKKILALGINIYAFGMYADNEKLKEFLRTKFGEAPEKASKEHYDAVINSDVGMIVRLVIVFGGLTMSMVRKNFDEGLGASLKKLNGGQKNEELVNKVMGAAKDTIKLPSGSIIEIARMPGYVLQTKVKDELISQVESELLCRAYLHMYLGDEPFDKEAKEKFGASLITLF
Dioscorea zingiberensis	Monocots	gene-J5N97_019915	272	5.07	30334.6	chlo	Ⅲ	MAGLNEEVQEVKREENAKVTNETTSEQEKEFDDNGKHKEEMIAKVGDITMNEENAKTDQEDQEAAKDVKEEEEVKTEVEAKTGVSFPMKLADGKQLNAVGIRKKKILALGINIYAFGMYADNEKLKEFLRTKFGEAPEKASKEHYDAVINSDVGMIVRLVIVFGGLTMSMVRKNFDEGLGASLKKLNGGQKNEELVNKVMGAAKDTIKLPSGSIIEIARMPGYVLQTKVKDELISQVESELLCRAYLHMYLGDEPFDKEAKEKFGASLITLF
Dioscorea zingiberensis	Monocots	gene-J5N97_019918	272	5.13	30362.7	chlo	Ⅲ	MAGLNEEVQEVKREEKAKVTNETTSEQEKEFDDNGKHKEEMIAKLGDITMNEENAKTDQEDQEAAKDVKEEEEVKTEVEAKTGVSFPMKLADGKQLNAVGIRKKKILALGINIYAFGMYADNEKLKEFLRTKFGEAPEKASKEHYDAVINSDVGMIVRLVIVFGGLTMSMVRKNFDEGLGASLKKLNGGQKNEELVNKVMGAAKDTIKLPSGSIIEIARMPGYVLQTKVKDELISQVESELLCRAYLHMYLGDEPFDKEAKEKFGASLITLF
Dioscorea zingiberensis	Monocots	gene-J5N97_027434	284	9.73	31214.6	chlo	Ⅲ	MVSLRFPFSFSRPPIRNPNPNPKSKASRSFSPAIAAAAAAAFGVGMSLAVSRKLSSNQPDPSGQKPWRSEAPLWASFSLTAAETSVEPRTGVAFPTVLDGSRRLLGIGLRKKNLFGLKSIDVYAFGVYADEGDVKKLSEKYGSISASELKDNKEFFADILDQDLRVTVRLQMVYGRLSIQSVRNAFEESVGSRLQKFSGSKNEELLKRFTSLFKDEQKLPRGSTIDLSREEGHTLRTKIDGKEVGSIQSKLLCRSVLDLYIGEDSFDKAARENVVRGLASLVQS
Dioscorea zingiberensis	Monocots	gene-J5N97_027734	266	8.77	28769.4	chlo	Ⅲ	MLGIIISTPLAPPPCITNFIPKPATKSLHPQFLLNFSSISSSHHHGSNLAHKRLLPLASTKASVGSAEYIVEPGTSVNFSRELKVPGCSEPLVLLGTGFREKVFAIIGVKVYAAGFYVASSIKEKLGAEIVKDPTLFTSILKAPFQKSLKIVLVRDVDGKTFWNALNDVILPRIKEPTSVDEFALSTFRDTFQKRDLKNGTLILLTWVEPSKMLVSISSDGRPSNIDAVIESENVTMSLFDGYFGDSPVSPTLKASVADGIAVVLN
Dioscorea zingiberensis	Monocots	gene-J5N97_002300	223	5.35	23819.1	cyto	Ⅰ	MGDKAASIAPELEVEGFVFPAVASIPGSSESLLLGGAGVRGMQIGDKFIKFTAIGVYLGKGAVASLAGKWKGKSEEELSNSVDFFRDIITGPFEKLTQVTMILPLTGQQYSEKVTENCISAWKAAGVYTEAEAKATDNFKEIFNPETFPHAASIIFNHSPSGSLSIAFSKDSSIPKTWNTVIENKKISEAVLESIIGEHGVSPEAKKSLASWLSKSLLESKDV
Dioscorea zingiberensis	Monocots	gene-J5N97_017458	236	4.83	26662.7	cyto	Ⅳ	MEFSATTLVFPISLSLSLSLANILPIMGSEMVMVDEVPFPTEITKTSEPLFLIGHGITDIEIHFLQIKYNAIGIYMDKEIVDLLENWKGKKETELSQDDLFFDALVSAPVEKLFRVVVIKEIKGSQYGVQLESSIRDRLAAIDKYEEEEEEALEKLTEFFQTKYFHKDSVITFHFPPSSSTAEISFATKDKDEVKMKVENGNVVEMIQKWYLGGSRAVSPTTVKSLAHNLGELLSK
Echinochloa crus-galli	Monocots	scaffold105.126	416	9.29	46307.8	cysk	Ⅲ	MKPNQLILSNLDMDKGYVYKFPSEFPMSHDLGLSLFSHAGTVVGTSLRNHRKICSSGNVIVHGAFNRLNKFSRALFFWLSRPSDPKIFRWLSAIAATGSRSCQLHMKQFGFLVREEQAIQLVLARLANATIGRLFNDFEKQSACNLLSLAGAAAIVPPLENISPIMLAEAIALRNIDGYIRRPVDQPYVEGKRLSCAPPPVPSTIFKEDAIEPKTGIKFPAFLEDDSSPSTAVLVGIGFKGMRVMRVKNLNLYAFGLYMQPNSIREKLGPKYASIPTDKLMENPDFYRDLLRENLHMRVRLVVNYNGLSVGAVRDVFEKSLGLRLQKMNPNTDYHCLKTFGSHFTEDIPIPVGTKIDFCQTSDGKLITEIDGKQIGAVQSKDLCKAFFDMYIGDSPVSL…
Echinochloa crus-galli	Monocots	scaffold10.665	428	9.21	47526.1	cysk	Ⅲ	MKPNQLILSNLDIDKGYVYKFPSEFPMSHDLGLSLFSHAGTVVGTSLRHHRKICSSGNVIIHGAFNRLNKFSRALFFWLSRPSDPKIFRWLSAIAATGSRSCQLHMKQVSSHMHNLTRSQFGFLVREEQAIQLVLARLANATIGRLFNDFEKQGACNLLSLAGAAAIVPPVENISPIMLAEAIALRNIDGYISKPVDQPYVEGKRLSCAPPPVPSTIFKEDAIEPKTGIKFPAFLEDDSSPSTAVLVGIGFKGMRVMRVKNLNLYAFGLYMQPNSIREKLGPKYASVPTDKLMENPDFYRDLLRENLHMRVRLVVHYNGLSVGAVRDVFEKSLGLRLQKMNPNTDYHCLKTFGSHFTEDIPIPAGTKIDFCQTSDGKLITEIDGKQIGAVQSKDLCKAF…
Echinochloa crus-galli	Monocots	scaffold174.206	251	5.85	28265.5	cyto	Ⅲ	MLAESMALRKDGEHIREPVDQPYSEENRSGCACVAVPRLILPEDATEPKTGIKFPAFLEDNSNLSTEVLVGMGFRSMRIMRVKNLNLYAFGLYIQPDSICKKLGPKYACIPDSELKNHPDFYEDLLRENIDMTVRLVVSYNGLSIGTVRDAFEKSLSFRLQKMNPKTDYRCLKTFGSCFSEDIRIPAGTKIDFRQTSDGQLITEIDGKQIGAVQSKDLCRAFFDMYIGDPPVSVETKQDIAQNVAGLIRRC
Echinochloa crus-galli	Monocots	scaffold223.135	251	6	28133.3	cyto	Ⅲ	MLAESMALGKDGGRIRGPVDQPYSEENRSGCACVAVPRLILSEDATEPKTGIKFPAFLEDNSNLSTEVLVGMGFRSMRIMRVKNLNIYAFGLYIQPDSICKKLGPKYACIPDAELKDHPDFYEDLLRENIDMTVRLVVSYNGLSIGTVRDAFEKSLSFRLQKMNPKTDYRCLKTFGSYFNEDIRIPAGTKIDFRQTSDGQLITEIDGKQIGTVQSKDLCRAFFDMYIGDPPVSVETKQDIAQNVAGLIRRC
Echinochloa crus-galli	Monocots	scaffold2.732	276	8.5	29387.6	chlo	Ⅲ	MVSLRFPTAAVPRLPPTPGPNGASIAATLTAAAAAAAAAVSLTLTAKSAGRPVPQPARSAPLWASLSLADGAAPGYVEPRTGVAFPTEGAAGGRLLGVGLRKTSVLGLKSIDVYAFGVYADDNDLKQQLKEKYGKFSASELKGSAELINDVLEHDIRMTVKLQIVYGRLSIRSVRSAFEKSVGSRLQKFSGQDTKELLQSFVALFKDEYKLPKGSVIELSRESNHVLKISIEDEEVGSIQSKLLCRSILDLYIGDDPFDKNAKDNAQENIASILES
Echinochloa crus-galli	Monocots	scaffold6.593	428	9.33	47582.2	cyto	Ⅲ	MKPNQLILSNLDIDKGYVYKFPTEFPMSHDLGLSLFSHAGTVVGTSLRHHRKICSSGHVIVHGAFNRLNKFSRALFFWLSRPSDPKIFRWLSAIAATGSRSCQLHMKQVSSHMHNLTRSQFGFLVREEQAIQLVLARLANATIGRLFNDFEKQGACNLLSLAGAAAIVPPLENISPIMLAEAIALRNIDGYISKPVDQPYVEGKRLSCAPPPVPSTIFKEDAIEPKTGIKFPAFLEDDSSPSTAVLVGIGFKGMRVMRVKNLNLYAFGLYMQPNSIREKLGPKYASVPTDKLMENPDFYRDLLRENLHMRVRLVVHYNGLSVGAVRDVFEKSLGLRLQKMNPNTDYHCLKTFGSHFKEDIPIPAGTKIDFCQTSDGKLITEIDGKQIGAVQSKDLCKAF…
Echinochloa crus-galli	Monocots	scaffold67.8	273	8.23	29744.9	chlo	Ⅲ	MSLASVVPSARVSPAFARDTAGSCRGARTRVLPLLGVQVRSACELACRFTRSNARRLPVALASGDGAVGDSFVTEDSTNVKFPRELIVPGYTGCLVILGTGCRDKFFVKVYAAAFYVDYSLGIDTEQWKEKIGTESFDSNSVFDSIFKAPVVKSLSIILVRNVDDKTFVNALNDVIARQIKKPNAEEESSLSTFQNIFLGRNLKQGTSIYLTWLEPTRMLISISENQDPSQVDAEIKSATVNYALYDGFFGNSPVSPSLRSSTAQLLDALLTK
Echinochloa crus-galli	Monocots	scaffold96.357	271	9	28655.5	chlo	Ⅲ	MVSLRFPTAAVPRFPPTPGSNGAAIAATLAAAAAAAAAAVSLTLTAKSAGRPVPQPARSAPLWASLSLADGAAPGSVEPRTGVAPWHSPPRAPPGAVSSASASGRPACSASSVYADGNDLEQQLKEKYRKFSASELKGSAELINDVLEHDIRMTVKLQIVYGRLSIRSVRSAFEKSVGSRLQKFSGQDTKELLQSFVALFKDEYKLPKGSVIELSRESNHVLKISIEDEEVGSIQSKLLCRSILDLYIGDDPFDKNAKDNAQENIASILKS
Echinochloa crus-galli	Monocots	scaffold13.535	195	4.87	20235.1	cyto	Ⅰ	MAASPEVTVEGVVFPPVARPPGSVRTHFLAGAGVRGMEADGNFVKIAAIGVYLEDAAAPALAGKWAGKSADELASDPAFFRDVYAGEFEKLTRVTFVWPDTVAAEEFAAKVMESRVAYLKAAGAYTDAEAAAVEEFKAVAFSGDSSVPGAGVAAIIENKALCEAVLESIIGERSVSPAMKRSIAARLPEILKSVA
Echinochloa crus-galli	Monocots	scaffold144.221	256	5.17	28136.9	vacu	Ⅳ	MGASNTRKEDRPAIVIFSCFLFSFEISKNKSTRINIHLPVNNQVGSETETITVEGIPFPAEITVGSNPLSLIANGITDIEIHFLQIKYNAIGIYLHKDISDHHLGSWKGKTADELLADDAFFQALVSAPVEKLFRVVVIKEIKGSQYGVQLESSVRDRLVAADCYDDDEEETLDKVTDFFQAKYFKPGSVITFHFPATPGPAEISFATEGKGDAKMSVENHNVAGMMQKWYLGGDSAVSPTTVRSLADRFATLLSA
Echinochloa crus-galli	Monocots	scaffold176.249	224	4.97	23134.6	cyto	Ⅰ	MAVPELAVDGVVFPPVARPPGSGNSHFLAGAGVRGMDIGGNFIKFTAIGVYLEEAAAAVPALAKKWAGKSADELASDVAFFRDVVTGDFEKFTRLTTLKPLTGEEFAAKVMENCVAIMKAAGAYTDAEAAAVDKFKETFKPETLPPGKSILFMQSPTGVLTVAFSKDSSVPETGGVAIENKPLSEAVLDSIIGERGVSPAAKLSIAARMSELLEGATAANPVSA
Echinochloa crus-galli	Monocots	scaffold36.570	218	4.86	22502.5	cyto	Ⅰ	MAASPEVTVEGVVFPPVARPPGSVRTHFLAGAGVRGMEADGNFVKIAAIGVYLEDAAAPALAGKWAGKTADELASDPAFFRDVYAGEFEKLTRVTFVWPDTVAAEEFAAKVMESRVAYLKAAGAYTDAEAAAVEEFQAAFRTRTLAPGASVLFTHSPAGVLTVTFSGDSSVPGAGVAAIENRALCEAVLESIIGERSVSPATKQSIAARVPEILQGGA
Echinochloa crus-galli	Monocots	scaffold3.658	233	4.89	23978.2	cyto	Ⅰ	MAVSELAVDGVVFPPVARPPGSGNSHFLAGAGVRGMEIGGNFIKFTAIGVYLEEAAAVSALAKKWAGKSADELASDVAFFRDVVTGGFEKFTRVTMILPLTGEQFAGKVTENCVAYWKATGAYTDAEAAAVEKFKEAFKPETFPPGASILYTHSPNGALTVAFSKDSSVPESGGVAIENKPLCEAVLESIIGESGVSPAAKLSIAARVSELLEGTTANPAGDAPQAEHVPVSA
Echinochloa crus-galli	Monocots	scaffold471.40	262	5.51	28460.3	chlo	Ⅳ	MATPRPCLDVLGGSLLHDHKLKPLPGHLHQFLPSGHSLVVSSSIRAQGKMGSETETITVEGIPFPAEITVGSNPLSLIANGITDIEIHFLQIKYNAIGIYLHKDISDHHLGSWKGKTADELLADDAFFQALVSAPVEKLFRVVVIKEIKGSQYGVQLESSVRDRLVAADCYDDDEEETLDKVTDFFQAKYFKPGSVITFHFPATPGPAEISFATEGKGDAKMSVENHNVAGMIQKWYLGGDSAVSPTTVRSLADRFATLLSA
Echinochloa crus-galli	Monocots	scaffold50.86	377	8.28	41085.9	chlo	Ⅳ	MAPTQAACRREPPVPCRLVVMYSPATTARSPSQIHLWWGWIRPCGTWIRLPALRSRTHRVAARRPHGVDAAIPETPPRRHPPREVPDFRPLAPATTRERKGGGSAVGGADVAPESPRGDAGLIRSNRSLLHDHKLKPLLTSIHPIPPLSSVHQYVPKAKVMGSETETVTVEGIPFPAEITVGSNPLSFIANGITDIEIHFLQIKYNAIGIYLHNTSDGALLGQHLQSWKGKTADELLGDDAFFQALVSAPVEKLFRVVVIKEIKGSQYGVQLESSVRDRLVAADCYDDDEEETLDKVTEFFQAKYLKPGSVITFHFPATPGPAEISFATEGKGEAKMSVENGNVAGMIQKWYLGGDSAVSPTTVRSLADRFATLLSA
Echinochloa crus-galli	Monocots	scaffold65.276	234	5.08	24095.4	chlo	Ⅰ	MAVSGLTVEGVVFPPAVARPPGSGNSHFLAGAGVRGMEIGGNFIKFTAIGVYLEEAAAVSALAKKWAGKSADELASDVAFFRDVVTGDFEKFTRVTMILPLTGEQYAGKVTENCVAYWKATGAYTDAEGAAVEKFKEAFKPETFPPGASILFTHSPTGALTVAFSKDSSVPESGGVAIENKRLCEAVLESIIGERGVSPAAKLSIAARVSELLNGATANPAGDGPQAEPVPISA
Echinochloa crus-galli	Monocots	scaffold70.43	252	5.05	26957.6	chlo	Ⅳ	MQLSSSCTTISSQASISSSHPISPGLVVSSAVRAQGKMGSETVTVEGIPFPAEITVASNPLSLIANGITDIEIHFLQIKYNAIGIYLHNTSDGALLGQHLQSWKGKTADELLANDAFFQALVSAPVEKLFRVVVIKEIKGSQYGVQLESSVRDRLVAADCYDEEEEEVLEKVTDFFQAKYLKPGSVITFHFPATPGPAEISFATEGKGEAKMSVENGNVAGMIQKWYLGGDSAVSPTTVRSLADRFATLLSA
Echinochloa crus-galli	Monocots	scaffold96.206	265	4.67	28418	cyto	Ⅳ	MVWVERIERGAEQLLTGEEAARAEGGGPGRGQTTELEGGGGCRDAAAVMVAVGSETETITVEGIPFPAEITVGSNPLSLIANGITDIEIHFLQIKYNAIGIYLPKDISDHHLGSWKGKTADELLADDAFFQALVSAPVEKLFRVVVIKEIKGSQYGVQLESSVRDRLVAADCYDDDEEEALDKVTEFFQAKYFKPGSVVTFRFPATPGPAEISFSTEGKAGEAKMTVDSHNVAGMIQKWYLGGDSAVSPTTVRSLADRFATLLSA
Elaeis guineensis	Monocots	gene-LOC105041019	265	8.9	28882.5	chlo	Ⅲ	MLGAVSHPPRPPLLISGCRPNAAPFCVLQRRPLLRAFSTIPRLNSFHSPLIPKASVGSSEYVVETGTNVKFPRELRVPGCSGSLVLLGTGYREKVFAIIGVKVYAAGFYVEPSIRERLDAWKGKPATEVLGDCSLFSLILQAPLEKSLNIMLVRDVDGKTFWNALDDVISPRIKNPTSVDESALLTFRSTFQSRDLKQGTFIFLTWVVPSKMLISISSGGFPSNVDAEIESANVNMALYDAFFGESPVSPTLKTSVVNGLTEVFS
Elaeis guineensis	Monocots	gene-LOC105041849	430	7.53	47874.7	nucl	Ⅲ	MKNSWLFFTNLDIDGERPYIFPTEFQLSQGFGLHILSQFGSLVDSSFHRSNQIYVSGSLALQEAFSCMSKFAGALFVWISTGSNSNLLRKLSGNAYGSSSIFNQSCTQIKHFTCSSRNLAGLHSGSGSNNELVIPVLLAKFVNSTIGRMWKEVEQCRAFSVLSLAAALIPPFDHIRSSKVLAESIPLESTDERISGLMDRSCSEDDYRGCSSLSMSNITWKRGAVEPKTGIKFPTFLEDNSSPTAEVLVGTGSRSMRIIRLKSMNIYAFGLYVQPDSVCEKLGPKYSSVPVGELQNCTDFFEDLLREDIHMTVRLVVNCNGLKINTVRDAFEKSLRTRLLKMNPDTDYHCLRAFGSYFTQDIPLPMGTTINFRQTTDGRLITEIGDKHIGAVHSKDLCR…
Elaeis guineensis	Monocots	gene-LOC105046507	281	9.53	30965.6	chlo	Ⅲ	MVSLRFPFSFSQPPRPPHRPRASSHYHPAIAAAAAAVSAGIGLAVSLKSANQVEPSPQRLSSPMWAALSLSDAPTSTGTAVEPKTRATFPTALDGGRRLLGIGLRKNCVLGMKDINVYAFGVYADDSDVKKLSEKYGMLSVSELKENKELIADVLDQDLCMTVRLQIVYGRLNIRSVRSAFEKSVGSRIKKFSGADNKELLQSFTSLFKDEYKLPRGSVIDLSRERGYVLRTRIDGKEVGRIQSSLLCRSILDLYFGEDPFDRRAKEDIQLGLASILQKEI
Elaeis guineensis	Monocots	gene-LOC105051256	272	6.31	30369.5	chlo	Ⅲ	MATVLKEEAFEKKESLKVAEMEKVVKGKKAEEGKEEKAVREEVRAKLEQHKVEEDKVVVEEEKAEGKEEVGENVKMDIEPKTGVSFPVKLGDGKQLISVGCRKKKILGLGVNICAFGIYADNAMLKELLKTKFSKNPENPTKELYEAVIDSDILMTVRLVLILRGLTMSIVKKNIDDSLLASIKKLTGGQKNEALANKMMADADNRIKLPPGSVTEITRLPGYVLQTKVRDELVSKVESELLCRAYFHMYLGDDPFDMEAKEGFGKSMLSLF
Elaeis guineensis	Monocots	gene-LOC105051258	272	5.99	30352.3	cyto	Ⅲ	MATVLKEEAFEKEESLKVAEMEKMVKGEKAEEGKEEKAVEEVRAKLEQHKVEEAKVVVEGDQKAKGKEEVGENVKMDIEPKTGVSFPVKLGDGQQLNAVGCRKKKILGLGVNIYAFGIYADNAMLKELLKTKFSKNPENPTKELYEAVIDSDISMTVRLVLVFRGLTMSLVKKNMDDGLAASIKKLTGGQKNEALTNKIMADADNRIKLPPGSVIEITRLPGYVLQTKVRDELVSKVESELLCRAYFHMYLGDDPFDMEAKERFGKSMLSLF
Elaeis guineensis	Monocots	gene-LOC105035984	234	4.98	24860.5	cyto	Ⅰ	MGEGAALLPKLEVEGIVFPPVVSPPGSSKTLFLGGAGCRGLEIGGRFITFTAIGIYLEDEALRSLSGKWKGKTTDELAASLEFFRDIFTGSFEKFTRVTMVLPLTGQQYSEKVAENCVAAWKAAGIYTEAEGMAIDKFKEAFKAENFAPGSSILFTHPPSGALTIAFSEDGSVPEAGRVVIDNKTLCEAVLESIIGEHGVSPAAKRSLALRVSELLKESQDVEEKVGNPVIVSA
Elaeis guineensis	Monocots	gene-LOC105045978	209	4.86	23327.7	cyto	Ⅳ	MGSEMVMVDGVPFPPEITAAKSLALLGHGITDIEIHFLQIKYNAIGIYMEKNIIEHLGNWKGKKGAELAEDDLFFEALVAAPVDKFFRIMVIKEIKGSQYGVQLESAVRDRLAAIDKYEEEEEEALEKVSTFFQSKYFKKDSVITFNFSASSRAVEISFATEGKEETKINVENENVVEMIEKWYLGGSRAVSPTTVKSLADNLGAMLSQ
Elaeis guineensis	Monocots	gene-LOC105052295	209	5.05	23142.7	cyto	Ⅳ	MGSEMVMVDGVPFPPEVTVAKPLALLGHGITDIEIHFLQIKYNAIGIYMEKNIVEHLGSWKGKKGAELAEDDLFFEALAAAPVDKFFRIVVIKEIKGSQYGVQLESAVRDRLAAIDKYEEGEEEALEKVSEFFQTKYFKKDSVITFGFPATPCTAEISFVTEGKEQTKIKVENANVVEMIQKWYLGGSRAVSPTTVKSLAENLGAMLSQ
Eleusine coracana	Monocots	gene-PR202_ga02948	429	7.58	47507.5	nucl	Ⅲ	MKPDLSIFSKLDQHGGGGYLHKLPIDSPISHDIGIGLISQVGNLVQCSFQHPRHICATGSGAVQEAFSCFNKFAGAFYFWFSRASNPNLLHKLSSVAGSSSRACRSHIKQVTSCLQHFPGLRFGSQGREEHAIQVLLARLASATLGRLWNEVEERHACNVLMLAAATVIPPFENISPKMLAESMALGKDVGHIREPVDQPYLDEKRQGCACVAVPRSSLSEDATEPKTGIKFPTLLEDNSNMTAEVLVGMGFRSMRIMRVKNLNLYAFGLYIQPDSVCKKLGPKYASIPDANLKDHPDFYEDLLRENIDMTVRLVVSYNGLSISTVRDAFEKSLCFRLQKMNPSTDYHCLKTFGSYFTEDIHIPAGTKIDFRQTSDGHLITEIDGKQIGTVQSKDLCKA…
Eleusine coracana	Monocots	gene-PR202_ga07373	245	5.66	26603.3	chlo	Ⅲ	MSSPSVAPSGLASPSLAALQRSPSVAPTRAASRTVARRLVGGAFVIEDTTNVKFPRELRTPGYADPLVILGTGYRDKFFVKVYAAAFYVDYSLGIDTEQWKEKAGVEIYDASSIFDSIFKAPVVKSLSIILVRDVDGKTFVNALNDVIARQIKNPTAEEESALSTFQSTFLGRNLKQGTSIYLTWVEPARMLISISENQDPCQIDAEIKSATVNYALYDGFFGDSPVSPSLKSSTAQLLEALLTK
Eleusine coracana	Monocots	gene-PR202_gb10017	431	7.19	47699.7	nucl	Ⅲ	MKPDLSIFSKLDQHGGGGYLHKLPIDSPISHDIGIGLISQVGNLIQCSFQHPRHICATGSGAVQEAFSCFNKFAGAFYFWFSRASNPNLLHKLSSVAGSSSRACRSPAHIKQVTSCLQHFPGLRFGSQVREEHAVQVLLARLASATLGRLWNEVEERHACNVLMLAAATVIPPFENISPKMLAESMALGKDAGHIQEPVDQPYLDEKRQGCACVAVPRSILSEDATEPKTGIKFPTLLDDNSNMTAEVLVGMGFRSMRIMRVKNLNLYAFGLYIQPDSVCKKLGPKYASIPDANLKDHPDFYEDLLRENIDMTVRLVVSYNGLSISTVRDAFEKSLCFRLQKMNPSTDYHCLKTFGSYFTEDIHIPAGTKIDFRQTSDGYLITEIDGKQIGTVQSKDLC…
Eleusine coracana	Monocots	gene-PR202_ga11488	217	5.11	23148.5	pero	Ⅰ	MAMLEEVIVEGVVFPPVVRPPGSNRTHFLAGAGVRGLEIDGNFVKFAAIGIYLEDAAVLALSSKWSGKTADELAADAAFFRDIYTGEFEKFTRVTFIGRPLDAKDFAGKVMESRVEYLKSACTYTDAEAAAVDEFKAVFKGQTLPPGASALFTHSPAGVITVAVSEDSSVPETGARAAIENKVLCEAVMESIIGERIVSPATKLSIATRARELLNRA
Eleusine coracana	Monocots	gene-PR202_ga13968	233	5.1	24282.6	cyto	Ⅰ	MAAVSEVAVDGVVFPPAVARPPGSGRSHLLAGAGVRGMEIGGNFIKFTAIGVYMEDAAVPALAKRWAGKTADELAADTAFFRDIVTGEFEKFTRVTTILPLTGEQYSEKVTENCVAYWKATGVYTDAEGVAVEKFKEAFKPETFPPGASILFTHSPAGNLTVAFSKDSSVPETGGVAIENKPLCEAVLESIIGEHGVSPAAKLSIATRVSGLLKENTRGGDAPLQAEPVPASA
Eleusine coracana	Monocots	gene-PR202_ga17835	206	5.89	22616.1	chlo	Ⅲ	MQNLTKLQFGSLVREEHAVQLLLAGLANATIGRLWNDFELQNSSKLLTLAGAAAIVPQLENISPKMLAESLALGNFDSYVSRRADQPNVQGKCLSCSSVSVPNTIFKEDAIEPKTGIKFPAFLKDDSSSSATVLVGIGFKGMRIMRVKNLNLYAFGLYMQPNTVCEKLGPKYASIPTTKLMDSPDFYNDLLSVFEQSLGLRFEEDV
Eleusine coracana	Monocots	gene-PR202_gb10465	232	5.2	24092.5	cyto	Ⅰ	MTVSEVAVDGVVFPPAVARPPGSGRSHLLAGAGVRGMEIGGKFIKFTAIGVYVEDAAVPALAKRWAGKTADELAADTAFFRDIVTGEFEKFTRVTMILPLTGEQYSEKVTENCVAYWKATGVYTDAEGVAVEKFKEAFKPETFPPGASILFTHSPAGVLTVAFSKDSSVPETGGVAIANKPLCEAVLESIIGEHGVSPAAKLSIATRVSGLLKETTPGGDAPPQAEPVPASA
Eleusine coracana	Monocots	gene-PR202_gb21322	191	9.83	20173.3	chlo	Ⅲ	MVSLRFPTATSARLPPPPAPNRAALAATIAAAAAAAAAAAAGLTLTAKCAGRPLPHPAPSAPLWASLSLADGAAAGSEIAGERRLLGVGLRRTTILGLKSIDVYAFGVYANGDDLKQQLKEKYQKFSALELKESTELIDDVLKHDIPMTVRLQIVYGRLSIRSVRGAFEKSVGSRLQKFGGQEDTKELLQR
Eragrostis curvula	Monocots	gene-EJB05_11701	277	9.21	29429.7	chlo	Ⅲ	MVSLRFPTTTSPRLPPPPAPNRAAIAATIAAAAAAAAAAAAGLTLTAKSAGRPLPHPGPSAPLWASLSLADGAAARSVEPRTGAAFPSEAAGGRSLLGVGLRRTTVLGLKSIDVYAFGVYANGDDLKQHLKEKYQKFSVSELKGSTELIKDALEHDIQMTVRLQIVYGRLSIRSVRSAFEKSVGSRLEKFGGQDTKDLLQSFVSLFKDEYKLPKGSVIELSRESNHVLKISIEGEEVGSIQSSLLCQSILDLYMGDDPFDKNAKGNIQENIVSILKS
Eragrostis curvula	Monocots	gene-EJB05_11709	277	9.06	29288.5	chlo	Ⅲ	MVSLRFPTATSPRLPPPPAANRAAIAATIAAAAAAAAAAAAGLALTAKSAGRPLPHPSPSAPLWASLSLAEGAAAGSVEPRTGAAFPSEAAGGRSLLGVGLRRTTVLGLKSIDVYAFGVYANGDDLKQHLKEKYQKFSVSELKGSTELIKDALEHDIQMTVRLQIVYGRLSIRSVRSAFEKSVGSRLEKFGGQDTKDLLQSFVSLFKDEYKLPKGSVIELSRESNHVLKISIEGEEVGSIQSSLLCQSILDLYMGDDPFDKNAKGNIQENIVSILKS
Eragrostis curvula	Monocots	gene-EJB05_20308	427	7.88	47528.6	nucl	Ⅲ	MKPDWSIFSKLDHNGGYLNKFPIDSPISHDIGLGLISKVGNLVECSFQHPRHICATGSGAVQEAFGCFNKFAGAFYFWFSRASNPSLFHKLSAVAGSSSRACRSHIKQVTSCLQQFPGLRFGSQVREEHAIQLLLARLASATIGRLWNEVEERHACNVLMLAAATVVPPFENISPKMLAESMALGKDRGHIQEPVDPPYLDEQRQGCACVAVPRSILSEDATEPKTGIKFPTLLEDTSNLTAEVLVGMGFRSMRIMRVKNLNLYAFGLYIQPDSICKKLGPKYSSIPDAELKNHPDFYEDLLRENIDMTVRLVVSYNGLSISTVRDAFEKSLCFRLQKMNPNTDYRCLKTFGSYFTEDIRIPAGTKIDFRQTSDGCLVTEIDGKQISTVQSKDLCKAFF…
Eragrostis curvula	Monocots	gene-EJB05_24013	271	9.54	29190.5	chlo	Ⅲ	MMSAPSVMPSGLASPSLARPAAGSLRPAHTRLLRHGSAQAGFAVCRVGRGGARRFPVSFAAGGGAVGDAFLIESTTNVKFPRELRIPGHTDPLVILGTGYRDKFFVKVYAAAFYVDYSLGIDTEQWKQKAGIEIYDSSSVFASIFKAPVVKSLRIILVRDVDGKTFVNALNDVIARQIKKPTAEEESALSTFQSTFLGRNLKQGTSINLTWLEPSRMLISISENQDPVQVGAEIKSATVNYALYDGFFGDSPVSPSLRSSTAQLLEALLTK
Eragrostis curvula	Monocots	gene-EJB05_01992	231	4.84	25712.2	cyto	Ⅳ	MGSEAEKNTVEVEGITFPSEIAGGKPLTLLAHGLTDIEIHFLQIKFNAIGIYLETNSVLLEPLQKWKGKKADELAEDDDFYQALVSVPVEKLFRVVVIKEIKGSQYGVQLESSVRDRLVAVDKYEDDEEEALEKVTEFFQSKYFKPNSVVTFHFPSTPGPAQALCNFFLSQTAWMRVQISFATEGKDEAKITVENENVAGMIQKWYLGGTSAVSPTTVRSLADHFAPLLST
Eragrostis curvula	Monocots	gene-EJB05_03819	231	5.08	24033.3	cyto	Ⅰ	MAVSEVAVDGVVFPPVARPPGSGRQHFLAGAGVRGMEIGGNFIKFTAIGVYVEDAAVTALAKRWAGKTADELAADAAFFRDVVTGEFEKFTRVTMILPLTGEQYSGKVTENCVAYWKATGVYTDAEGVAVEKFKEAFKPETFPPGASILFTHSPAGVLTVAFSKDSSVPEAGGVAIENKPLCEAVLESIIGEHGVSPAAKLSIATRVSELLKGTTSNPGDAPQAEPVAVSS
Eragrostis curvula	Monocots	gene-EJB05_29867	266	5.04	29435.3	chlo	Ⅳ	MNSNWYNNRNSQGACKLQICSLSAFQKRREVVFGSDLVSDNVACAVGSEAEKNTVEVEGITFPSEITVGKPLTLLAHGLTDIEIHFLQIKFNAIGIYLEKNDVLLEHLQKWKGKKAEELAEDDGFYQAIVSAPVEKLFRVVVIKEIKGSQYGVQLESSVRDRLVAVDKYEDDEEEALEKVTEFFQSKYFKPNSVVTLHFPTTPGPAQALCSSEISFATEGKDEAKLTVENENVAGMIQKWYLGGTSAVSPNTVRSLADHLAPLLST
Eragrostis curvula	Monocots	gene-EJB05_29902	247	5.02	27445.1	chlo	Ⅳ	MNSNWYNNRNSQGACKLQICSLSAFQKRREVVFGSDLVSDNVACAVGSEAEKTTVEVEGITFPSEIAAGKPLTLLAHGLTDIEIHFLQIKFNAIGIYLEKNDVLLEHLQKWKGKKADELAEDDGFYQAIVSAPVEKLFRVVVIKEIKGSQYGVQLESSVRDRLVAVDKYEDDEEEALEKVTEFFQSKYFKPNSVISFATEGKDEAKLTVENENVAGMIQKWYLGGTSAVSPTTVRSLADHFAPLLSI
Eragrostis curvula	Monocots	gene-EJB05_33153	123	8.23	12739.6	cyto	Ⅴ	MALPEVVVEGVVFSPVARPPGSGNTHFLAGAGVRGLEIEGKFIKFAAIAVYLEDAAAAALSGKWSGKTADELAADPAFFRGGVQGGLQATDVLAAGRVRPLHPLAGRSHHRELLTVHARAFTT
Eragrostis curvula	Monocots	gene-EJB05_45800	407	9.2	45272.3	nucl	Ⅲ	MKPGQLICSNLDHDRGYMYKLPSEFPVSHDLGLSLFSHVGTLVGTSIRHHKQIRSSGNLMVQGAFNRLNKFSRAFFFWLCRPSDPKIFHWLSAIAGSSSRFCQSHAKQVSSHMQNLTKLQFGSLVREEHAVQMLLAGLANATIGRFEHQNACHLLTLAGAAAIIPPLENISPKMLAESIALRNFDIRKPADRPYENGKCLNCSSVSVPNTIFKDDAVEPKTGIKFPAFLEDNTSSSATVLVGIGFKGMRIMRVKNLNLYAFGLYMQPNSVCEKLGPKYASVPTTKLMDSPDFYNDLLRENLHMRVRLVVNYNGLSIGAVRDVFEQSLGLRLQKMNPNTDYQCLKTFGSYFTKDIPIPAGTKIDFCQTSDGQLITEKAFFDMYIGDSPVSLEAKKNVAQN…
Eragrostis curvula	Monocots	gene-EJB05_50741	412	7.91	45897.7	nucl	Ⅲ	MKPDWSIFSKLDHNGGYLNKFPIDSPISHDIGLGLISKVGNLVECSFQHPRHICATGSGAVQEAFGCFNKFAGAFYFWFSRASNPSLFHKLSAVAGSSSRACRSHIKQVTSCLQQFPGLRFGSQVREEHAIQLLLARLASATVGRLWNEVEERHACNVLMLAAATVVPPFENISPKMLAESMALGKDRGHIQEPVDPPYLDEQRQGCACVAVPRSILSEDATEPKTGIKFPTLLEDTSNLTAEVLVGMGFRSMRIMRVKNLNLYAFGLYIQPDSICKKLGPKYSSIPDAELKNHPDFYEDLLRENIDMTVRLVVSYNGLSISTVRDAFEKSLCFRLQKMNPNTDYRCLKTFGSYFTEDIRIPAGTKIDFRQTSDGCLVTEKAFFDMYIGDPPVSVETKQ…
Eragrostis tef	Monocots	Et_10A_000767	292	8.8	32333.4	chlo	Ⅲ	MAPRLPTTTSTRLPPSPTTNRAIAVKIATAAAAAATAASAASLVLTAKSAGRPLAHHASSAPLFAECALTFDRSICLDPRIRTAFRDACSGDDCLLHVGLLEKKEGYLVRSSKFYAFGVYADANDLKLQLEEYYRKFSFSELKQKADLMNDVLDRDIRITVRLMALDSDTSLSIPEVGQEIATLVKSRLRKVDGVDRVLLQRFVSFLKDENVSLKGSMIELSRKQNHVLKISIDDKEMGCIEDKLLCKLILHLYVGDNPLDKKAKHIIQEEIARLLMHSGRVHSTYLESNFG
Eragrostis tef	Monocots	Et_1A_007128	215	5.52	23704.2	cyto	Ⅲ	MISVQALVVVGDAFVIEGTTNVKFPRELRIPGHTDPLVILGTGYRDKFFVKVYAAAFYVDCSLGIDTEQWKQKAGIEIYDSSSVFASIFKAPVVKSLRIILVRDVDGKTFVNALNDVIARQIKKPTAEEESALSTFQSTFLGRNLKQCTSINLTWLEPSRMLISISENQDPVQVDAEIKSATVNYALYDGFFGDSPVSPSLRSSTAQLLEALLTK
Eragrostis tef	Monocots	Et_1B_011927	273	9.16	29317.4	chlo	Ⅲ	MMSAPSVLPSGLASPSLARPAAGSLRPAHTRLLRHGSAQAGSAVCHVGRGGARRFPVSFAAGGGAVGDAFVIEGTTNVKFPRELRIPGHADPLVILGTGYRDKFFVKVYAAAFYVDYSLGIDTEQWKQKAGIEIYDSSSVFASIFKAPVVKSLRIILVRDVDGKTFVNALNDVIARQIKKTTAEEESALSTFQSTFLGRNLKQGTSINLTWLEPSRMLISISENQDPVQVDAEIKSATVNYALYDGFFGDSPVSPSLRSSTAQLLEALLTNLH
Eragrostis tef	Monocots	Et_5A_042138	231	8.56	24857.4	chlo	Ⅲ	MVSLRFPTATSPRLPPPPAGNRAAIAATIAAAAAAAAAAAAGLTLTAKSAGRPLPHSGPSAPLWASLSLADGVYANGDDLKQQLKEKYQKFSVSELKENAELIKDALERDIQMTVRLQIVYGRLSIRSVRSAFEKSVGSRLEKFGGQDTKDLLQSFVSLFKDEYKLPKGSVIELSRESNHVLKISIEGEEVGSIQSSLLCRSILDLYMGDDPFDKNAKDNIQENIASILKS
Eragrostis tef	Monocots	Et_5B_044808	302	8.97	32489.2	chlo	Ⅲ	MVSLRFPTATSPRLPLPPAGNRAAIAATIAAAAAAAAAAAAGLTLTAKSACRPLPHPGPSAPLWASLSLADGVYANGDDLKQQLKEKYQKFSVSELKENAELIKDALERDIPMTVRLQIVYGRLSIRSVRSAFEKSVGSRLEKFGGQDTKDLLQSFVSLFKDEYKLPKGSVIELSRESNHVLKISIEGEEVGSIQSSLLCQSILDLYMGDDPFDKNAKDNIQENIHARLGKLRAGVSKSPELIDSFASIVVATLPGKERMVTRLTSSASSIFAWILSFARVHDISGSVGFPGQRINADVLNQ
Eragrostis tef	Monocots	Et_1A_006475	412	7.13	45964.7	nucl	Ⅲ	MKPDWSIFSKLDHNGGYLNKFPIGSPISHDIGLGLISQVGNLVECSFQHQRHICASGSGAVQEAFSCFNKFAGAFYFWFSRASNPNLFHKLSAVAGSSSRACRSHIKQVTSCLQHFPGLRFGSQVREEHAIQLLLARLASATVGRLWNEVEERHAYNVLMLAAATVVPPFENISPKMLAESMALGKDGCHIQEPVEQPYLDEQRPGCACVAVPRSILSEDATEPKTGIRFPTLLEDTSNPTAEVLVGMGFRSMRIMRVKNLNLYAFGLYIQPDSICKKLGPKYSSIPDAELKDHPDFYEDLLRENIDMTVRLVVSYNGLSISTVRDAFEKSLCFRLQKMNPDTDYRCLKTFGSCFTEDIRIPAGTKIDFRQTSDGRLITEKAFFDMYIGDPPVSVETKQ…
Eragrostis tef	Monocots	Et_2A_017643	426	9.25	47412.8	chlo	Ⅲ	MCKKFETQLVYRIAGHFSVMKPGQLICSNLDHDRGYMYKLPSEFPVSHDLGLTLFSHVGTLVGTSVRHHRQIRSSGNLMVQGAFNRLNKFSRAVFFWLSRPSDPKIFHWLSAIAGSSSRFCQSHVKQVSSHMHNLTKLQFGTLVREEHTVQLLLAGLASATIGRFEHQSACSLLTLAGASVIIPPLENISPKMLAESIALRNLDRGISKPVDRPYENGKCLNCSSVSVPNTIFKDDAIEPKTGIKFPAFLEDNTSSSATVLVGIGFKGMRIMRVKNLNLYAFDMQPNSVCEKLGPKYASVPTTKLMDSPDFYNDLLRENLHMRVRLVVNYNGLSIGAVRDVFEQSLGLRLQKMNPNTDYQCLKTFGSYFTKDIPIPAGTKIDFCQTSDGQLITEKAFFD…
Eragrostis tef	Monocots	Et_2B_021659	429	9.12	47535.1	cyto	Ⅲ	MMICKSVQNFEPLLVYGIAGHFSVMKPGQLICSNLDHDRGYMHKLPPEFTMSHDLGLNLISHVGTIVGTSVRHHKQIRSSGNLMVQGAFSRLNKFSRAFFFWLSRPPDPKIFHWLSAIAGSSSRFCQSHVKQVSSHMQNLTKLQFGSLVREEHAVQLLLAGLANATIGRFEHQNACNLLTLAGAAAIIPPLENISPKMLAESIALRNFDISKPADRPYGNGKCLNCSSVSVPNTIFKDDAIEPKTGIKFPAFLEDKTSSSATVLVGIGFKGMRIMRVKNLNLYAFDMQPNSVCEKLGPKYASVPTTKLMDSPDFYNDLLRENLHMRVMLVVNYNGLSIGAVRDVFEQSLGLRLQKMNPNTDYQCLKTFGSYFTKDIPIPAGTKIDFCQTSDGQLITEKA…
Eragrostis tef	Monocots	Et_4A_034194	232	4.82	24208.5	cyto	Ⅰ	MAVSEVAVDGVVFPPVVRPPGSGRSHFLAGAGVRGMEIGGNFIKFTAIGVYVEDAAVTALAKRWAGKTADELAADAAFFRDVVTGEFEKFTQVTMILPLTGEQYSDKVTENCVAYWKATGVYTDAEGAAVEKFKEAFKPETFPPGASILFTHSPAGVLTVAFSKDSSVPEAGVVAIENRPICEAVLESIIGEHGVSPAAKLSIATRVSELLKGTTTTPGDDAPQAEPVAVSS
Eragrostis tef	Monocots	Et_4B_038342	231	4.9	24101.4	cyto	Ⅰ	MAGSEVAVDGVVFPPVVRPPGSGRSHFLAGAGVRGMEIGGNFIKFTAIGVYVEDTAVTALAKRWAGKTADELAADAAFFRDVVTGEFEKFTRVTMILPLTGEQYSDKVTENCVAYWKATGVYTDAEGVAVEKFKDAFKPETFAPGASILFTHSSAGVLTVAFSKDSSVPEAGVVAIENKPICEAVLESIIGEHGVSPAAKLSIATRVAELLKETSTTPGDAPQAEPVAVSS
Eragrostis tef	Monocots	Et_6A_046239	228	4.91	24033.3	cyto	Ⅴ	MALSEVAVDGVVFPPVSRPPGSSHSHFLAGAGVRGLEIGGNFIKFTAIGVYLEDMAVTALAKRWAGKTAEELAADVAFFRDVVTGEFEKFTRVTMIRLLTGEQYSEKVAENCMAHWKATGGYTDAEGEAAVKFKEAFKPETFPPGASVLFTCSPRGIFTIAFSEDSSVPEVDGVAVENKQLCEAVLIIGEHGVPPAAKLSIAARMSELLNGTSTTAGDALQADVAISS
Eragrostis tef	Monocots	Et_6A_046252	226	4.71	23854	cyto	Ⅰ	MALSEVAVDGVVFTPVSRPPGSSHSHFLAGAGVRGLEIGGNFIKFTAIGVYLEDMAVTVLAKRWAGKTAEELAADAAFFRDVVTGEFEKFTRVTMIRLLTGEQYSEKVAENCMAYWKATGGYTDAEGEAVVKFKEAFKPETFPPGASVLFTYSPVIAFSEDSSVPEADGVAVENKQLCEAVLESIIGEHGVSPAAKLSIAARMSELLNGTSTTAGDALQADVAISS
Eragrostis tef	Monocots	Et_6A_048069	233	4.73	25972.3	cyto	Ⅳ	MNSNWYNNENSQGALQVTNLCPFCLSEEKGSMGSETEKTTVEVEGITFPSEIASGKPLTLLAHGLTDIEIHILQIKFNAIGIYLEKNDLLLEHLQKWKGNKAEELAEDDGFYQALVSAPVEKLFRVVVIKEIKGSQYGVQLESSVRDRLVAVDKYEDDEEEALEKVTEFFQSKYFKPNSVISFATEGKEEVKITVENENVAGMIQKWYLGGSSAVSPTTVRSLADHFAPLLST
Eragrostis tef	Monocots	Et_9A_062905	216	4.81	22675.8	cyto	Ⅰ	MALPEVVVEGVVFPPVVCPPGSGRSHFLAGAGVRGIEIEGNFIKFASIGVYLEDAAAAALSGKWSGKAADELAGDPAFFRDIYTGEFEKFTRVAFIGRPVNGEEFIAKVMESRVAYLKSAGTYTDAEAAAVDEFKAAFKQQTFPPGASVLFTHSPAGVITVAFDEDSSAPDMVVAAVENKALCEAVLESIIGERSVSPATKQSIASRVPELLKSPA
Eragrostis tef	Monocots	Et_9B_065446	216	5.36	22706.9	cyto	Ⅰ	MALPEVVVEGVVFPPVARPPGSGRTHFLAGAGVRGIEIEGNFIKFASIGVYLEDAAAAALSAGKWSGKTADELAADPAFFRDIYTGEFEKFTRVAFIGRPVNGEEFVAKVMERRVAYLKAAGTYTDAEAAAVEEFKAAFKQQTFPPGASVLFTHSPAGVITVAFDKGSSAPDIVAAVENKALCEAVLESIIGERSVSPATKQSIASRVPELLKSPA
Eragrostis tef	Monocots	Et_1B_011304	411	5.8	45509.8	nucl	Ⅲ	MRVVGDIFCGCLEDIWCSNSLLTSDFTMKPDWSIFSKLDHNGGYLNKFPIGSPISHDIGLGLISQVGNLVECSFQHQRHICASGSGAVQEAFSCFNKFAGAFYFWFSRASNPNLFHKLSAVAGSSSRACRSHIKQVTSCLQHFPGLRFGSQVREEHAIQLLLARLASATVGRLWNEVEERHACNILMLAAASIVPPFENISPKMLAESMALGKDGGHIQEPVDQPYLDEQRPGCACVAVPRSILSEDATEPKTGIKFPTLLEDTSTPTAEPNSICKKLGPKYSSIPDAELKDHPDFYEDLLRENIDMTVRLVVSYNGLSISTVRDAFEKSLCFRLQKMNPNTDYDCLKTFGSYFTEDIPIPAGTKIDFRQTSDGRLITEKAFFDMYIGDPPVSVETKQD…
Gastrodia elata	Monocots	Gel13G15338	274	8.75	30032.6	chlo	Ⅲ	MVSLRFPYGFAQWLGSNKPHHPSSFSFPHAPILLAATAGIGFALAISPNFSSATGDSSARPSASLAFSESSTTTVVEPRTGVVFPCVVDGARRLLGIGLRRRCVFGLKNIDVYAFGVYADVSDVKKMGYKHGLFSEFEACKSKELIANVLDQDLRMTVRLQIVFGRLTVGSARSAFEESVGCRLKKLSGSENKDLLRRFTSLFKDEYKLPPGSVIDLSREQGYVLQIKIDGKEVGNIQNKMLCQSILDLYIGDDPLDAKARDEIELVLTSLIQN
Gastrodia menghaiensis	Monocots	EVM20prediction20scaffold_58.534	416	8.72	45934.2	cyto	Ⅲ	MKHDDGNPYIFSMDSNMLQGFGVNYLSHLCSFVDFSLRNSNNLVSSGSLALQEAFSCISKFAGALFLWLSTGSNPSSGNRLSRNISCGSNLKNQVAPKINHHTCMNKIKGLHLFSGSYLQHNIPLVFVKFASSTARSLWKEFGQCHGFPVLSLAVACVPPFENLSAKVLSNAIPLGTIDDQVGRHAALWNKEDGLQICDLCVIPSQTLCRDAVEPKTGIKFPTVLDKALGGEVLVGTGFRSMRIIKFKSLNIYAFGLYVHFDSICKKLGHKYASVPVLELKGCSDFYEDLLREDVGLTVRLVVNCSGVKLDAVRDVFEKSLRTRLLKMNPSADYECLRVFRSYFMEDIPLPVGTTIDFRRTTDGRLITEIGGKLIGAVQSKDLCRAFFDMYIGDIPVSL…
Gastrodia menghaiensis	Monocots	EVM20prediction20scaffold_9.28	216	5.43	23279.6	cyto	Ⅰ	MNAVKVENVTFLAEVTSPATSKPVFLGGAGVRSIEAGGKFIAVTAIGVYLEEAAIPVITGKWKGRTAEELYGSAEFYRDMITGSFEKLTRVVMILPLTGQQYSEKVAENCVAAWKEADSYTEAEEAAINSFLEIFKPRSFIHGSSIVFAHSPNGSLTIEFLEEGREGEAVPAVIKNRKLSNAVLESIIGEKGVSPAAKLSLAQRISGLLSKEEKYT
Hordeum vulgare	Monocots	gene-ZWY2020_005759	262	9.3	28365.5	chlo	Ⅲ	MIVASVVPSPLAGPAPARPLRRTRLLPPCDLPAGRCRGGARRPQHMHISFAAGGGPAGDAYVIEGATNVKFSRELTVPGHAEPLVILGTGYRDKFFVKVYAAAFYVDISIGLDTEQWRRKVGLDTFDASSGFDSIFKAPVVKSLSITLVRDVDGKTFVKALDAVIARRIQKPTAEEESSLSTFRNSFLGRNLKQGTRIYLTWLEPSRMLVSVSTDQCPSQIDAEVKSATVSYALYDGFFGSSPVSPTLRSSTAQLLEAILTE
Hordeum vulgare	Monocots	gene-ZWY2020_024335	276	9.21	29587	chlo	Ⅲ	MVPLRFPTATFAHLPTPPPPHRAAIAAAIAAAAAAAAAAGFALTAKSAGRPLPLPRPAHSAPLWASLSLADSGAPGNVEPRTGAAFPSETAAGRRLLGVGLRKTTILGLKSIDVYAFGVYADDSDLKQLRDKYQKLPISELKESDELINDALERDIRMTVRLQIVYGRLSIGSVRNAFEKSVGSRLQKFGGSDTKELLQSFVSLFKDEYKLPKGSVIELSRESNHVLKISIEGENVGSIQNKLLCQSILDLYIGDDPFDKNAKTNIQESLASILKA
Hordeum vulgare	Monocots	gene-ZWY2020_049973	400	9.05	44312.2	cyto	Ⅲ	MYQYPPEFPISHDLGLSLVTHLGRLLGSSLQHRREICSSGNVKAQEAFICLGKFARAFFFRFSRAYDPKSPHGFSHIKRVTSGVQNLVGSQFGSLKDGHAVQLLLARLAQATVGRLWNDIEQQHASNLLTMAGFAAIVPPFENISPKMLAELIKFGNVDGYINMPADQPCLDRKRLSCSSVAVPTTIFQEDAVEPKTGIKFPAFLEDDSCPATTVLVGVGFKGMKIMRVKNLNLYAFGLYMQPNSICEKLGPKYASVPTTKLKDDPDFYNDLLREDLHIRVRLVVNYKGLSIGAVRDVFEKSLGLRLRKINPNTDYHCLKTFGSYFSKDIPIPAGTKIDFCQTSDGQLITEINGRQISAVQSKDLCRAFFDMYIGDSPVSLEAKREVARNVAGLMGRCGG
Hordeum vulgare	Monocots	gene-ZWY2020_018680	231	5.21	23666.9	cyto	Ⅰ	MAVSELDVDGVVFPPLARPPGSAHAHFLAGAGVRGMEIGGNFIKFTAIGVYLQADAAVSALAAKWAGKPAADLASDAAFFRDVVTGEFEKFTRVTMILPLTGAQYSDKVTENCVAYWKAAGVYTDAEAAAVDKFKEAFGPHSFAPGASILFTHSPAGVLTVAFSKDSSVPESGGVAIENARLCEAVLESIIGEHGVSPAAKLSLANRVAELLKGAAHAGGEPAAEPVPVSV
Hordeum vulgare	Monocots	gene-ZWY2020_040012	246	4.72	26767.5	cyto	Ⅳ	MEDLADKAAPSTPSLFLFLLLSLDLCKKTMGSEQEKKPAATVEVEGIPFPREIAGAKTLSLVGHGVTDIEIHFLQIKFNAVGVYLDVDGAMEHLQGWKGKSQLMEDEAFFDALVSAPVEKVLRVVVIKEIKGSQYGVQLESSVRDRLVAADKYDDEEEEALEKVSDFFQSKYFRPGSIVTFHFPATAAAAPEISFVTEGKEEAKVAVENAAVAEMIQRWYLGGEAAVSQTTVRSIADGFAAMLSSA
Iris pallida	Monocots	gene-M6B38_129600	221	8.6	24903.7	cyto	Ⅲ	MPNLNWGRDATEPKTGIKFPTSLDSWLVRDNPYLTTEVLVGIGSRSMRIIKIKTLKVYAFGLYVHPDSVCEKLGPKYASVPVSELKNRSEFYEDLLREDIHMSVRLVVNINGLKINTVRDAFEKSIRNRLEKMNPSTDYNCLQAFGSYFKQDIPLPVGTTINFRQTADGELITEIGGKLIGAVHSKDLCRAFFDMYIGDVPVSVQAKEEIAQNVAGLIRRC
Iris pallida	Monocots	gene-M6B38_173030	430	8.47	48004.6	nucl	Ⅲ	MRNNWIFFTNLDLDGGCQYTSPTESQFLQGFGVHLLSQFGSLVDLSFNHSSHFVSSGSLAFQEAYSCISKFAGAFLLWYSSRPNILCKFSSKPRGSRNYQSSAPIKHVSSNRQSPAGMFFGYGSDAGYAAEVFFANLARSTLWHLWKQVEQNKGFPIISLAAALVPPFDNLSSKVLAESIPLRNSDGHISEQLDRSFTEDDCQRCLGRSMPNLNWGRDATEPKTGIKFPTSLDSSLVRDNPYLTTEVLVGIGSRSMRIIKIKTLKVYAFGLYVHPDSVCEKLGPKYASVPVSELKNRSEFYEDLLREDIHMSVRLVVNINGLKINTVRDAFEKSIRNRLEKMNPSTDYNCLQAFGSYFKQDIPLPVGTTINFRQTADGELITEIGGKLIGAVHSKDLCR…
Iris pallida	Monocots	gene-M6B38_187785	285	8.97	30979.1	chlo	Ⅲ	MVSLRFPFPFPNNSGPNPPNLPRPSTRSLAAAAGAAVGIGVGIAVSLKSASANQTDPSRPNTSSAPISPLWACLSFSDAASDSASVEPKTGATFPNALDGGSRRLLGLGVRRKSVFGLKNVDVYAFGVYADESDVKRLSENYEAHSSPELKENKDFIADVLEQDLRMTIRLQIVYGRLSIRSVRSAFEESVGNRLQKFGGSDNKELLQRFTSLFKDEYKLPRGSIIDLSKEPGFVLQTRIDGKDVGSIQSKLLCQSIFDLYVGEDPFDRKAKEDFKLGLASLVKQ
Iris pallida	Monocots	gene-M6B38_220610	285	8.97	31007.2	chlo	Ⅲ	MVSLRFPFPFPNNSGPNPPNLPRPSTRSLAAAAGAAVGIGVGIAVSLKSASANQTDPSRPNTSSAPISPLWACLSFSDAASDSASVEPKTGATFPNALDGGSRRLLGLGVRRKSVFGLKNVDVYAFGVYADESDVKRLSENYEAHSSPELKENKDFIADVLEQDLRMTIRLQIVYGRLSIRSVRSAFEESVGNRLQKFGGSDNKELLQRFTSLFKDEYKLPRGSIIDLSKEPGFVLQTRIDGKDVGSIQSKLLCQSIFDLYIGEDPFDRKAKEDFKLGLASLLKQ
Iris pallida	Monocots	gene-M6B38_338420	279	8.96	30535.1	chlo	Ⅲ	MAAVVVNHCASSQFLHIISFSSSTTKLRPKIEVHHPPRTKQLKLPTTKSSHYHTCNSSRRFFPLLVIKASVGSAEYVVEPVTNVKFPKELRVPGCSDSLVLLGTGYREKVFAIIGVKVYAAGFYAKQCISEGLASWKGRSAAELLDDSSLFNSIFQAPLEKSLNIMLVRDVDGKTFWDALNDVISLRLKEPTTVDESALSTFHNTFQGRDLKKGTLIFLTWVDPSNMLVSISSNGFPTEVDSKIESSNVTLALYDAFFGNSPVSPTLKTSVANGLAVSL
Iris pallida	Monocots	gene-M6B38_401630	278	9.1	30361	chlo	Ⅲ	MAAVVVNHCASSQFLHIISFSSPTTKLRPKIEVHPPRTKQLKLPTTKSSHYHTCNSSRRLFPLLVTKASVGSAEYVVEPVTNVKFPKELRVPGCSDSLILLGTGYREKVFAIIGVKVYAAGFYAKQCISEGLASWKGRSAAELLDDSSLFNSIFQAPLEKSLNIMLVRDVDGKTFWDALNDVISLRLKEPTTVDESALSTFRNTFQGRDLKKGTVIFLTWVDPPNMLVSISSNGFPTEVDSKIESSNVTLALYDAFFGNSPVSPTLKTSVANGLAVGL
Iris pallida	Monocots	gene-M6B38_174645	191	8.8	21617.1	chlo	Ⅳ	MSKSISFRSSTTQSGFTWKNPSSKISENGRGKTGSELAEDDEFYEALISAPVEKHIRVVVIKEIKGSQYGVQLESAVRDRLAAVDKYEEEEEEALEKVAEFFQSKYLKPNSVITFHFSATPPAAEANIIRNRRERRSEDQGGERERRRDDTQVVSGRQQSRVSLHGQELGRKARGKSSSIELVILLFVQRP
Iris pallida	Monocots	gene-M6B38_184735	225	9.8	24168.1	chlo	Ⅰ	MSAQYMSALVLTKLVIAGFLFPATITSPGSSNTTLFLGGAGRRGLEMGGKFVTFTAIGVYLEEAAVPSLAHKWKRKTADQLLASNHFFRDIYKGRFEKLTKVTMVLPLTGEQYSDKLTENCIAYWKGMGTYNKAKQAAIDRLKEVLKPKTFSHGDSIVFAHSTNGSLAIGFLKNNNDSVPADSGGAAVIKSRALSEAVLESIIGKNGVSPAAKKSLAMRISALLM
Iris pallida	Monocots	gene-M6B38_189190	211	4.83	23047.5	cyto	Ⅳ	MSSEMVMVMVDAIPFPPQITTTKPLALFGTGLTDVEVHFLQIKYNAIGIYLEETVVEHLGNWKGKEGSDLAEDDGFFEAVASAPVEKLIRVVIIKEIKGAMYGVQLEGGVRDRLAAVDKYEEEEEEALEKVSEFFQSKYLKPDSVITFHFSPAPLTAEISFVTAGKGEAKIKVENANVVEMMQKWYLGGSTAPSPSTVKSLAEGLAKKLAA
Iris pallida	Monocots	gene-M6B38_299855	229	5.54	24264.9	cyto	Ⅰ	MGEVSPVPVTELEVDGVLFPPVLTPPGSSKAHFLGGAGVRGMDIGGNFVRFTSIGVYLEKGAAIEALAAKWKGKTAEELVASVEFFRDITMGSFDKFTKVTMILPLTGKQYAEKVCENCVAHWKAIGIYTDAEAAAVEKFKQVLEPETFPPGSSILFHHSATGTLTIAFSKDESIPEAGVAVIENRPLTVAILESIIGEHGVSPAAKQSLALRVASHLNQVQSGQTVNA
Iris pallida	Monocots	gene-M6B38_364490	225	9.8	24168.1	chlo	Ⅰ	MSAQYMSALVLTKLVIAGFLFPATITSPGSSNTTLFLGGAGRRGLEMGGKFVTFTAIGVYLEEAAVPSLAHKWKRKTADQLLASNHFFRDIYKGRFEKLTKVTMVLPLTGEQYSDKLTENCIAYWKGMGTYNKAKQAAIDRLKEVLKPKTFSHGDSIVFAHSTNGSLAIGFLNKNNDSVPADSGGAAVIKSRALSEAVLESIIGKNGVSPAAKKSLAMRISALLM
Iris pallida	Monocots	gene-M6B38_370900	242	5.79	27211	cyto	Ⅳ	MHAVGSEMVMVDGVPFPPHVTTTTTTKPLPLLGSGLTDVEIHFLQIKYNAIGVYLEESVVENLGKWKGKTGSELAEDDEFYEALISAPVEKHIRVVVIKEIKGSQYGVQLESAVRDRLAAVEKYEEEEEEALEKVAEFFQSKYLKPNSVITFHFSATPPAAEANIIRNRRERRSEDQGRERERRRDDTEVVSGRQQSRVSLHGQELGRKARGKSSSIELVILLFVVVVVQNNKMCFTALVNV
Iris pallida	Monocots	gene-M6B38_399615	229	5.54	24280.9	cyto	Ⅰ	MGEVSPVPVTELEVDGVLFPPVLTPPGSSKAHFLGGAGVRGMDIGGNFVRFTSIGVYLEKGAAIEALSAKWKGKTAEELVASVEFFRDITMGSFDKFTKVTMILPLTGKQYAEKVCENCVAHWKAIGIYTDAEAAAVEKFKQVLEPETFPPGSSILFHHSATGTLTIAFSKDESIPEAGVAVIENRPLTVAILESIIGEHGVSPAAKQSLALRVASHLNQVQSGQTVNA
Joinvillea ascendens	Monocots	Joasc.11G069800.v1.1	426	7.58	47601.8	nucl	Ⅲ	MKNDWFLLSNLDHDGGYLPKFPPESPISHGLGLSLLSHFGTLVESSFQHPRQVCSSGNIAFQEAFNCLNKFAGPFYFWLSSASNPKIFRRLSAIAGSSSRVYQSHIKQVTSCMQNLAGLHFGSRVREEHAIEMLLVRLANSTLGRLWNEVEQHHACNILMLAAAAVIPPFENISPKMLAESITLGNNDGCINRPVDQPYLEEKHLGCACVVPSMTLPEDATEPKTGIKFPTFLEDNVNPTSEVLVGMGFRSMRIMRVKNLKLYAFGLYIHPRSICQKLGPKYASVPIAELKNHPDFYEDLLRENIHMTVRLVVNCSGLSIGTVRDAFEKSLCQRLQKMNPDTDYHCLKTFGSYFSQDIRIPVGTTIDFRQTSNGQLITEIDGKHIGAVQSKDLCKAFFD…
Joinvillea ascendens	Monocots	Joasc.18G064000.v1.1	279	9.11	29996.3	chlo	Ⅲ	MVSLRFPFPSFPQFPRPPPRRTAIAAAIATAAAAAAGVGFGVAVAGKFSGPPLQNHPLGPASPLWASLSLADGVAVGSVEPRTGAAFPAEAAGGRRLLGVGLRKTSVLGLKTIDVYAFGVYADYNDLSQLREKYGTLSISELKENNELITDALERDIRMTVRLQIVYGRLSIRSVRSAFEKSVGSRLQKIGGSDTEELLQSFVSQFKDEYKLPKGSVIELSREPGYVLQTRIGGEELGSIQSKLLCQAILDLYIGEDPFDKNAKDSIQQSIASILRRDA
Joinvillea ascendens	Monocots	Joasc.10G103600.v1.1	298	5.63	31627.2	chlo	Ⅰ	MNVVAWLKLQLRTSGLLLLGRTGGLRVTSKNAVCISCSLALTLRCTYTYQPPYNSVQLQPLLFSSRVYAGMAVSELEVEGIVFPQKTRPPGSGGTLFLAGAGARGLEIGGNFVKFTAIGVYLEEAAVPALAGKWGGKAGDELAADAGFFGDVVTGEFDKFTRVTMILPLTGEQYSEKVTENCVAYWKATGVYTDAEGEAVEKFKETFRSETFPPGSSILFTHSSNGTLTIAFSKDASAPEVGSAVIENKAFCEAILESIIGEHGVSPEAKRSLATRVSELLKESPVTGVAKMPMSVSV
Joinvillea ascendens	Monocots	Joasc.14G112300.v1.1	195	4.8	22071.4	cyto	Ⅳ	MDSEMVMVDGIPFPAEITIAKPLSLSGSGVTDIEIHFLQIKYNAIGIYLEKEVVKHLGNWKGKKAAELAEDDAFFEALVSAPVEKIFRIVVIKEIKGSQYGVQLESAVRDRLAAVDKYEDEEEEALEKVTEFFQIKYFKPDSVITFHFPENPRVAEISFVTEGKNEAKMIVENENMAEMIQKWYLGGLVPFPRPP
Joinvillea ascendens	Monocots	Joasc.14G112400.v1.1	209	4.88	23445.9	cyto	Ⅳ	MDSEMVMVDGIPFPAEITIAKPLSLSGSGVTDIEIHFLQIKYNAIGIYLEKEVVKHLGNWKGKKAAELAEDDAFFEALVSAPVEKIFRIVVIKEIKGSQYGVQLESAVRDRLAAVDKYEEEEEEALEKVTEFFQIKYFKPDSVITFHFPENPRVAEISFVTEGKNEAKMIVENENMAEMIQKWYLGGTRAVSPTTVKSLADHFAALLSP
Joinvillea ascendens	Monocots	Joasc.18G072300.v1.1	277	11.09	30477.1	chlo	Ⅲ	MVHITEIYPIINQVQNARDPFWFIKSRFQRLHKIHIPPKTKPHLQAVPTAALPHSVLRPPTSTHNATHAHTASRHGLPPLPLPLLSPIPAPTSSPHSHRRRHRRCRCGRRRRGVGVAVAGKFSGPPLQNHPLGPASPLWASLSLADGVAVGSVEPRTGAAFPAEAAGGRRLLGVGLRKTSVLGLKTIDVYAFGVYADDNDLSQLREKYGTLSISELKENNELITDALERDIRMTIRLQIVYGRLSIRSVRSAFEKSVGSRLHRFGGSDTKELLQRPG
Carex littledalei	Monocots	gene-FCM35_KLT02203	270	8.9	28893.2	chlo	Ⅲ	MAGLASARAPSFPTIVAKSTFKLGIFHCNSPNCLGNGLKCPSSSLNWSLKNATTSLAPRASVGSVDSVAEPVTKVKFPKEMTVPGCSKSLILLGTGYREKVFAIIGVKVYAAGFFVDPFIKEHLSPFKGNTDKEISEDSSVFNSIYNACEKSLNIKLVRNVDGKTFWDALNDVITPRIEKLTGTDKAALLVFRTTFMDRNLKEGTSIFLTWAEPSNLLISISADGLPSNVDAKIESSNVNSALFDGFFGNSPVSPSLKASVVSGIQAILN
Carex littledalei	Monocots	gene-FCM35_KLT02569	278	7.67	30210.5	chlo	Ⅲ	MASSLGLGFPEFPGLPNFSFRGSSSSPLLATAALAAASALGLSLAFSSFTHFVHQDNVSHIGWASLSLANASCSPVERKTGEVFPEEVDGGRRLLGVGVRRANVLGLKSIDVYAFGVYADDCDTKKLNEKYGATSLSELKDKKELIADALESDIRMTVRLQIVYGRLSIRSVRNAFAKSVGTRLQKFSASEPSDTDQLLQKFVSLFKDEQKLPKGSVIELSREEGYVLRTRIDGSEVGQIQSKLLCKSILDLYLGEDPLDKSAKEEIQLNLASRLKTA
Carex littledalei	Monocots	gene-FCM35_KLT20894	250	4.88	28053.2	cyto	Ⅲ	MATTIEAEIKQEKTVEEVKEDQLEVEVKEDVVTNQEKEKENEVVKEEKEEEVKMEVEPNTGVNFPVQTADGKQLDAMGVRKKRVIALNVSIYGFGIYGDNDKLKELLKSKFEKAPENPTKELYEAVIDGDVGLMARLVIVFPGLTMNMVRKNFDEALGAMIKKLNGGQKDDELAKRLMGDARDSIKLSSGSVIEITRLPGYTLQTKVKDEVISTVESELLCRAYFHLYLGEDPLDKNAKEKFGAAMLSLF
Carex littledalei	Monocots	gene-FCM35_KLT07483	204	4.74	22552.8	cyto	Ⅳ	MIMVDDVAFASELTLTKPLALWGTGLTDIEIHFLQIKYNAIGIYLEKDVVSHLSSWKGKSATELADDDTFFDALVSAPVEKLFRVVVIKEIKGAQYGVQLESAVRERLVAVDKYEEEEEEALEKVTDFFQIKYFKPDSVVTFSFPTSGKAEISFVTEGKPEAKLTVENANVTEMIQKWYLGGSSAVSPSTIKSLAEKSAAVLAQ
Carex littledalei	Monocots	gene-FCM35_KLT21231	244	5.29	26303	cysk	Ⅰ	MGEVSSFALPPTPLHIDGVTFPAFATPPEYSSSSKSPLFLAGAGVRGLEIGGKFVKFTAIGIYLEESSLGALAEKWTAKPADELAASPDFYADIINGPFEKFVRVTMILPLTGEMYSDKVSENCMAHWKAIGILTEAEVDAVNKFKEVFKPETFPPGSSILFTHSTSGALSIAFSKDDSVPETNKLVIENRKLCRAVLESIIGEHGVSPAAKHSLAIRFCEHFKSQSAANQEEVHVENPVTINA
Leersia perrieri	Monocots	LPERR02G12100	271	9	29098.5	chlo	Ⅲ	MNAVPPVASLLAGPAVAWPATVARLRPPHGVAVGPSPSGHHPTRYRASRGGARRLPIPSAAGGGTVGDAFVIEDTTNVKFPREIAVPGYTEPLIILGTGYREKFFLKIYAAAFYVDCSIGVDTTRWREKVGIEAFDASLIFDSIFKALVVKSLSIILVRDVDGKTFVKALDDIIARQIKKPSAEEEQGLSTFQKTFLGRSLKQGTTVYLTWVEPSRLLISIAGSQDPCQVDAEITSATVNYALYDGFFGSSPVSPTLKSSTAQLLEAILTK
Leersia perrieri	Monocots	LPERR02G28510	428	7.19	47714.8	cyto	Ⅲ	MKPDWSIFSKLDHNGGYLHKFPIDSPISHDIGLGLISHFGSLVESSFQHPRHICSTGSGAVQEAFGCFNKFAGAFYFWLARASNPNVLHKLSAIAGSSSRACRSQIKQITSCMQHFSGLRFGSQVREERAIQMLLAKLANATFGRLWNEVEERHACNILMLAAATVIPPFENISPKMLADSMALGRDGDHTRQPVDQHSMEETRSGCTCVAVPRIILTEDATEPKTGIKFPTFLDDNSNPTAEVLVGMGFRSMRIMRVKNLNLYAFGLYIQPDSICKMLGPKYASVPVAELKDHPDFYEDLLRENIHMTVRLVVSYNGLSIGTVRDAFEKSLCFRLQKMNPNTDYHCLKMFGSYFSEDICIPAGTKIDFRQTSDGQLITEIDGKQIGAVQSKDLCKAFF…
Leersia perrieri	Monocots	LPERR07G16690	275	8.87	29946.3	chlo	Ⅲ	MEQRGRLHQQLLEVAESTDTSAPWAVRPFAVAIAAAAAAAASLTLTSKSAGRPPLPHPAPSAPLFASLSLAADGSVEHRTGAAFPAELAGGQRRLLGVGLRRTTILGLKSIDVYAFGVYADGRDLRQLREKYQKLPVSELKENAELIDDALERDIRMTVRLQIVYGRLSIRSVRSAFEKSVGSRLQKFGGSDTNELLQSFVSLFKDEYKLPKGSVIELSRESGHVLKISIEGEELGSIQSKLLCKSILDLYIGDDPFDKNAKDSIQEKMASILKN
Leersia perrieri	Monocots	LPERR03G33170	241	4.92	24851.1	cyto	Ⅰ	MAPAVSELEVDGVVFPPAVTRPPGSGNTHFLAGAGVRGMEIAGNFIKFTAIGVYLEEDAAVPSLAKTWAGKSADELLAGGGEFFRDVVTGEFEKFTRVTMILPLTGEQYSDKVTENCVKAWKAAGVYTDAEGAAAEKFKAAFKPHQFPPGSSILFTHSPSGVLTVAFSKDSSVPEEEDVAAAATIENRALCEAVLDSIIGEHGVSPAAKRSVAARLSELMKAGATGDVPPPPASAAAAVSA
Leersia perrieri	Monocots	LPERR11G00880	208	4.79	23170.3	cysk	Ⅳ	MATVEVEGIPFPQEIAANKPLSLLAHGITDIEIHFLQIKYNAIGVYLEKENVLEHLESWKGKKAEELAQDDGFFQALISAPVEKLFRIVVIKEIKGSQYGVQLESSVRDRLVSVDKYEEDEEEALEKVTEFFQSKYFKPNSALTFHFPTTPGIAEISFVAEGKSEAKLTVENKNVAEMIQTWYLGGESAVSPTTVKNVADQFAALLSA
Leersia perrieri	Monocots	LPERR12G00940	208	4.79	23303.6	cyto	Ⅳ	MATVEVEGILFPQEIAANKPLSLLAHGITDIEIHFLQIKYNAIGVYLEKENVLEHLESWKGKKAEELAQDDGFFQALISAPVEKLFRIVVIKEIKGSQYGVQLESSVRDRLLSVDKYEEDEEEALEKVTEFFQFKYFKPNSVLTFHFPTTPGIAEISFATEGKSEAKLTVENTNVPEMIQKWYLGGESAVSPTTVKSLADQFAALLSA
Lolium perenne	Monocots	KYUSg_chr2.16187	199	9.98	20950.1	chlo	Ⅲ	MVSLRFPTATFAHLPPPPPPHRAAIAAAIAAAAAAAAAAASFTLTAKSAGRPLPHPAHSAPLWASLSLADGATPGNVEPRTGAAFPAEAAGGRRLLGVGLRKTTVLGLKSIDVYAFGVYADDSDLKQLRDKYQKLPVSELKENAELISDALERDIRMTVRLQIVYGRLSIGSVRSAFEKSVGSRLQKFGGSDTKELLQR
Lolium perenne	Monocots	KYUSg_chr4.5001	231	4.99	24037.5	cyto	Ⅰ	MAVSELEVDGVVFPPLARPPGTAHAHFLAGAGVRGMELGGNFIKFTAIGVYLQADAAVSALAAKWAGKPADELAADNAFFRDVVTGEFEKFTRVTMILPLTGAQYSEKVTENCVAYWKAVGKYTDAEAAAVDKFKEAFKAESFPPGASILFTHSPAGVLTVAFSKDSSLPESGGMAIENRPLCEAVLESIIGEHGVSPAAKLSLATRVAELLKEAAPVGEPAVAEPVSVSA
Lolium perenne	Monocots	KYUSg_chr5.15800	190	4.73	20899.5	cyto	Ⅳ	MSSWVQNCVTDIEIHFLQIKFNAIGVYLDTAGVMEHLQGWKGKNQLLEDEAFFSALVSAPVEKVLRLVVIKEIKGSQYGVQLESSVRDRLVATDSYDDDEEEALEKVADFFQSKYFRPGSVVTFHFPATPTGAAAEISFATEGKEETKVAVENAGVAEMIQRWYLGGESAVSQSTVKSLAEHFAAVLSSP
Lolium perenne	Monocots	KYUSg_chr7.35158	411	8.85	46058.5	chlo	Ⅲ	MKPDRLIFANLGHGGVCMHKFPPEFPMSHDLGLTMVTHLGRLLGSSLQHRSQICSSGNVKVKEAFICLRKVARAFCFWFSRAYGPKSFSHIKQVTSHMHNLVRLQFGSLKEEHAVQMFLARLAQATLGRLWNDIEQKHASNLLTIAGFATIVPPFENISPKMLAESMAFGNIDGYFNRPADQPCLDGKRLSCCAVAVPSTIFQEDAVEPKTGIKFPAFLEDEASPATAVLVGVGFKGMKIMRVKNLNLYAFGLYMQPQSICEKLGPKYASVPTTKLKDDPDFYNDLLRENLHIRVRLVVNYNGLSIGAVRDVFEKSLGLRLQKMNPNTDYRCLKTFGSYFTEDIPIPAGTKIDFCQTSDGQLITESKSVLFRAKTFAEERCFEFLLRIDDPLGIKRLPD…
Lolium perenne	Monocots	KYUSg_chr6.5120	180	8.93	20668.8	nucl	Ⅲ	MRLKTDLANASIVEWELEIAPRETRYLSMYSRKDVLKVYADAFARKLKSLVFARLWFKSLSVTNKTSDLLPAAFGWIAVWFSNIQPDSVCNKLGSKYASVPAAELKDHPDFYEDLLRENIHMTVRLVVSYNGLSIGTVRNAFEKSLCFRLQKMNPNTDYDCLKTFGSYFSEDIRIPAVSF
Lolium rigidum	Monocots	gene-LOC124669185	275	9.23	29252.5	chlo	Ⅲ	MVSLRFPTATFAHLPPPPPPHRTAIAAAIAAAAAAAAAAASFSLTAKSAGRPLPHPAHSAPLWASLSLADGATPGNVEPRTGAAFPAEAAGGRRLLGVGLRKTTILGLKSIDVYAFGVYADDSDLKQLRDKYQKLPVSELKESAELISDALERDIRMTVRLQIVYGRLSIGSVRSAFEKSVGSRLQKFGGPDTKELLQSFVSLFKDEYKLSKGSVIELSRESNHVLKISIGGEEVGSIQNKLLCQSIFDLYIGDDPFDRSAKDNIQGSLASIIKA
Lolium rigidum	Monocots	gene-LOC124671264	413	9.1	46069.6	cyto	Ⅲ	MKPDRLIFANLGHGGVCMHKFPPEFPMSHDLGLTMVTHLGRLLGSSLKHRRQICSSGNVKVKEAFICLRKVARAFCFWFSRAYGPKSFSHIKQVTSHMHNLVRLQFGSLKEEHAVQMFLARLAQATLGRLWNDIEQKHASNLLTIAGFATIVPPFENISPKMLAESMAFGNIDGYFNRPADQPCLDGKRLSCCAVAVPSTIFQEDAVEPKTGIKFPAFLEDEASPATAVLVGVGFKGMKIMRVKNLNLYAFGLYMQPQSICEKLGPKYASVPTTKLKDDPDFYNDLLRENLHIRVRLVVNYNGLSIGAVRDVFEKSLGLRLQKMNPNTDYRCLKTFGSYFTEDIPIPAGTKIDFCQTSDGQLITEIDGRQISAVQSKDLCRAFFDMYIGDSPVSLEAKK…
Lolium rigidum	Monocots	gene-LOC124679289	275	9.23	29203.5	chlo	Ⅲ	MVSLRFPTATFAHLPPPPPPHRTAIAAAIAAAAAAAAAAASFSLTAKSAGRPLPHPAHSAPLWASLSLADGATPGNVEPRTGAAFPAEAAGGRRLLGVGLRKTTILGLKSIDVYAFGVYADDSDLKQLRDKYQKLPVSELKESAELISDALERDIRMTVRLQIVYGRLSIGSVRSAFEKSVGSRLLKFGGPDTKELLQSFVSLFKDEYKLSKGSVIELSRESNHVLKISIGGEEVGSIQNKLLCQSILDLYIGDDPFDRSAKDNIQGSLASIIKA
Lolium rigidum	Monocots	gene-LOC124688582	427	8.38	47380.4	cyto	Ⅲ	MKPDWSFFSKLDHNGGYLHKFPADSLISHDTGLRLIAQVGTLVESSFQNPRHICSAGSGAVQEVFGCFNKVAGAFYFCLSRASNPKILHRLSAVAGSGSRACRSQIKQATSCLQHLAGLQFGSRVREERAIQMILARLANVTFGQLWNDVEEQQACNILMLAAASVIPPFENISPKMLMDSITLGKDGTQIREHMDQSYLEERRPGCARVAVPRTIFPEDVTEPTTGIKFPTLLEDNSNPTAEVLVGMGIRSMRIMRVKNLNVYAFGLYIQPDSVCNKLGSKYASVPAAELKDHPDFYEDLLRENIHMTVRLVVSYNGLSIGTVRNAFEKSLCFRLQKMNPNTDYDCLKTFGSYFSEDIRIPAGTKIDFRQTSGGQLITEIDGKQIGAIQSKDLCRAFF…
Lolium rigidum	Monocots	gene-LOC124702569	274	9.18	29155.3	chlo	Ⅲ	MIVATVVAPSLAGSAFTRPAAAFLRTRLLSPGDALPGSASRPASGCRVARGGGGARRPQISFAAGGGAVGDAFVIEGTTNVKFSRELMVPGSTEPLIVLGTGYRDKFFVKVYAAAFYVDYSIGVDTEQWRKKVGIEAFDASTVFDSIFKAPVVKCLSITLVRDVDGKTFVKALDDVIARQIKKPTAEEESSLSTFRNIFLGRNLKQGTSIYLTWSEPSVMLVSISTNQDASQVDAEIKSASVNYALYDGFFGSSPVSPTLRSSTAQLLEALLTK
Lolium rigidum	Monocots	gene-LOC124702572	273	9.27	29182.4	chlo	Ⅲ	MIAATVVAPSLAGSSFPRPAAAFLRTRLLSPGDALPGSASRLASGCRVARGGGARRPQIPFAAEGGAVGDAFVIEGTTNVKFSRELMVPGSTEPLIVLGTGYRDKFFVKVYAAAFYVDYSIGVDTEQWRKKVGIETFDASTVFDSIFKAPVLKSLSITLVRDVDGKTFMKALDDVIARQIKKPTAEEESSLSTFRNIFLGRNLKQGTSIYLTWSGPSVMLISISTNQDASQVDAEIKSASVNYALYDGFFGSSPVSPTLRSSTAQLLEALLTK
Lolium rigidum	Monocots	gene-LOC124706957	413	9.1	46069.6	cyto	Ⅲ	MKPDRLIFANLGHGGVCMHKFPPEFPMSHDLGLTMVTHLGRLLGSSLQHRRQICSSGKVKVKEAFVCLRKVARAFCFWFSRAYGPKSFSHIKQVTSHMHNLVRLQFGSLKEEHAVQMFLARLAQATLGRLWNDIEQKHASNLLTIAGFATIVPPFENISPKMLAESMAFGNIDGYFNRPADQPCLDGKRLSCCAVAVPSTIFQEDAVEPKTGIKFPAFLEDEASPATAVLVGVGFKGMKIMRVKNLNLYAFGLYMQPQSICEKLGPKYASVPTTKLKDDPDFYNDLLRENLHIRVRLVVNYNGLSIGAVRDVFEKSLGLRLQKMNPNTDYRCLKTFGSYFTEDIPIPAGTKIDFCQTSDGQLITEIDGRQISAVQSKDLCRAFFDMYIGDSPVSLEAKK…
Lolium rigidum	Monocots	gene-LOC124652333	215	4.68	23440.3	cyto	Ⅳ	MGSEHEKTVDVDGIPFPQEIIAGTKTLSLVGHGVTDIEIHFLQIKFNAIGVYIDTDGVMEHLQGWKGKNQLLEDDAFFNALVSAPVEKVLRLVVIKEIKGSQYGVQLESSVRDRLVATDSYDDDEEEALEKVADFFQSKYFRPGSVVTFHFPATATGAAAEISFATEGKEETKVAVENAGVAEMIQRWYLGGESAVSQSTVKSLAEHFAAVLSSP
Lolium rigidum	Monocots	gene-LOC124652559	215	4.69	23418.3	cyto	Ⅳ	MGSEHEKTVDVEGIPFPQEIIAGAKTLSLVGHGVTDIEIHFLQIKFNAIGVYLDTDGVVEHLQGWKGKNQLLEDDAFFNALVSAPVEKVLRLVVIKEIKGSQYGVQLESSVRDRLVATDSYDDDEEEALEKVADFFQSKYFRPGSVVTFHFPATPTGAAAEISFATEGKEETKVAVENAGVAEMIQRWYLGGESAVSQSTVKSLAEHFAAVLSSP
Lolium rigidum	Monocots	gene-LOC124680986	231	4.99	24095.5	cyto	Ⅰ	MAVSELEVDGVVFPPLARPPGTAHAHFLAGAGVRGMELGGNFIKFTAIGVYLQADAAVFALAAKWAGKPADELAADNAFFRDVVTGEFEKFTRVTMILPLTGAQYSEKVTENCVAYWKAVGKYTDAEAAAVDKFKEAFKAESFPPGASILFTHSPAGVLTVAFSKDSSLPESGGVAIENRPLCEAVLESIIGEHGVSPAAKLSLATRVAELLKEAAPVSEPAVAEPVSVSA
Lolium rigidum	Monocots	gene-LOC124695032	230	4.87	23884.2	cyto	Ⅰ	MAVSELEVDGVVFPPLARPPGTAHAHFLAGAGVRGMELGGNFIKFTAIGVYLQADAAVSALAAKWAGKPADELAADNAFFRDVVTGEFEKFTRVTMILPLTGAQYSEKVTENCVAYWKAVGKYTDAEAAAVDKFKEAFRTESFPPGASILFTHSPAGVLTVAFSKDSSVPESGGVAIENMPLCEAVLESILGEHGVSPAAKLSLATRVAELLNEAAPVGQAAAEPVSVSA
Musa acuminata	Monocots	gene-LOC103968959	214	8.62	23665.7	chlo	Ⅲ	MEAEVGRKEEEEKMEVEPKTGVSFPAKLSDGKQLCATGLRRRKLLALGINIYAFGMYVDIDARLKELLKAKFGEAAERPCKELYEAVIDGDVGIVVRLVIVFKGLTMSMVRKNFDEGLGGSLKKLTGGQKNEELIKKVMAAAKDGTKLPPGSVIEITRLPGHVLQAKVKDELMSKVESELLCRAYFHMYLGDDPFDKEAKERFGRTLVSSLSAP
Musa acuminata	Monocots	gene-LOC103976799	217	7.64	24021.1	chlo	Ⅲ	MQAEVGRKEEEEEEEKMEVEPKTGVSFPAKLPDGKQLCATGLRRRKLLAFGINFYAFGMYVHIDARLKELLKAKLGEAAEKPCKELYEAVIDGDVGIAVRLVIVFKGLTMSMVRKSFDEGLVGSLKKLTGGQKNEELIKKVMAAAKDGTKLPPGSVIEITRLPGQVLQAMVKDELVSKVESELLCRAYFHLYLGDDPFDKEAKERFGRTLVSSLSAP
Musa acuminata	Monocots	gene-LOC103977623	398	8.51	44085.4	cyto	Ⅲ	MKNNSLFANVDFADTPNLPTDFQLFQVLQEAFRFISKFAGSLSIGLSTQSDFNLLHKVPADVFGSIPSHSESCAQIKRVASSRQNLAALHFVFGSDNKYAIKAYLTKLASSTLSFFCEEVRVHHGFGLPILSLAAAFIPPFDNKSSKALANSITLESTSDQISGHVNQSHRKDYYHGCATLAASNINWKGDAIEPKTGIKFPTFLEDNFSLTTKVLVGIGSRSMRIIKLKSLKLYAFGLYVHPDSICEKLGSKYASVPVAELKNHSDFFEDLLREDINMTVRLVVNCNGLKVNTVRDAFEKSLRTRLQKMNPDTDYHCLRVFGSYFTQDIALPAGTTIDFRQTANGQLITEIGGRQVGAVHSKDLCRAFFDMYIGDLPVSLQAKEEVAENVAGLIRRC
Musa acuminata	Monocots	gene-LOC103993954	283	9.84	31640.5	chlo	Ⅲ	MGSLRFPFSLPQPPKPPQRPALRQAMAAAAVGAGVGLAISIALEPGACASGRGRKAGSEASPVWATLSLVETLPPTTIVEPRSGTKFPSVVDDGRRLLGIGVRYWKRPKRKNNISYAYGVYADESDVKRLRKKYGTFSVSELKGNKELIDDVLDQDLRMTIRLQIVNRMLSTRYLNETFAKVVENELQKYGGSKSSNNKELLQRFNSIFMDEHKLLGNSIFYLSRERGYILRIRINGKEMGKIESNRICKPLLDLYVGKNAYDKQALQDIQSTLASILQERSD
Musa acuminata	Monocots	gene-LOC103994656	281	9.39	30760	chlo	Ⅲ	MGSLRFRFSLPRPPKPPRGSTGATSFRLAAAAIGAGIGFAVGFSLESAADTSGSRRKPWSHASPIWASLSLADGPTGTSVEPRTGAAFPTVLDGGRRLTGIGLRKTSVLGLKNIDVYAFGVYADDSDMKGLREKYGTFSVSELEENKEFISDVLDQDLRMTVRLQIVYNRLSIGSVRNAFAKTVGSRMQKFSGSDNRELLQRFTSLFKDEYKLPRGSVIDLSREQGYVLQIRIGGKEVGEIQSKLLCKSVLDLYFGEDPFDKRAKEDIQSGLASILQERCD
Musa acuminata	Monocots	gene-LOC103994705	274	8.84	29672	chlo	Ⅲ	MAGVVAFSARPPSCTSHCRPKLHSVLQWRGLHCGSSKFPSTAPAPLLLAHPLGRTRPDSTPRASVGSADYVVEPGTSVKFPKELQVPGCSSSLVLLGTGYREKVFAIIGVKVYSAGFYADLSIRNTFDSWKGKSSTELLEDSSLFSSIFHAPLEKSLNIMLVRDVDGKTFWTALDDVISPRIKKPTADDESTLSTFQNTFQGRDLKRGTMIVLTWVEPSKMLISISSSGFPSNVDAEIKSMNVNLALYDGFFGDNPVSPTLKASVADGLRMLHG
Musa acuminata	Monocots	gene-LOC103972228	211	5	23695.1	cyto	Ⅳ	MAVGSETVMVDQVPFAPEITVTKPLSLLGYGVTDIEIHFLQIKYNAIGIYMEKEIIQHLADWKGKKGSELAEDDVFFDAVVSAPVEKYFRIVVIKEIKGSQYGVQLESAVRDRLAAIDKYEEEEEEALEKVTEFFQKKYFKKDSLITFHFPAASRTAEISFATEGKEEAKVKVENPNVAEMIQKWYLGGTRSVSPTTVKSLADNLGTMLAQ
Musa acuminata	Monocots	gene-LOC103981836	236	5.01	25003.5	cyto	Ⅰ	MSGGTGSPLPMLEVEGVVFPPVVTPPGSTKAHFLGGAGVRGLEIEGRFVAFTAIGVYLEDAAVQSLASKWKGKSADELDGAVEFFRDIFGGPFEKFTRVTLLKPLTGQQYAEKVSENCTAQWKAAGVYAEADGAALEQFKEAFRAETFPPGSSILFTHAPSDSLLIAFSKDGSMPEAGIAMIQNQPLSQGILESIIGENGVSPGAKRSLALRFSELLKQHCEAEETKLVNPVAVIV
Oryza rufipogon	Monocots	ORUFI02G14620	375	7.59	40277	chlo	Ⅲ	MAHADAKRQEKHKSPLEFLTTSLGGCLGSLGGKSATGCEVGDAFVIEDTTNVKFPREIAVPGYTEPLVILGTVCNLNFSSLLGYREKFFLKIYAAAFYVDCSIGVDTMRWSEKVGIETFDASSVFVSIFKAPVVKSLSIILIRDVDGKTFVKALDDIIARQIKKPSAEEEQGLSTFQKTFLGRSLKQGTTVYLTWLEPSRLLISISGNQDPCQVDAEITSATVNYALYDGFFGSSPVSPTLRSSTAQLLEAILTNVVVGKKLATTVYDKVAGIGTVVVGKVQQDTNSSSLASNEPATGQHLEKGVTVTAYIADKLRPSNEDHALSEAISGAVQWRKKVVAVAASGDTMTKAREAVTSLTDGKRVSNTMQPVLVRS
Oryza rufipogon	Monocots	ORUFI07G20120	274	9.49	29545	chlo	Ⅲ	MVSLRFPAATFPRLPPPRPPSRPAFAAALAAAAAAAAAAAASLTLTAKSAGRPPLPHPAPLWASISLADGAAPGSVEPRTGAAFPAETSGGRRLLGVGLRRTTILGLKSIDVYAFGVYADDHDLRQLREKYQKLPVSQLKENAELINDALERDIRMTVRLQIVYGRLSIRSVRSAFEKSVGSRLLKFGGSDTHELLQSFVSLFKDEYKLPKGSVIELSRESSHVLKISIEGEELGSIQSKLLCKSILDLYIGDDPFDKNAKESVQENMASILKN
Oryza rufipogon	Monocots	ORUFI02G36170	300	6.09	33849.8	nucl	Ⅲ	MQHLAGLRFGSQVREEHAIQILLAKLANATFGRLWNEVEERHACNILMLAAATVPPFENISPKMLADSMTLGRDNGRTREPVDQHSLEENHSGCTCVAVPRIILPEDATEPKTGIKFPTLLEDNSNPTSEVLVGMGFRSMRIMRVKNLNLYAFGLYIQPDSICKRLSPKYASVPVSELKDHPDFYEDLLRENIHMTVRLIVSYNGLSIGTVRDAFEKSLCFRLQKMNPNTDYHCLKTFGSYFSEDICIPAGTKIDFRQTSDGQLITERAFFDMYIGDPPVSVETKQDIAQNVGGLIRRCY
Oryza rufipogon	Monocots	ORUFI03G40690	233	4.96	23984.1	cyto	Ⅰ	MAAVSEVEVDGVVFPPVARPPASARTHFLAGAGVRGVEIAGNFIKFTAIGVYLEEGAAVPALAKKWAGKSADELAADAAFFRDVVTGDFEKFTQVTMILPLTGEQYSDKVTENCVAAWKAAGVYTDAEGAAADKFKEAFKPHSFPPGASILFTHSPAGVLTVAFSKDSSVPEDAVAAAAIENRALSEAVLDSIIGEHGVSPAAKRSIAARVSQLLKAESTGDVAPAEPAPVSA
Oryza rufipogon	Monocots	ORUFI05G23340	157	9.72	17200.6	cyto	Ⅰ	MEKHLALAYIRIKLRDSVVNPFGKSEGNYFEEDQHTAECSVTHKVIVGLVQIENRTLSEAVLDSIIVEHGVSPAVKMSIAAHVSQLLKAESTAGLDATGGRGGVNAMAPRRETTSMRRRRGGLDATAMRQMEGRRRGWHGGTRYWSSGRGTITVDLL
Oryza rufipogon	Monocots	ORUFI11G00980	241	5.3	26951	cyto	Ⅳ	MSLLECKFFRRVGTEIATVEVEGIPFPQEITVSKPLSLLANGITDIEIHFLQIKYNAIGVYLEKDNVLAHLESWKGKKAEELVQDDGFFQALVSAPVEKLLRIVVIKEIKGSQYGVQLESSVRDRLVSVDKYEEDEEEALEKVTEFFQSKYFKPNSVITFHFPTTPGIAEISFVTEGKGEAKLTVENKNVAEMIQKWYLGGESAVSPTTPKTVIEVKVGICPCTAHVRIKSTSGSNFQLVY
Oryza rufipogon	Monocots	ORUFI12G01110	208	4.9	23200.4	cyto	Ⅳ	MATVEVEGIPFPQEITVSKPLSLLAHGITDIEIHFLQIKYNAIGVYLEKDNVLGHLESWKGKKAEELVQDDGFFQALVSAPVEKLFRIVVIKEIKGSQYGVQLESSVRDRLVSVDKYEDEEEESLEKVTEFFQSKYFKPNSVLTFHFPNTPGIAEISFVTEGKGEAKLTVENKNVAEMIQKWYLGGESAVSPTTVKSLADQFAALLSA
Panicum hallii	Monocots	gene-PAHAL_1G172000	273	8.83	29592.7	chlo	Ⅲ	MSLASVVSSARTSPAFARDTAGSCRRDCTRHLPLGGVQVPSACQLACRFTRSAARRLPVALATGGGAVGDAFVTEGSTNVKFPRELIVPGYTGSLVILGTGYRDKFFVKLYAAAFYVDYSLGIDTEQWKEKIGIESFDSNSVFDSIFKAPVVKSLSIILVRDVDGKTFVNALNDVIARKIKKPNAEEESSLSTFQNTFLGRNLKQGTSIYLTWMEPSRMLISISENQDPSQVDAEIKSATVNYAVYDGFFGNSPVSPSLRSSTAQLLEALLTK
Panicum hallii	Monocots	gene-PAHAL_1G420100	426	7.12	47450.4	cyto	Ⅲ	MKDWSIFSKLDHNGGYLHKFPVDSQISHDIGLGLISQVGSLVECSFQHPRHICATGSGAVQEAFSCFNKFAGAFYFWFSRASNPKLFQRLSTAAGSSSRACRSHIKQVTSCLQHLPGLQFGSQLREEHAIQVLLARLASATFGRLWTEVEECHACNVLMLAAATVIPPFENISPKMLAESMALGKYGGHIREPADQPYSEENRSCCACVAVPRLILPEDATEPKTGIKFPTLLEDNSNLSTEVLVGMGFRSMQIMRVKNLNLYAFGLYIQPDSICKKLGPKYACIPDAELKDHPDFYEDLLRENIDMTVRLVVSYNGLSIGTVRDAFQRSLGFRLQKMNPNTDYRCLKTFGSYFSEDIRIPAGTKIDFRQTSDGQLITEIDGKQIGTVQSKDLCRAFFD…
Panicum hallii	Monocots	gene-PAHAL_2G418500	277	9.06	29379.7	chlo	Ⅲ	MVSLRFPTAAVPRLPPKPVPNGVTIAATLAAAAAAAAAAAASLTLTAKSAGRPVPLPSPSAPLWASLSLADGAAPGSVEPRTGAAFPTEDAAGRRLLGVGLRKTSVLGLKSIDVYAFGVYADGNDLEQQLKEKYRKFSASELKGSAELINDVLGQDIQMTVRLQIVYGRLSIRSVRSAFEKSVGSRLQKFGGQDTKELLQSFVALFKDEYKLPKGSVIELSRESNHVLKISIEGEEVGSIQSKLLCRSILDLYIGDDPFDKSAKDNVQENIASILQS
Panicum hallii	Monocots	gene-PAHAL_4G290100	429	9.13	47598.2	cyto	Ⅲ	MMKPNQLILSNLDIDKGYVYKFPSELPLSHDLGLSLFSHAGSVVGTSLRHHRKICSSGNVMVHGAFNRLNKFSRALFFWLSRPSDPKIFHWLSAIAVTSSRSCQLHMKQVSSHMQNLTRLQLGFLVREEQAIQLLLARLANAMIGRLCNDFEKQGACNLLTLAGTAAVAPPLENISPIMLAEAITLRNTDGYISRLVDQPYVEGKCRSCASPSVPSTIFKEDAIEPKTGIKFPAFLEDDSSPSAPVLVGIGFKGMRVMRVKNLNLYAFGLYMQPNSIREKLGPKYASVPTDKLMENPDFYRDLLRENLDMRVRLVVNYNGLSVGAVRDVFEKSLGLRLKKMNPNTDYHCLKTFGSHFTEDIAIPVGTKIDFCQTSDGKLITEIDGKQIGAVESKDLCKA…
Panicum hallii	Monocots	gene-PAHAL_3G008000	217	4.72	23562.6	cysk	Ⅳ	MGSEPETVEGIPFPAEITAGSGNPLSLLANGITDIEIHFLQIKFNAIGIYLHNNDVLLGHLQSWKGKTADDLLGDDAFFQALVSAPVEKLFRVVVIKEIKGSQYGVQLESSVRDRLVAADRYEDEEEEALEKVADFFQAKYFKPASVITFHFPATPPAGAAAEISFATEGKDEAKMRVENENVAGMIQKWYLGGESAVSPTTVRSLADRFAALLSAA
Panicum hallii	Monocots	gene-PAHAL_3G142600	218	5.19	22571.7	cyto	Ⅰ	MAVSSEVAVEGVVFPPVACPPGSSRKHFLAGGGVRRMEAEGNFVKIAAIGVYLEDAAVAALAGKWAGKTADELAADPAFFRDVYTGEFEKFTRVTFIWPKTVAAEEFAGKVMESRVAYLKATGAYTDAEAAAVEEFNAAFKSHSLAPGASVLFTHSPAGVLTVAFSDDSSAPGAGIAAIENKALCEAVLESIIGERSVSPATKQSIATRVPEILKGGA
Panicum hallii	Monocots	gene-PAHAL_8G008800	217	4.68	23524.5	cysk	Ⅳ	MGSETETVEGIPFPAEITAGSGNPLSLLANGITDIEIHFLQIKFNAIGIYLHNNDVLLGHLQSWKGKTADDLLGDDAFFQALVSAPVEKLFRVVVIKEIKGSQYGVQLESSVRDRLVAADRYDDDDEEALEKVADFFQAKYFKPASVITFHFPATPPAGAAAEISFATEGKDEAKMRVENENVAGMIQKWYLGGESAVSPTTVRSLADRFAALLSAA
Panicum hallii	Monocots	gene-PAHAL_9G032500	233	5.09	24149.5	cyto	Ⅰ	MAVSEVAVDGVVFPPVAHPPGSGRSHFLAGAGVRGMEIGGNFIKFTAIGVYLEEGAAVSALAKKWARKSADELASDVAFFRDVVTGDFEKFTRVTMILPLTGEQYSDKVTENCVAYWKAVGVYTDAEGAAVEKFKEAFKPETFPPGASILFTHSPAGVLTVAFSKDSSVPESGGVAIENKPLCEAVLESIIGEHGVSPAAKLSVAARVSELLKEASPAGGPPQAAEPAVPVSA
Paspalum vaginatum	Monocots	gene-BS78_04G296200	426	7.12	47273.2	cyto	Ⅲ	MKDWSIFSKLDHNGGYLHKFPIDSPVSHDIGLGLISQVGNLVECSFQHPRHICATGSGAVQEVFSCFNKFAGAFYFWFSRASNPKLFQRLSAAAGSSSTACRSHMKQVTSCLQHLPGLQFGSQLREEHAIQVLLARLASATFGRLWAEVEERHACNVLMLAAATVIPPFENISPKILADSMALGKGGRHIQEPVDQPYSEENSPGCACVAVPRVILPEDATEPKTGIKFPTLLDNNSNLTREVLVGMGFRSMRIMRVKNLNLYAFGLYIQPDSICKKLGPKYACIPDAELKDHPDFYEDLLRENIDMTVRLVVSYNGLSIGTVRDAFEKSLGFRLQKMNPNTDYNCLKTFGSYFSEDIRIPAGTKIDFRQTCDGQLITEIDGKQIGTVQSKDLCRAFFD…
Paspalum vaginatum	Monocots	gene-BS78_06G177800	275	8.6	29771	chlo	Ⅲ	MRLASAVPCVQAFPAFTSPAAGSRRCSHTRLLPLGGAQAASRSVLACPIAPGGCGRVRWLPVPYAAGSSAVGDDFVTEGKTNVKFPRELAAPGYTDSLIILGTGYRDKFFVKVYAAAFYVDYSLGTDTKQWKEKIGIESFDDSSVFYSIFKAPVVKSLSIILVRDVDGKTFVNALNDVIARQIKAPNAEEESSLSTFQNVFLGRNLKQGTSIYLTWLEPARMLISISENQHPHQVDAEIKSATVNYALYDGFFGNSPVSPSLRSSTAQLLEALLT
Paspalum vaginatum	Monocots	gene-BS78_10G079000	426	8.86	46968.4	cyto	Ⅲ	MKPDQLILSSLDIDRGYLYKFQSEFPISHDLGMSLFSNAGTVVGTSLRHHRKICSSGNVMVHGAFSCLNKLSRALYLWLSRPSDPKIFRWLSAVAAAGSRSCQLRMKQVSSHMQNLTRLQFGFVVREEQAIQLLLARLASATIGRLLTEQQGACNLLTLAGAAAIVPPLENISPMMLAESIALRNVDFGISRPMDQPCVEGKCLSSACSSVPSTIFKEDAIEPKTGIKFPPYLEDDSSPSATVLVGIGFKGMRVMRVKNLNLYAFGLYMQPNSIREKLGPRYASVPTDKLLENPDFYSDLLRENLHMRVRLVVNYNGLSVGAVRDVFEKSLGLRLQKMNPNTDYHCLKTFGSHFTEDIVIPAGTKIDFCQTSDGKLITEIDGKQIGAVQSKDLCKAFFD…
Paspalum vaginatum	Monocots	gene-BS78_01G031900	230	5.03	23745.1	cyto	Ⅰ	MAVSEVVVDGVAFPPVARPPGSGRSHFLAGAGVRGLEIGGNFIKFTAIGVYLEDAAVPALAKKWAGKTADELASDVAFFRDVVTGDFEKFTQVTMILPLTGEQYSDKVTENCVAYWKATGVYTDAEGAAVDKFKEAFKPETFPPGASILFTHSPAGVLTVAFSKDSSVPAAGAVAIENKRLCEAVLESIIGEHGVSPAAKLSIAARVSELLKGTVDAADAAQAGAVPVSA
Paspalum vaginatum	Monocots	gene-BS78_01G032000	231	4.67	24234.5	cyto	Ⅰ	MAVSEVVVDGVVFPPVVHPPVSGRSHFLAGAGVRGLEIDGSFVKFTAIGVYLEDAAVSVLANKWRGKTADELASDVAFFRDVVTGDFEKFTRVTLIRLLTGEQYSDKVTENCVAYWNATGGGVYTDAEGVAVDRFKEVFKPEMFPPGSSILFTYSPAGVLTVAFSKDSSVPEAGGVAIENKPLCEAVLESIIGEKGVSPAAKLSIAARVSELLKGTADDDAAQEGAVPVSA
Paspalum vaginatum	Monocots	gene-BS78_08G019100	226	4.68	23826.1	cyto	Ⅳ	MGSEKETVTVEGIPFPAEITVEAGGSGKPAAALSLVGTGITDIEIHFLQIKYNAIGVYLPTSVDGPLLARLRGTWGGKAADELLGDEAFFQALVDAPVPKLLRVVVIKEIKGAQYGVQLESAVRDRLVAADAFGDDEDEALEKVVEFFQAKYFRPGSVVTFRFPATPGPAEITFATEGKGDASVAVENDNVAAMVQKWYLGGASAVSPTTVRSLAERFAALLSPPA
Phalaenopsis equestris	Monocots	gene-LOC110024433	288	9.36	31664.2	mito	Ⅲ	MVSLRLSFSFPQRPGRRSSNFPNSSSFPFSPAIVATTAAALAGATAGIKVALAISPNSNAIGDPPYHNPWNSDAPLWASLSLAESPATVVEPKTGVIFPSVVDGARRLLGIGLRKKNVFGLKNIDVYAFGVYAEVDDVKKLRKKYGVLSDSEFRGSKEFFSDVLDQDIRMTVKLQIVYGRLTIGSVRSAFEESVGNRLKKFSSSGNKDLLNRFTSLFRDEYKLPRGSVIDLSREQGYVLRTRIDGKEVGDIQSKLLCQSILDLYIGDDPFDKKAKEDFEVGLISLLQN
Phalaenopsis equestris	Monocots	gene-LOC110026033	425	8.7	46932.3	nucl	Ⅲ	MNFDDGNPHIFSMDSNVLNGFGVNYLSHLCSLVDFSLLNSNHLVISGSGALQEAFNCISKFAGALFIWLSTCSNPGRGRKILRSISRGSNIKNHKACSEIKHIARTNKIKILPFFSGADLHSVIPFVFSKFANSTATRLWKEFGSCQAFPVLSLAAALVPPFENLSAKVLSDSIQLGMVGDQIGEHVFLQNKEEGNQVCDTCIIPGRTLSRDAVEPKTGISFPTVLDKPLSGEVTSNLTAEVLVGMGFRSMKIIKFKSLKIYAFGLYVHFGSICKKLGHKYASVSAIELKDCSDFYEDLLREDVGLTVRLVVNCSGLKINSVRDAFEKSLRARLLKMNPNTDYECLSVFGSYFMEDIPLPIGTTIDFRRTTDGRLITEIGGRHIGAVQSKDLCRAFFDM…
Phalaenopsis equestris	Monocots	gene-LOC110026679	240	4.94	25545.2	cyto	Ⅰ	MAETVATPIEVEGVKFPAEISSPATSKPLFLGGAGARGIEVGGKFLAVTAIGVYLEAAVIPAIAGKWTGKKAEKLTDSVDFYRDIITGSFEKLTRVTMLLPLTGQQYSEKVSGNCVAAWKAAGEYTEEEATAINKFLEIFKPKNFLPGTSIIFTHSPHGSLTIGFLEGDGVPVAETDVIESKKLTNAVLESIIGENGVSPAAKQSLARRFSELLNKKEDQEEEDGILDVEKAKLGQDGVV
Phalaenopsis equestris	Monocots	gene-LOC110027344	209	4.99	23415.9	cyto	Ⅳ	MSSKEVMIDEIPFPVEITKTKPLALLGQGLTSLEIHFLQIKHNAIGIYIEKDVTQHLGNWKGKKRAELEDDNLFFDALVSAPVEKLFRIVVIKEIKGSQYGVQLEGAIRDQLAAAEKYEEEEEEALEKVAKFFQTLYLKKDSVITFYFPATSSTAEITFSTDGKGESMVEVENANVVEMMQKRYIGGSMAISPSTVKNLADKFEAILSQ
Pharus latifolius	Monocots	Phala.02G120700.v1.1	254	8.24	27371.6	mito	Ⅲ	MSVASLVPSSAALACTRLLPLGSLPSRGVATRGRGRRLCISCAEGGAAGNAFVTEGTTNVNFPRQIMVPGYPEPLIILGTGYREKIFVKVYAAAFYMDYSISVDVETWRKKVGIATFDASLVFDSIFKAPVVKLLSIILVRDVEGKTFVKALDDIIARQIKEPTAEEESALSTFQNTFLGCNLKQGTSIYLTWLEPSRMLITISANEGPCQADAEIKSATVNSALYDGFFGNSPVSPSLRSSTVQLLEAILSQK
Pharus latifolius	Monocots	Phala.02G305700.v1.1	427	6.94	47575.7	cyto	Ⅲ	MKPDWLTFSKLDHNGGYLHKLPVEFSISHDIGYSLLSQVGTLVDSSFKHPKQICTSGNVAVQEAFNCLNKFAGAFYFWLSRASNPKIFHRLSAIAGTSSRAYQSHIKQVTSCIRHLAGLHLGSQVREEHAVQMLLAKLANATLGRLWDEAEHHHACNVLMLAAATVLPPFENISPKMLAESMTWGNDDGCISEPVSQPYLEGKNLGCACVAVPRMILLEDATEPKTGIKFPTFMEDDYNPTAEVLVGMGFRSMQIMRVKNLNLYAFGLYLQPDAICKKLGPKYASVPSAELKDHPDFYEDLLRENIHMTVRLVVSYNGLSIGTVRDAFEKSLSLRLQKMNPNTDYHCLKTFGSFFSEDIRIPAGTKIDFRQTSDGQLITEIDGKQIGAVRSKDLCKAFF…
Pharus latifolius	Monocots	Phala.04G058100.v1.1	428	6.36	47693.6	nucl	Ⅲ	MKPDWLYFANIDHDGGYLHKFPPEFPISHGLGMGLFSNFGTLVESSFHHHRQICSTGNAAVQEAFNCVNKFAGDFYFWLSSSSNPNIFRRLSATAGSSSRAYQSHISKVISCMQNLDVLRFGPGVGQEHAIQMLLSRLANVTLGRLWNEVEQHQACNVLTLAAAASVIPPFENISPKMLSELMVLGSIDGGISGPMDQPSLQEKHLGCACVAVQRTIVPEDATEPKTGIKFPTFLEDYSSPTTEVLVGMGFRSMRIMRVKNLNLYAFGLYVQPNSICEKLCSKYASVPTAELKDHPDFYEDLLRENIHMTVRLVVNYNGLSIGTVRDAFEKSLCFRLQKMNPDTDYRCLKTFGSYFNEDIPIPAGTKIDFRQTTDGRLITEIDGKQIGAVQSKDLCRAF…
Pharus latifolius	Monocots	Phala.05G080200.v1.1	271	9.28	29258.9	chlo	Ⅲ	MVSLRFPSASFPHFPPPPPPHRAAIAAAIAAAAAAAGFALAAKPHGPLLHSLPPATPLWASLSLADVTTAGSVEPRTGTAFPAEAAGGRRLLGVGLRKTSILGLKTIDVYAFGVYADDKDLNQLRAKYQKLSVSELKESNEMITDVLEHDIGMTVRLQIVYGRLSIRSVRGAFEKSVGSRLQKFGGLHTKELLQRFVSLFKDEYKLPKGSVIELSREPSYVLKISIEGEELGSIQSKLLCKSILDLYIGDDPLDKNAKDSIQENMASVLKK
Pharus latifolius	Monocots	Phala.01G033500.v1.1	228	4.79	23795	cyto	Ⅰ	MAVSALEVEGIAFPPTSHPPGCDATHFLAGAGVRGLEIEGNFVKFTAIGVYLEETALPELAGKWAGKTSDELAAEAAFFRDVVTGEFGKFTRITMILPLTGEQYSDKVAENCVAGWEAAGVYTEAEGKAVDKFKEAFKPQSFPPGSSILFSHSPNGALTIAFSKDTSVPEDGSAVIENKALCEAVLESIIGEHGVSPAAKRSLAERVSVLLKGASDAGATPMPMSVSL
Pharus latifolius	Monocots	Phala.09G012100.v1.1	210	5.02	23778.2	cyto	Ⅳ	MGSETVLVDGISFPSDILTTTSLSLMGYGVTDMEIHFLQIKYNAIGIYLDKNNVLAYLNNWKGKNVEELVEDDGFFEALASAPVEKLFRIVVIKEIKGSQYGVQLESSVRSRLVSIDKYEEEEEEALEKVTKFFQNKYFKPNSVIFFHFPTTPKVVEISFLTEGKDEAKMTMENKNVAEIIQKWYLDGNHAVSPTTVRSLTSHFAALLSL
Phoenix dactylifera	Monocots	gene-LOC103703337	265	8.65	29039.6	chlo	Ⅲ	MLGAVSHPARPPSLVSRCRTKAAPFFVLERRPLLRAFSTFPCLNSLHSPFIPRASVGSSEYVMEPGTNVKFPRELRVPGCSGLLVLLGTGYREKVFAIIGIKVYAAGFYAEPSIRERLDAWKGKPAAEILDDCSLFSSILQAPLEKSLNIMLVRDVDGKTFWNALDDVISPRIKNPTSVDESALLTFRNTFQSRDLKQGTFIFLTWVEPSKMLISISSGGFPSKVDAEIESANVSMALYDAFLGESPVSPTLKTSVANGLTEIFS
Phoenix dactylifera	Monocots	gene-LOC103704918	428	7.56	47590.2	nucl	Ⅲ	MKNSWLFLTNLDVDGECPYIFPTEFQLSEGFGLLSQFGSLVDSSFHRSNQIYVSGSLALQEAFSCISKFSGALFVWLSTGSNSNLLRKLSGNAHGSNSIFSQSCTQIKHFTSSSQNLARLHSGSGSNNEFAIPVLLAKFVNSTIGRMWKEVEQHHACSVLSLAAALIPPFGNIRSSKVLSESIPLENTDERINGFMDRSCNEDDYRGCSSLSMSNITWKRGAVEPKTGIKFPTFLEDNSNPTTEVLIGTGSRSVRIIKLKSMNVYAFGLYIQPDSVCEKLGPKYSSVPVGELQNRTEFFEDLLREDIHMTVRLVVNCNGLKINTVRHAFEKSLRTRLLKMNPDTDCHCLRAFGSYFTQDIPLPMGTTINFRQTADGRLITEIGDKHIGSVHSKDLCRAF…
Phoenix dactylifera	Monocots	gene-LOC103717652	282	9.13	30806.3	chlo	Ⅲ	MVSFRFPFSFPRPPRPPHLPNASSRYPPAIAAAAAAAVGAGIGLAVALKSADQVEPSLMRLSSPMWASLSLSDAPATTGTSVEPKTGVAFPTALDGGRRLLGIGLRKSNVLGLKEINVYAFGVYADDSDVKKLSETYGTLSVSELKENKEFIADVLDQDLRMTVRLQIVYGRLSIRSVRSAFEKSVGSRIKKFSGADNKELLQSFTSLFKDEYKLPRGSVIDLSREQGYVLQTRIDGKDVGCIQSRLLCRSILDLYFGEDPFDRRAKEDIQLGLASILQNEI
Phoenix dactylifera	Monocots	gene-LOC103696411	234	5.29	24741.3	cyto	Ⅰ	MGEGAVALPKLEVEGFVFPPVVRPPGSSKTLFLGGAGVRGLEIGGRFITFTAIGVYLEDEAIRSLSGKWRGKTADELAASVDFFRDIVAGSFEKFTRVTMVLPLTGQQYSEKVSENCVAAWKAAGIYTEAEGMAIEKFKEAFKAETYGPGSSILFTHSPSGALTIASSEDGSMPEAGRVVIENKALCGAILESIIGEHGVSPAAKRSLAVRLSELLKESQDGEEKVGNPVPVRA
Phoenix dactylifera	Monocots	gene-LOC103708901	137	5.93	15369.4	chlo	Ⅳ	MHYTEFVYGKAKSGTNNGLIKEIKGSQYGVQLESAVRDRLAAIDKYEEEEEEALEKVSEFFQTKYFKKDSVITFNFPVTPRTAAISFVTEGKEQTKIKVENANVVEMIQKWYLGGSRAVSPSTVKSLAENLGAMLSQ
Phoenix dactylifera	Monocots	gene-LOC103721160	208	5.07	23267.8	cyto	Ⅳ	MGSEMVMVDGVPFPPEIVAKPLALLGHGITDIEIHFLQIKYNAIGIYMEKNIIEHLGNWKGKKGAELAEDDTFFEALVAAPVDKFFRIVVIKEIKGSQYGVQLESAVRDRLAAIDKYEEEEEEALEKVSAFFQSKYFKKDSVITFNFPASPRTVEISFVTEGKEETKIKVENANVVEMIQKWYLGGSRAVSPTTVKSLAENIGTMLSQ
Phoenix dactylifera	Monocots	gene-LOC108511484	146	5.04	15892.9	cyto	Ⅰ	MRQSLDGFYRFWGGVGDYHSLLKDIRAMVNDGMVLQAKHVFTETNGAVDWVTSFVANHYGDHLWVGEAELPSALRDIASSEDGSMPEAGRGVIENKALCVAILESIIGEHGVSPAAERSLAVRLSERLKESQDGEEKVGNPVPVRA
Pinellia pedatisecta	Monocots	PIPE00317	329	9.03	35467	chlo	Ⅲ	MHIYLFVRRGPELLTQTSHRGSAAEARVEKMVLGALLWSAAPPRPWCLPQGIHCSGCFCCAAGGGPTHLALPRGSLLEVAAASSSSTALPRRSGCGGSAVAFPTKKRGNCARVLPRASVGSAEYTVEPATNVKFQKDQQVPGCSTLLSLLGTGYREKVFAIIGVKVYAAGFYVDPSISELLHEWKGRPATEILDDPSLFKSIFQESKVKSLRIVLVRDVDGRTFWNALNDVISPRIKEPSATDVAALSTFRSTFEGRPLKQGTIILLSWVEPSRMLVSISSEGFPSAIDAEIQSMNVTFALFDAFFGPSPVSPTLKFSIVDGLMILLNH
Pinellia pedatisecta	Monocots	PIPE04157	281	5.06	30784	cysk	Ⅳ	MAESRDTGGAASSPCPGSLHGDKEACSNGCIGDNERGGSAAFWWPAWRRARGQLPFHLEWSLAGVPPWNPNMGSEMVMVDGIAFPPEISAAAKHLALLGHGINDIEIHFLQIKFTAIGVYLEKDVVNHLEKWKGKKGSELKVDEDFFEAIVSAPVGKLLRIVVIKEIKGSQYGTQLESAVRDRLAAVDKYEEEEEEALEKVIEFFQSKYFKKDSVITMNFPTAPLTAEITFATEGKEEAKIQVGNANVAEMIQKWYLGGTSAISPTTVESLAENLGQLLCQ
Pinellia pedatisecta	Monocots	PIPE09126	251	5.75	27043.9	cyto	Ⅲ	MAAVPAAGAVVGDDRRKGKSEVESTETTQEKEEKVGGEEEGAGAEGATEVLDVEPRTGVSFPVTTDDGKQQLAAVGVRKKGILGLSVKIYAFGIYADNAKLQETLRSKFRTAPTKPTKELYETVIDNDIAMSVRLVIVFGGLTMSMVRKNLDEGLGASLKKLKGSGGQKNDDELLDKSLESASDGIKLSTGSVIEISRLPGWVFQTKVKGEVLSRVKSDLLCRAFFHMYLGDEALDKEAKERVGRTLLSLF
Pinellia pedatisecta	Monocots	PIPE12386	286	9.47	31134.7	chlo	Ⅲ	MVSLRFPFSSFPQPPRRPGKLNFSGNTFRAAVAAAAAAATVGVGVGLAITLKMANPSANFLPKWSGGASPIWASLSLSDAGAAAGTSVEPKTGAEFPNVLDGTRRLLGVGLRKKNLFGLKSIDVYAFGVYADDSDVKRLKEKYGTLTISQLHESKEFHADILEQDLRMTVRLQIVYSRLSIRSVRSAFEQSVGSRLLKFSGSDNKELLQRFTSLFKDEYKIPRGSTIDLSREQGYVLHTKIDGKEVGSIQSKLLCQSILDLYIGDDPFDKLAKEEVGLSLASLLQN
Pinellia pedatisecta	Monocots	PIPE02220	438	8.6	48195.2	nucl	Ⅲ	MWNNWLFSGNLDLNGGLADIYPVESQLPHGFGGHLVSKFALFVDGSANSHNHLSLSGSMALRETISCISKFAGALFLWLSTGTNNNLLKRLSGKSHGPGPRHHHSCSQVKHTSHVQDLVGFQFCSISQSGNGLPVFFANVASSTVKRLWKEIEQLQYYPVLSLAGALVPPFDNISSKILLFPPEVPVEQFNVTRDQATRADDCGKCSSLSLRNISLIKDAVEPKTGIRFPTILDNHLIGEDTIEVLVGTGSRTMRVIRVKSLNVYAFGLYVHPDSVCKKLGPKYSSIPAGDLKNSPDFYNDLLREDIHMTVRLVVNCNGLKINTVRDAFEKSLRARLQKMNPTTDYHCLSVFGSYFNRDIPLPLGTTINFRRTVDGQFITEIGGKTIGAVQSRDLCSKS…
Pinellia pedatisecta	Monocots	PIPE19196	212	4.92	21788.8	cyto	Ⅰ	MAPAGLPAVSELQVEGTLFPAAVKPPGSSTNLFLAGAGFTAIGVYLGAAAATSLAPKWKGKTPEELACSEEFFLDVVTGPYEKFTNVTLIATLTGEQYSDKVAENCVAIWKAAGTYTDAEVRAVEEFKAAFRGRVFPPGSSILLAASSSGTLTIAFSKDGVVPEAGDVVVESSAMAEAFLESVIGQNGVSPAAKKSLAARVSDLLKKEHGGV
Pinellia pedatisecta	Monocots	PIPE20159	348	5.84	36879.1	chlo	Ⅱ	MVINLQLRRSHSLLPACPSQQLPPTSRHLVFQLCHAAISTPGSSAYQPSSPTLILPPNYRLAIARSPSYLGCSSSSPTPPTPQPHCSPPSPRNPATAGNKEREGMAPLPAVSEVQVEAAVFPPSVKPTGSSNTLFLGGAGVRGVVIDGNFIKVTAIGVYLEVAALPLLAEKWKGKTADELEGSLEFFRDIVTGPYEKFTRVTLLVPLPAHLYSDKVSEACVAIWKAAGIYTDAEADAVDKFKAAFKEEGFAPGNSILFTQSPSGTLTIAFSDDGSVPEAGKAVIANKPMSETVLETIIGENGVSPAAKKSLAARVSQLLGELDAVQPEKTQEAEKKQEQPEEAQKEIK
Pinellia pedatisecta	Monocots	PIPE22647	208	8.53	21548.6	nucl	Ⅰ	MAPAGLPAVSELQVEGTLFPAAVKPPGSSTNLFLAGAGFTAIGVYLGAAAATSLAPKWKGKTPEELACSEEFFLDVVTGPYEKFTNVTLIATLTGEQYSDKVAENCVAIWKAAGTYTDAEVRAVEEFKAAFRGRVFPPGSSILLAASSSGTLTVRRRPAGGGRRGGREQAMAEAFLESVIGQNGVSPAAKKSLAARVSDLLKKEHGGV
Pistia stratiotes	Monocots	Pis03355	285	9.42	30903.4	chlo	Ⅲ	MVSLRFPFSSFPQPSRRPPIPNTSGVAFRAAVASAAAVAAGVGMGLAISLKFANPSGSFLPKWSGGASPVWASLSLSDAGAAAGMSVEPKTGAEFPTVLDGTRRLLGVGLRKKSLFGLKNIDVYAFGVYADDGDVKKLKEKYGSLTIPQLQESKEFHADILEQDVRMTVRLQIVYSRLSISSVRSAFEQSVGSRLQKFSGSDSKELLQRFTSIFKDEYKIPRGSTIDISREQGHVLHTKINGKELGSIQSKLLCQSILDLYIGDDPFDKRARDEVELSLASLLQN
Pistia stratiotes	Monocots	Pis10530	245	6.91	26121.3	cyto	Ⅲ	MAAVPAAGAVHGVGDDHSKGKREVDTEGTTATGILGAHGETGATEVGTVVEPKTGVLFPVRMDDGKQLAAVGLRKKGIVGLSLKIYAFGIYADSTKLQEILISKFGTTAPEKPTKELYEAVIDNDIAMSVRLVIVFGGLTMTMVRKNITEGLGACLKRLNGGKKDEKLLEKVIGSAGDEIKLSTGSVIEISRLPGWVYQCKVKGEVLSKVESDLLCRAYLHMYLGDEAIDKEAKEQVGRTLLSLF
Pistia stratiotes	Monocots	Pis19079	292	9.33	31778.7	chlo	Ⅲ	MVLGAVLRYSAPFRPRCLPEVESIHRPSYSCVAGTGLTYLALPRRPVEVASQNSSSLALARRSGCSGKKKPKCVRALPRASVGSVEYAVEKATNVKFQKNQQVPGCSALLYLLGTGYREKVFAIIGVKVYAAGFYVDPSIAGALHDWKGKQATEILDDQSLFQSIFHASKVKSLQIVLVRDVDGQTFWNALNDVISPRIKEPSSIDKTALSMFRSTFEGRPLTQGTIILLSWVEPSKMLVSIASEGFPSAIDAEIQSMNVTFALFDAFFGSSPVSPTLKVSYANGLELLLNH
Pistia stratiotes	Monocots	Pis07622	209	4.89	23024.5	cyto	Ⅳ	MGSEMVLVDGISFPPEIAAAKPLVLLGHGINDIEIHFLQIKFTAIGVYTEKDVVKHLEKWKGKKGSDLKADDDFFDALVSAPVGKLLRIVIIKEIKGSQYGTQLESAVRDRLAAVDKYEEEEEEALEKVIEFFQSKYFKKDSVITMSFPTAPKTAEITFATEGKEEAAIQVGNANVAEMIQRWYLGGTSAISPTVVESLAENIGQLLCQ
Pistia stratiotes	Monocots	Pis12873	228	5.01	24082.6	cyto	Ⅱ	MASTELPAVSKLQVEAAVFPPTVKPPGSSNTLFLGGAGARGVTIQGNFIKVTAIGVYLEAAAVPLLAEKWKGKTAEELDGSLEFFREIVTGPYEKFTRVTMLLPLTGVQYSEKVTENCVGIWKAAGIYTDAEADAVEKFKAAFKDESFGPGDSILFTQSPLGTLTIGFSKDSSVPEAGKTVIANKPISETVLDTIIGENGVSPEARKSLAARISQLLGDLDKTAEVPK
Rhynchospora pubera	Monocots	gene-LUZ62_020786	270	8.87	29433.9	mito	Ⅲ	MVGLVSTRAPFTTIHSRSTFKSGISRCNSLNSLRYGLECLSSSLNWSLKKDAISLAPRASVESVDYVAEPATKVKFPKEMTVPGYLKSLVLLGAGYREKVFAIIGVKVYAAGFFVNSSIKEHLSSSKGKIEKEISVDFSIFNSIFNAPCEKSLNIKLVRNVDGKTFWDALNDVITPRIKEITGTDEVALSVFRTTFMDRTLKEGTNILLTWVEPSMLLISVSADRLPSNVDAKIESSNVNSALFDGFFGDSPVSPSLKSSVVSGLEAILN
Rhynchospora pubera	Monocots	gene-LUZ62_021749	308	8.31	33589.1	nucl_plas	Ⅲ	MNECNKVLGLSDPYASHNKKEETPDPSAIAATAMSSSLGFPFSHFPRFPHFSSSRASSSRSLATAAALAAASALGPSLVANSKFQPNISPLGWASLSLANASCSPVESRTGEVFPEDVDGGRRLLGVGVRRTNVLGLKSIDVYAFGVYADDSDVKKLNEKYGTATLSELKDKKEFIADALESDIRMTVRLQIVYGRLSIRSVRNAFAKSVGTRLQKFSASEPSDTDELLQKFVSLFRDDQKLPKGSVIELSREEGYVLRTRIDGEELGQIQSKLLCKSILDLYFGEDPLDKNAKQEIQLNLASRLKTT
Rhynchospora pubera	Monocots	gene-LUZ62_029137	394	9.1	44082.8	cyto	Ⅲ	MRRDWLLLPIADQTSAPNMISSDLQLVHGVGLNLISQFGSLVDTSLKRPKNLYASGTLALQDSLNRLNKITGALFFWISKETSSNLSHAKSTVQQSQIKHCVEKLKSNGRSMQVVLGRFLNMTIGKVLRDVQLNPNYGVLSLATATVPPFDNISPKMLAESVPFASYGENCRGCTNIPISEIAWIRDTTEQQTGIKFPTFLEDNFNYTTELLVGTGSKTMTIMRFKTLKVYAFGLYIHPDSLCEKLGQKYASTPTSELKNNPDFLRDLLREDIHMTVRLVVNCNGLSISKVRKTFEKCLRSRLEKMNPETDYHCLQKFGSYFSQDIRIPMGTTIDFRQTAEGQLITEINGRHIGAVQSKDLCKAFFDMYVGDLPVSAQAKNEIAGNVGSLIKRC
Rhynchospora pubera	Monocots	gene-LUZ62_031509	252	4.89	28268.5	cyto	Ⅲ	MATTEAEIKEQKAVAMTEEEEQLKVDMKEEVVTKEEKQNGKEEEVVKEDKEEEVKMEVEPSTGVKFPVKVSDGKQLDAMGVRKKRVTLLNVTVYGFGIYGDNDKLTELLKSKFEKAPEQPTKELYETVIDSDVGLMVRLVIVFPGLTMNMVRKNFDEVLGGVLKKLNGAPEDFEVAKRLMGEATDGIKLSSGSVIEITRLPGYTLQTKVKDEVISTVESELLCRAYFHLYLGEDPFDKNAKEKFGASLLSLF
Rhynchospora pubera	Monocots	gene-LUZ62_039940	270	8.81	29339.8	mito	Ⅲ	MVGLVSTRAPFTTIHSRSTFKLGISRCNSLNSLRYGLECLSSSLNWSLKKDAISLAPRASVESVDYVAEPATKVKFPKEMTVPGCLKSLVLLGAGYREKVFAIIGVKVYAAGFFVNSSIKEHLSSSKGKIEKEISVDSSIFNSIFNAPCEKSLNIKLVRNVDGKTFWDALNDVITPRIKEITGTDEVALSVFRTTFMDRTLKEGTNILLTWVEPSMLLISVSADRLPSNVDAKIESSNVNSALFDGFFGDSPVSPSLKSSVVSGLEAILN
Rhynchospora pubera	Monocots	gene-LUZ62_040559	270	8.81	29296.7	mito	Ⅲ	MVGLVSTRAPFTTIHSRSTFKLGISRCNSLNSLRYGLECPSSSLNWSLKKDAISLAPRASVESVDYVAEPATKVKFPKEVTVPGCTKSLVLLGTGYREKVFAIIGVKVYAAGFFVNSSIKEHLSSSKGKIEKEISVDSSIFNSIFNAPCEKSLNIKLVRNVDGKTFWDALNDVITPRIKEITGTDEVALSVFRTTFMDRTLKEGTSILLTWVEPSMLLISISADRLPSNVDAKIESSNVNSALFDGFFGDSPVSPSLKSSVVSGLEAILN
Rhynchospora pubera	Monocots	gene-LUZ62_040896	307	8.63	33518.1	golg	Ⅲ	MNECNKVLGLSDPYASHNKKEKTPDPLAIAATTMSSSLGFPFSHFPRFPHFSSSRASSSRSLATAAALAAASALGLSLVANSKFQPNISPLGWASLSLANASCSPVESRTGEVFPEDVDGGRRLLGVGVRRTNVLGLKSIDVYAFGVYADDSDVKKLNEKYGTASLSELKDKEFIADALESDIRMTVRLQIVYGRLSIRSVRNAFAKSVGTRLQKFSASEPSDTDELLQKFVSLFRDDQKLPKGSVIELSREEGYVLRTRIDGEELGQIQSKLLCKSILDLYFGEDPLDKNAKQEIQLNLASRLKTT
Rhynchospora pubera	Monocots	gene-LUZ62_046357	252	4.84	28328.6	nucl	Ⅲ	MATTEDEIKEQKAVAMTEEEEQLKVDMKEEVVTKEEKQNGKEEEVVKEDKEEEVKMEVEPSTGVKFPVKVSDGKQLDAMGVRKKRVTLLNVTVYGFGIYGDNDKLMELLKSKFDKAPEQPTKELYETVIDSDVGLMVRLVIVFPGLTMNMVRKNFDEVLGGVLKKLNGAPEDFEVAKRLMGEATDGIKLSSGSVIEITRLPGYTLQTKVKDEVISTVESELLCRAYFHLYLGEDPFDKNAKEKFGASLLSLF
Rhynchospora pubera	Monocots	gene-LUZ62_053651	277	9.13	30273.4	chlo	Ⅲ	MSSSLGFPFSHFPRFPNFSSSRTSSSSSRSLATAAALAAASALGLSLVANSKFQTNISPLGWASLSLANAICSPVESRTGEVFPEDVDGGRRLLGVGVRRTNVLGLKSIGVYAFGVYADDSDVKKLNEKYGTATLSELKDKKEFIADALESDIRMTVRLQIVYGRLSIRSVRNAFAKSVGTRLQKFSASEPSDTDELLQKFVSLFRDDQKLPKGSVIELSREEGYVLRTRIDGEELGQIQSKLLCKSILDLYFGEDPLDKNAKQEIQLNLASRLKTT
Rhynchospora pubera	Monocots	gene-LUZ62_054528	259	8.36	28044.2	mito	Ⅲ	MVGLVSTRAPFTTIHSRSTFKLGISRCNSLNSLRYGLECLSSSLNWSLKKDAISLAPRASVESVDYVAEPATKVKFPKEMSVPGCLKSLVLLGAGYREKVFAIIGVKVYAAGFFVNSSIKEHLSSSNGKIEKEISVDSSIFNSIFNGKNVDGKTFWDALNDVITPRIKEITGTDEVALSVFRTTFMDRTLKEGTNILLTWVEPSMLLISVSADRLPSNVDAKIESSNVNSALFDGFFGDSPVSPSLKSSVVSGLEALLN
Rhynchospora pubera	Monocots	gene-LUZ62_066037	270	9.1	29338.9	mito	Ⅲ	MVGLVSTRAPFTTIHSRSTFKLGISRCNSLNSLRYGLECLSSSLNWSLKKDAISLAPRASVESVDYVAEPATKVKFPKEMTVPGCLKSLVLLGAGYREKVFAIIGVKVYAAGFFVNSSIKEHLSSSKGKIEKEISVDSSIFNSIFNAPCEKSLNIKLVRNVDGKTFWDALNDVITPRIKEITGTDKVALSVFRTTFMDRTLKEGTNILLTWVEPSMLLISVSADRLPSNVDAKIESSNVNSALFDGFFGDSPVSPSLKSSVVSGLEAILN
Rhynchospora pubera	Monocots	gene-LUZ62_066688	270	8.81	29282.7	mito	Ⅲ	MVGLVSTRAPFTTIHSRSTFKLGISRCNSLNSLRYGLECPSSSLNWSLKKDAISLAPRASVESVDYVAEPATKVKFPKEVTVPGCTKSLVLLGTGYREKVFAIIGVKVYAAGFFVNSSIKEHLSSSKGKIEKEISVDSSIFNSIFNAPCEKSLNIKLVRNVDGKTFWDALNDVITPRIKEITGTDEVALSVFRTTFMDRTLKEGTSILLTWVEPSMLLISVSADRLPSNVDAKIESSNVNSALFDGFFGDSPVSPSLKSSVVSGLEAILN
Rhynchospora pubera	Monocots	gene-LUZ62_067012	280	8.98	30622.7	chlo	Ⅲ	MSSSLGFPFSHFPRFPNFSSSRTSSSSSSSSRSLATAAALAAASALGLSLVANSKFQTNISPLGWASLSLANAICSPVESRTGEVFPEDVDGGRRLLGVGVRRTNVLGLKSIDVYAFGVYADDSDVKKLNEKYGTASLSELKDKKEFIADALESDIRMTVRLQIVYGRLSIRSVRNAFARSVGTRLQKFSSSEPSDTDELLQKFVSLFRDDQKLPKGSVIELSREEGYVLRTRIDGEELGQIQSKLLCKSILDLYFGEDPLDKNAKQEIQLNLASRLKTT
Rhynchospora pubera	Monocots	gene-LUZ62_086336	252	4.89	28284.5	cyto	Ⅲ	MATTEAEIKEQKAVAMTEEEEQLKVDMKEEVVTKEEKQNGKEEEVVKEDKEEEVKMEVELSTGVKFPVKVSDGKQLDAMGVRKKRVTLLNVTVYGFGIYGDNDKLTELLKSKFEKAPEQPTKELYETVIDSDVGLMVRLVIVFPGLTMNMVRKNFDEVLGGVLKKLNGAPEDFEVAKRLMGEATDGIKLSSGSVIEITRLPGYTLQTKVKDEVISTVESELLCRAYFHLYLGEDPFDKNAKEKFGASLLSLF
Rhynchospora pubera	Monocots	gene-LUZ62_010432	221	5.35	24224.9	nucl	Ⅰ	MGTEACSMTVTEIELEGIMFPSALTPPRSGKTLFLGGAGVRGLDINGEFKVFTVTGVYLESEAVNFLTKRWKGKPVEQLSSSNQFYRDIVTGPFDKLSQVTLVAHLSGSQFVQKVVENCRTFMKKENLYSQKEEKAAIEFEKLFEPIDLPPGSTIFFTHCSSGQLKVTFSKDTSVPELENGVIDCPILKEVVLESIVGENGVSPAAKLSLALRIHDIINSV
Rhynchospora pubera	Monocots	gene-LUZ62_020011	208	4.96	23038.4	cyto	Ⅳ	MASEMVMVDDVAFAPELTLTKPLALLGTGITDIEIHFLQIKYNAIGIYLEKDIIAHLSSWKGKSATELADDDTFFEALVSAPVEKLFRVVVIKEIKGSQYGVQLESSVRDRLAAIDKYEEEEEEALEKVTNFFQSKYFSKGSVTTFSFPTSSKAEISFVTEGKPEAKHTVENANVVEMIQKWFLGGSRAVSPTTVKSLVEKFAALLAQ
Rhynchospora pubera	Monocots	gene-LUZ62_030497	190	4.9	20614.6	cyto	Ⅱ	MGEVSSFVLPPTPLVIDGITFPAFVTPPDSSKPFFLGGAGVRGLDIGGQFIKFTAIAVYLEESALQILAQKWSSNTADELTGSLEFYRDIINGPFNYLRSSIKLPSYITFSKDDSVPETNNAVIENTALSYTVLETIIGQIPVSPAAKRSLAVRFSEHFKLLSTTISQAKEQMEVPSPVTQPLEAALKLN
Rhynchospora pubera	Monocots	gene-LUZ62_034283	236	5.35	25320	cysk	Ⅰ	MVALVPKPTPLDVDGVAFPAFVTPPDSSKPPLFLAGAGVRGLDIAGRFVKFTAIAIYLQDSALDLLACKWTPHTNTPDQLASATDFFADIINGPFEKFIRVTMILPLTGEQYSEKVSENCVAHWKSIGIFTEAEANAVDKFKQVFKPETFPPGSSILFTHSPSGTLSIAFSKDDSVPETNMAVIENKALCRAVIESIIGEHGVSPAAKSSIAVRFCEHLKSQSAAQNQDNPVSINA
Rhynchospora pubera	Monocots	gene-LUZ62_038170	208	4.96	23026.4	cyto	Ⅳ	MASEMVMVDDVAFAPELTLTKPLALLGTGITDIEIHFLQIKYNAIGIYLEKDIIAHLSSWKGKSATELADDDTFFEALVSAPVEKLFRVVVIKEIKGSQYGVQLESSVRDRLAAIDKYEEEEEEALEKVTNFFQSKYFSKGSVVTFSFSTSSKAEISFVTEGKPEAKHTVENANVVEMIQKWFLGGSRAVSPTTVKSLVEKFAALLAQ
Rhynchospora pubera	Monocots	gene-LUZ62_045336	250	4.99	27341.2	cyto	Ⅱ	MGEVSSFVLPPTPLVIDGITFPAFVTPPDSSKPFFLGGAGVRGLDIGGQFIKFTAIAVYLEESALQILAQKWSSNTADELTGSLEFYRDIINGPFKKFYQIAFLRHLTGEQYTDKVIENSVNHWKVVGISVEKEAEAVDKFKDVFKPETFPPGTSIFFTQCPSGSISIAFSKDDSVPETNNAVIENTALSYTVLETIIGEIPVSPAAKRSLAVRFSEHFKLLSTTISQAKEQMEVPSPVTQPLEAALKLN
Rhynchospora pubera	Monocots	gene-LUZ62_049060	236	5.52	25333.9	cysk	Ⅰ	MVALVPKPTPLDVDGVAFPAFVTPPDSSKPPLFLAGAGVRGLDIAGRFVKFTAIAIYLQDSALNLLACKWTPHTNTPDQLASATDFFADIINGPFEKFIRVTMILPLTGEQYSEKVSENCVAHWKSIGIFTEAEANAVDKFKQVFKPETFPPGSSILFTHSPSGTLSIAFSKDDSVPETNMAVIENKALCRAVIESIIGEHGVSPAAKSSIAVRFCEHLKSQNAAQNQDNPVSTNA
Rhynchospora pubera	Monocots	gene-LUZ62_054959	221	5.01	24174.7	nucl	Ⅰ	MGTEACSMTVTEIELEGIMFPSALTPPFSGKTLFLGGAGVRGLDINGEFKVFTVTGVYLESEAVNFLTKRWKGKPVEQLSSSNQFYRDIVTAPFDKLSQVTLVAHLSGSQFVQKVAENCRTFMKKENLYSQKEEKAAIEFEKLFEPIDLPPGSTIFFTHCSSGQLKVTFSKDTSVPELENGVIDCPILEEAVLESIVGENGVSPAAKLSLALRIHDIINSV
Rhynchospora pubera	Monocots	gene-LUZ62_075590	248	5.45	27291.2	cyto	Ⅱ	MGEVSSFVLPPTPLVIDGITFPAFVTPPDSSKPFFLGGAGVRGLDIGGQFIKFTVIAVYLEESALQILAQKWSSNTADELTGSLEFYRDIINGPFKKFYQIAFLRHLTGEQYTDKVIENSVNHWKVVGISVEKEAEAVDKFKDVFKPETFPPGTSIFFTQCPSGSISIAFSKDDSVPETNNAVIENTALSYTVLETIIGQIPVSPAAKRSLAVRFSEHFKLLSTTISQAKEQMEVPRVSPNHLKLLLN
Rhynchospora pubera	Monocots	gene-LUZ62_079350	236	5.72	25319	cysk	Ⅰ	MVALVPKPTPLDVDGVAFPAFVTPPDSSKPPLFLAGAGVRGLDIAGRFVKFTAIAIYLQDSALDLLACKWTPHTNTPDQLASATDFFADIINGPFEKFIRVTMILPLTGEQYSEKVSENCVAHWKSIGIFTEAEANAVDKFKQVFKPETFPPGSSILFTHSPSGTLSIAFSKDDSVPETNMAVIENKALCRAVIKSIIGEHGVSPAAKSSIAVRFCEHLKSQSAAQNQDNPVSINA
Rhynchospora pubera	Monocots	gene-LUZ62_083640	238	5.35	25497.1	cysk	Ⅰ	MVALVPKPTPLDVDGVAFPAFVTPPDSSKPPLFLAGAGVRGLDIAGRFVKFTAIAIYLQDSALDFLACKWSPHTNANTPDQLASATDFFADIINGPFEKFIRVTMILPLTGEQYSEKVSENCVAHWKSIGIFTEAEANAVDKFKQVFKPETFPPGSSILFTHSPSGTLSIAFSKDDSVPETNMAVIENKALCRAVIESIIGEHGVSPAAKSSIAVRFCEHLKSQSAAQNQDNPASINA
Saccharum spontaneum	Monocots	Sspon.04G0014260-2B	145	9.36	16444.9	chlo	Ⅲ	MVGTSPGVADWWPRTKQRGCRTKLPWAMRRENCGRPPVVKSLSIILVRAVDGKTFVNALNDVIARQIKNPNAEEESSLSTLQNTFLGRNLKQGTSIYLTWLEPKRMLISISENQDPRQVDAEIESATVNYALYDGFFAFRCWPSL
Saccharum spontaneum	Monocots	Sspon.04G0014260-3C	199	9.02	21221.3	chlo	Ⅲ	MMNLVSVAPCAPAFPALMTPAAGSHRRFHTNAAASKSGLACRVARSGGGGGGARWLPVSCAAGGGAVGDAFVTEDTTNVKFPRELTVPGYTYPLVAVGTGYRDKFFVKVYAAAFYVDHSLRLDTEQWKEKIGIESFDAPVVKSLSIILVRAVDGKTFVNALNDVIARQIKNPNAEENLPCQPCRIPFLGAISNREQAYT
Saccharum spontaneum	Monocots	Sspon.08G0012260-2C	175	8.94	19676.8	chlo	Ⅲ	MRVMRVKNLNLYAFGLYMQPTSIREKLGPKYGSFPTDKLMENPDFYSDLLRENLDMRVRLVVNYNGLSVGAVRDVFEKSLGLRLQKINPNADFHCLKTFGSHFTEDITIPSGTKIDFCQTSDGKLITEIDGKQIGAVQSKDLCKAFFDMYIGDSPISLEAKKVVAQNVAGLIGRR
Saccharum spontaneum	Monocots	Sspon.01G0031250-1A	231	5.18	24015.5	cyto	Ⅰ	MAVPEVVVEGVVFPSVARPPGSAGSHFLGGAGVRGLEIGGNFVKFTAIGVYLEDAAVSALANKWAGKTADELASDAAFFRDVVKGDFEKFTRVTMIRPLTGQQYAEKVTENCVAFWKAVGLYTDAEGVAVEKFKEVFKPETFPPGASILFTHSPTGILTVAFSKDSSVPAAGGVAIENKPLCEAVLESIIGEHGVSPAAKLSLAARVSELLTKGTAAAADAPQVEPFSVTV
Saccharum spontaneum	Monocots	Sspon.01G0031250-1T	231	4.99	23983.4	cyto	Ⅰ	MAVPEVVVEGVVFPPVARPPGSAVSHFLGGAGLRGLEIGGNFIKFTAISVYLEDAAVSALAKKCAGKTADELASDAAFFRDVVTGDFEKFTRVTMILPLTGEQYAEKVTENCVAFWKAVGLYTDAEGVAVEKFKEVFKPETFPPGASILFTHSPSGVLTVAFSKDSSVPAAGGVAIENKHLCEAVLESIIGEHGVSPAAKLSLAARVSELLTKGTAATADEPQAEPVSVTA
Saccharum spontaneum	Monocots	Sspon.01G0031250-3C	231	4.99	23995.5	cyto	Ⅰ	MAVPEVVVEGVVFPPVARPPGSAVSHFLGGAGLRGLEIGGNFIKFTAIGVYLEDAAVSALAKKCAGKTADELASDAAFFRDVVTGDFEKFTRVTMILPLTGEQYAEKLTENCVAFWKAVGLYTDAEGVAVEKFKEVFKPETFPPGASILFTHSPSGVLTVAFSKDSSVPVAGGVAIENKHLCEAVLESIIGEHGVSPAAKLSLAARVSELLTKGTAATADEPQAEPVSVTA
Saccharum spontaneum	Monocots	Sspon.07G0018110-3C	217	4.84	23457.7	cyto	Ⅳ	MGSETETITFEGIPFPAEITAGGKPLSLLANGITDIEIHFLQIKYNAIGVYLHTTDSTLLGHLGAWKGKTAEELLADAAFWAALVSSPVEKLLRVVVIKEIKGSQYGVQLESSVRDRLAAADLYEDEEEEALEKVAEFFQSKYFKPASVITFHFPATPGPAEITFVTEGKGDAKITVDNEHVAGMIQKWYLGGENAVSPTTVRSLADRFAALLAVAA
Saccharum spontaneum	Monocots	Sspon.08G0012260-1A	409	9.15	45633.7	nucl	Ⅲ	MKPNQLILSNLDIDRGYPYKFQPEFPMSHDLGLNLFSQAGTVLGTSLRHHRKICSSGNVMVHGAFNRLNKLSRALYFWLSRPSDPKILRWLAAVAAKSSRSCQLRFNQVGSHMQNLTRLQFSFLVREEQAIQLILARLASATIGRLLNEQQHASNLLTLAGAAAIIPPLENISPMMLAESIASRNIDSDIRRPVDQLYVEGKCLSCACPSVPSTIFQEDPIEPKTGIKFPAFLEDDSSTSAAVLVGIGFKGMRVMRVKNLNLYAFDMQPTSIREKLGPKYGSFPTDKLMENPDFYSDLLRENLDMRVRLVVNYNGLSVGAVRDVFEKSLGLRLQKINPNTDFHCLKTFGSHFTEDITIPSGTKIDFCQTSDGKLITEKAFFDMYIGDSPISLEAKKVVA…
Saccharum spontaneum	Monocots	Sspon.04G0002130-2B	328	8.58	36559	nucl	Ⅲ	MKDWSIFSKLDHNGAYLPKFPIDSPVSHQIGLGLISQVGNLVECSFQHPRHICATGNGAVQEAFSSFNKFAGAFYFWFSRASNPKLFQRLSAAAGSSSRACRSHIKQVTSRLQHLPGLQFGSQLREEHAIQMLLARLASATFGRLWTEVEERHACNILMLAAATVIPPFENISPKMLAESMALRKDGGHTREPAEQSYSEENRPGCACVAVPRVLLTEDLTEPKTGIKFPTLLEDNSNLTTEVLVGMGFRSMRIMRVKNIQPDSVCKKLGPKYACIPDAELKDHPDFYEDLLRENIDMTVRLVVSYNGLSIGTVRDAFEKSLGFRLQK
Secale cereale	Monocots	SECCE1Rv1G0002750	266	9.64	28563.6	chlo	Ⅲ	MIVASVVPSPLARPAAARPVRTRLRPAGPSSESASGCRVPRGGARRPQHISFAAGGGAAGDAFVVEGATNVKFSREITVPGHTEPLIIIGTGYRDKFFVKVYAAAFYVDISIGLDTEQWRKKVGLETFDASSGFDSIFKAPVVKSLSITLVRDVDGKTFVKALDGVIARRIQKRTDEEESSLSAFRNSFLGRNLKKGTTIYLTWLEPSRMLVSVSTTEDQGPSQVDAEVKSATVSYALYDGFFGSSPVSPTLRSSTAQLLEAILTK
Secale cereale	Monocots	SECCE2Rv1G0086990	274	9.42	29357.7	chlo	Ⅲ	MVSLRFPTGTFARLPPPPPPHRAAITAAIAAAAAAAAAAGFALTAKSAGRPLPRPTHSAPLWASLSLADSGAPGNVESRTGAAFPSETAGGRRLLGVGLRKTTILGLKSIDVYAFGVYADDNDLKQLRDKYQKLPVSDLKENDELIKDALERDIRMTVRLQIVYGRLSIGSVRSAFEKSVGSRLQKFGGSDTKELLQSFVSLFKDEYKLPKGSVIELSRESNHVLKISIEGEDVGSIQNKLLCQSILDLYIGDDPFDKNAKINIQGSLASILKA
Secale cereale	Monocots	SECCE4Rv1G0254710	417	8.9	46135.4	cyto	Ⅲ	MKHDRLIFANIGHAGGYMYQYPPEFPMSHDLGLSLVTHLGRLLGSSLQHRREICSSGNVKAQEAFICLRKFARAFCFWFSRVCDPKNPHGFSHIKRVTSGVQNLVGSQFGSLKEGHAVQLLLARLAQATVGRMWNDIEQQHASNLLTMAGFAAIVPPFENISPKMLAQLMAFGNVDGYINMPADQSCLDGKRLTCSSVAVPTTIFQEDAVEPKTGIKFPAFLEDDSCPATTVLVGVGFKGMKIMRVKNLNLYAFGLYMQPNSICEKLGPKYASVPTTKLKDDPDFYNDLLRENLHIRVRLVVNYKGLSIGAVRDVFEKSLGLRLRKINPTTDYHCLKTFASYFTKDIPIPAGTKIDFCQTSDGQLITEIDGRQISAVQSKDLCRAFFDMYIGDSPVSLE…
Secale cereale	Monocots	SECCE6Rv1G0413310	423	7.94	47027.2	cyto	Ⅲ	MKPDWFIFSKLDHNGGYLHKFPIGSPISHDIGLGLISQVGALVESSFQHPRHLSSAGSGAVQEAFCCFNKVAGAFYFCLSRASNPKILHRLSAIAGSGSRACRAQIKQVSSCMQHLAGLQVREEHAIQMLLAKLANATLGRVWNEVEERHACNILMLAAASVIPPFENISPKMLADSMMLGKDGDQIRELVDQPYLDERRPGCARVAVPRTILPEDLTEPRTGIKFPTLLEENSNPTAEVLVGMGYRSMRIMRVKNLNLYAFGLYIQPDSICNKLGSKYASVPVAELKDHPDFYEDLLRENIHMTVRLVVSYNGLSISAVRDAFEKSLGFRLQKMNPDTDYHCLKTFGSYFREDIRIPAGTKIDFRQTCDGQLITEVDGKQIGAVQSKDLCRAFFDMYI…
Secale cereale	Monocots	SECCE6Rv1G0413330	120	8.37	13466.5	chlo	Ⅲ	MTVRLVASYNGLSISAVRDAFEKSLGFRLQKMNPNTEYHCLKTFGSYFKEDIRIPAGTKIDFHQKCDGQLITEVDGKQIGAVQSKDLCRAFFDMYIGDPPISVETKQDIAQNVGGLIRRC
Secale cereale	Monocots	SECCE5Rv1G0364630	231	5.04	23947.2	cyto	Ⅰ	MAVSELEVDGVVFPPLARPPGTEHSHFLAGAGVRGMDIGGNFIKFTAIGVYLQADAAVSALAAKWAGKPAADLAADAAFFRDVVTGEFEKFTRVTMILPLTGEQYSDKVTENCVAYWKATGVYTDAEAAAVDKFKEAFKPHSFAPGASILFTHSPAGVLTVAFSKDSSVPESGGVAIENARLCEAVLESIIGEHGVSPAAKLSLATRVAELLKEAAHAGGEPAAEPVSVSV
Setaria italica	Monocots	SETIT_006495mg	428	9.2	47417	cyto	Ⅲ	MKPNQLILSNLDIDRGYVYKFPSELPMSHDLGLSLFSHAGTVMGTSLRHHRKICSSGNVMVHGAFNRLNKLSRAIFCWLSRPSDPKVFHWLSAIAASGSRSCQLRMKQVSSHMQNLTRLQFGFLVREEQAMQLLLARLANATIVRLCNDFEKQGACNLLTLAGAAAIVPPLETISPIMLAEAIALRNTDGYISRPVGQPYVEGKCVSCASPPVPSTIFKEDAIEPKTGIKFPPFLEDDSSSSATVLVGVGLKGMRVMRVKNLNLYAFGLYVQPNSIHEKLGPKYASVPTDKLMENPDFYRDLLRENLHMRVRLVVNYNGLSVGAVRDVFEKSLGLRLQKMNPNTDYHCLKTFGSHFTEDIPIPAGTKIDFCQTSDGKLITEIDGRQIGAVQSKDLCKAF…
Setaria italica	Monocots	SETIT_017395mg	403	6.85	44628	cyto	Ⅲ	MKDWSIFSKLDNNGGYLHKFPVGSPISHDIGLGLISQVGNLVECSFQHPRHICATGSGAVQEAFSSFNKFAGAFYFWFSRASNPKLLQRLSAAAGSSSRACRSHIKQVTSCLQHLPGLQFGSQLREEHAVQVLLARLASATFGRLWTEVEEHHACNVLMLAAATVIPPFENISPKMLAESLALGKDGGHIREPADQPYSEENRSGCACVAVPRLILPEDATEPKTGIKFPTILEDNSNLSTEVLVGIGFRSMRIMRVKNLNLYAFGLYIQPDSICKKLGPKYACIPDAELKDHPDFYEDLLSAFEKSLCFRLQKMNPNTDYHCLKTFGSYFSEDIRIPAGTKIDFRQTSDGQLITEIDGRQIGTVQSKDLCRAFFDMYIGDPPVSVETKQDIAQNVAGL…
Setaria italica	Monocots	SETIT_030761mg	276	8.82	29429.7	chlo	Ⅲ	MVSLRFPTAAVPRLPPTPGPNGAAIAATLAAAAAAAVAAASLTLTAKSAGRPVPHPAPSAPLWASLSLVDGAAPGSVEPRTGVAFPTEASAGRRLLGVGLRKTSVLGLKSIDVYAFGVYADGNDLKQQLEEKYQKFSGSELKENAELINDALEHDIRMTVKLQIVYGRLSIRSVRSAFEKSVGSRLQKFGGQDTKELLQSFVAIFKDEYKLPKGSVIELSRESNHVLKISIEGEEVGNIQSKLLCKSLFDLYIGDEPFDKNAKDNVQENIASILKS
Setaria italica	Monocots	SETIT_011039mg	215	4.84	23562.6	cysk	Ⅳ	MGSETETVTVEGIPFPAEITVGNPLSLLANGITDIEIHFLQIKYNAIGIYLHNNHALLHHLQSWKGKTADELLGDDAFFQALVSAPVEKLFRVVVIKEIKGSQYGVQLESSVRDRLVAADKYDDEEEEVLEKVAEFFQSKYFKPSSVITFHFPATPGAAEISFATEGKDEAKMRVDNENVAAMIQKWYLGGESAASPTTVQSLADRFAALLSAAA
Setaria italica	Monocots	SETIT_024113mg	218	4.81	22501.6	cyto	Ⅰ	MALSSEVTVEGIVFPPVARPPGSALTHFLAGGGVRGMEAEGNFVKIAAIGVYLEDAAVAALAGKWAGKSAGELASDPAFFRDVYTGEFEKFTRVTFIWPKAVAAEEFAGKVMESRVAYLEAAGAYTDAEGAAVEEFKAAFKNLSLAPGASVLFTHSPAGVLTVAFSDDSSVPEASIAAIDNKALCEAVLESIIGERSVSPATKQSIATRVPEILKGGA
Setaria italica	Monocots	SETIT_036958mg	278	5.47	29121.3	chlo	Ⅰ	MKANHPRALSLVPILSQLPRPAPYASISFICYPACVRSVPSWCATMAVSELAVDGVVFPPVARPPGSARPHFLAGAGVRGLEIGGNFIKFTAIGVYLEEDAAVSALAKKWAGKSADELASDVAFFRDVVTGDFEKFTRVTMILPLTGEQYSDKVTENCVAYWKATGVYTDAEGAAVDKFKEAFKPETFPPGASILFTHSPAGVLTVAFSKDSSVPEAGGVAIENRPLCEAVLESIIGKHGVSPAAKLSIAARVSELLNGAETSPAGDAQQAEPVPVSA
Setaria viridis	Monocots	SEVIR_1G142700v2	273	9.01	29377.4	chlo	Ⅲ	MSLASAVPSAWASPALTRDTAGSCRRACIRHHPLGGAQVRSACGLACRYTRGGARRLPVALAAGGSSVGDVFVTEGSTNVKFPQELIVPGYTGSLVILGTGYRDKFFVKVYAAAFYVDYSLGIDTAQWKEKIGIESFDSNSVFNSIFKAPVVKSLSIILVRDVDGKTFVNALNDVIARQIKNPNAEEASSLSTFQNTFLGRNLKQGTSIYLTWLEPSRMLISISENQDLSQVDAEIKSATVNYALYDGFFGNSPVSPSLRSSTAQLLEALLTK
Setaria viridis	Monocots	SEVIR_2G371400v2	276	8.84	29419.6	chlo	Ⅲ	MVSLRFPTAAVPRLPPTPGPNGAAIAATLAAAAAAAVAAASLTLTAKSAGRSVPHPAPSAPLWASLSLADGAAPGSVEPRTGVAFPTEASAGRRLLGVGLRKTSVLGLKSIDVYAFGVYADGNDLKQQLEEKYQKFSGSELKENAELINDALEHDIRMTVKLQIVYGRLSIRSVRSAFEKSVGSRLQKFGGQDTKELLQSFVAIFKDEYKLPKGSVIELSRESNHVLKISIEGEEVGNIQSKLLCRSLFDLYIGDEPFDKNAKDNVQENIASILKS
Setaria viridis	Monocots	SEVIR_7G312700v2	215	4.83	23526.6	cysk	Ⅳ	MGSETETVTVEGIPFPAEITVGNPLSLLANGITDIEIHFLQIKYNAIGIYLHSNDALLHHLQSWKGKTADELLGDDAFFQALVSAPVEKLFRVVVIKEIKGSQYGVQLESSVRDRLVAADKYDDDEEEVLEKVAEFFQSKYFKPSSVITFHFPATPGAAEISFATEGKNEAKMRVDNENVAAMIQKWYLGGESAASPTTVRSLADRFAALLSAAA
Setaria viridis	Monocots	SEVIR_8G012200v2	216	4.75	23600.6	cyto	Ⅳ	MGSETTETVTVEGIPFPAEITVGNPLSLLANGITDIEIHFLQIKYNAIGIYLHSNDALLHHLQSWKGKTTADELLGDDAFFQALVSAPVEKLFRVVVIKEIKGSQYGVQLESSVRDRLVAADKYDDDEEEVLEKVAEFFQSKYFKPGSVITFHFPATPGAAEISFATEGKDEAKMRVDNDNVAAMIQKWYLGGDSAASPTTVRSLADRFAALLSAA
Setaria viridis	Monocots	SEVIR_9G033800v2	233	4.89	24255.5	cyto	Ⅰ	MAVSELAVDGVVFPPVARPPGSARPHFLAGAGVRGLEIGGNFIKFTAIGVYLEEDAAVSALAKKWAGKSADELASDVTFFRDVVTGDFEKFTRVTMILPLTGEQYSDKVTENCVAYWKATGVYTDAEGAAVDKFKEAFKPETFPPGASILFTHSPAGVLTVAFSKDSSVPEAGGVAIENRPLCEAVLESIIGKHGVSPAAKLSIAARVSELLNGAETSPAGDAQQAEPVPVSA
Sorghum bicolor	Monocots	SORBI_3004G109000	314	8.83	33764.4	chlo	Ⅲ	METQLTPRQIRPRASFAAPCSPALSSSLHFTSSLIAGRAAATAMMSLASGVPSAQAFPALMTPAAGSHTHCRVHTHAAASKSGLACRVARSGSGGARWLPVSCAAGGGAVGDAFVTEDTTNVKFPRELTVPGYTYPLVAVGTGYRDKFFVKVYAAAFYVDYSLRLDTEQWKEKIGIESFDGSSVFDSIFKAPVVKSLSIILVRDVDGKTFVNALNDVIARQIKNPNAEEESSLSTLQNTFLGRNLKQGTNIYLTWLEPKRMLISISENQDPRQVDAEIESATVNYALYDGFFGKSPVSPSLRSSTARLLEALLQ
Sorghum bicolor	Monocots	SORBI_3004G318200	426	6.79	47377.3	cyto	Ⅲ	MKDWSIFSKLDHNGAYLPKFPIDSPVSHDIGLGLISQVGNLVECSFQHPRHICATGSGAVQEAFSSFNKFAGAFYFWFSRASNPKLFQRLSAAAGSSSRACRSHIKQVTSCLQHLPGLQFGSQLREEHAVQMLLARLASATFGRLWTEVEERHACNILMLAAATVIPPFENISPKMLAESMALRKDGGHIQEPAEQSYSEENRPGCACVAVPRVLLPEDLTEPKTGIKFPTLLEDNSNLTTEVLVGMGFRSMRIMRVKNLNLYAFGLYIQPDSVCKKLGPKYACIPDAELKDHPDFYEDLLRENIDMTVRLVVSYNGLSIGTVRDAFEKSLGFRLQKMNPNTDYNCLKTFGSCFSEDIRIPAGTKIDFRQTSDGQLITEIDGKQIGTVQSKDLCRAFFD…
Sorghum bicolor	Monocots	SORBI_3010G076700	426	9.2	47255.6	nucl	Ⅲ	MKPSQLILSNLDIDRGYPYKFQPEFPMSHDLGLNLFSQAGTVLGTSLRHHRKICSSGNVMVHGAFNRLNKLSRALYFWLSRPSDPKSLRWLAAVAATSSRSCQLRFNQMGSHMQKLTRLQFSFLVRQEQAIQLILARLASGTIGRLLNEQQHASNLLTLAGAAAIVPPLENISPMMLAESIASRNIDSDIRRLVDQPYVEGKGLSCACPSVPSTIFQEDPIEPKTGIKFPAFLEDDSSPSAAVLVGIGFKGMRVMRVKNLNLYAFGLYMQPTSIQEKLGPKYASFPTDKLMDNPDFYSDLLRENLDMRVRLVVNYNGLSVGAVRDVFEKSLGLRLQKINPNTDFHCLKTFGSHFTEDIAIPSGTKIDFCQTSDGKLITEIDGKQIGAVQSKDLCKAFFD…
Sorghum bicolor	Monocots	SORBI_3001G035600	231	5.16	23798.2	cyto	Ⅰ	MAVPEVVVEGVVFPPVARPPGSAGSHFLGGAGVRGIEIGGNFIKFTAIGVYLEDAAVSALAKKWAGKTADELASDAAFFRDVVTGDFEKFTRVTMLLPLTGEQYAGKVTENCVAFWKAVGLYTDAEGVAVEKFKEAFKPETFPPGASILFTHSSTGVLTVAFSKDSSVPASGGVAIENKHLCEAVLESIIGEHGVSPAAKLSLAARVSELLTKGTAGAADAPQAEPVSVTA
Sorghum bicolor	Monocots	SORBI_3008G030100	222	4.73	24016.3	cyto	Ⅳ	MLISAVGSETKTITFEGIPFPAEITAAGNPLSLLATGITDIEIHFLQIKYNAIGVYLHSNDDSDLLTTHLGAWKGKTAEDLLADAAFWSALVSSPVEKLLRVVVIKEIKGSQYGVQLESSVRDRLAAVDLYEDDEEEALEKVAEFFQAKYFKPGSVITFHFPATPGPADITFVTEGKADAKITVENEHVAGMIQKWYLGGDNAVSPTTVRSLADRFAALLAA
Spirodela intermedia	Monocots	gene-SI8410_07009965	284	8.35	31334.9	chlo	Ⅲ	MVSLRLLLSSFPRPPWQRVNAGSSSTKLRAAMAAVAAATVGIGVGLSLSAKMENSGGHFMFNSLGNPSPVWASLSLTTAAEGTLVEPKTGAEFPAVLDGTRRLLGVGLRRKSLFGLKNIDVYAFGVYADDGDIKNLREKYQNLTIPQLKECKEFYADILEQDINMTVRLQIVYSRLSIRSVRSAFEESVGNRLRKFNPGSDNGDLLKSFTSLFKDEYKIPRGSTIDLTRECGHVLHTRIDGKEIGSIESKLLCRSIFDLYIGDEPFDRHAKEEVELSLASLLQD
Spirodela intermedia	Monocots	gene-SI8410_08011450	427	8.86	47365.2	nucl	Ⅲ	MRNSWFFLGNLNHDGGLVDIFPIEPSHLSQGFGGHLVSQFASFIDGSTNCPNSLHIPGTITLGAIKCVSKFAGTFFLWLSTGFNHNSHQRLSGNSHGSRSRQSHSPVKHVTSCERDLLGLQFGSISQSSNGGPVFFASVATTTIRRLWKDIEQLRFHPMLSAAVALVPPFDHMSSKILALPPEIPAEQYHGRTDQAPCGNNFQGCGSLFLPNTNLMKDAIESRTGIKFPTILDNHVFGQDAMEVLVGTGYRTMRVIKIKTLNVYAFGLYVHPYSVCERLGPKYASIPVSELKNNLDFYNDLLREDIRMTVRLVVNCNGLKINTVRQAFEKSLRARLEKMNPSTDYHCLSVFGSYFKRDIPLPVGTTIDFRRTADGLFVTEISGKTIGAVHSRDLCRAFF…
Spirodela intermedia	Monocots	gene-SI8410_15019074	289	7.65	30820.4	chlo	Ⅲ	MVLGAALMSAGTPCAAPLVNLAISASGRGQLNPLSGFTGGAAAVNSSAFSLPSQTCYNRSAAPRKGRVHWVRLLPRASVKSTDFIVEPATDVKFQKDLQVPGCSSPLSLLGAGYREKVFAIIGVKVYAAGFYADASIADMLQSWKGRPATEIIESSSLFESLFEDYREKCLQIVLVRDVDGQTFWNALNDVISPRIKEPSVADKEALETFRGTFHGRPLNKGTIILLTWAEPSKMLVSISSMGFPSSVDATIESHSVASTLFDGFFGPSPVSPSLKASIANGIMILLDQ
Spirodela intermedia	Monocots	gene-SI8410_06008823	269	4.86	28431.2	cyto	Ⅰ	MVTVELPAVSELDIEGFVFPPVVAKPPGSSKSLFLGGAGVRSLEIQGRVIKFTSIGVYVEAEAVPSLAVKWNEKTAEELADSVDFFQDIVTGAFEKFIRVTMILPLTGQQYSEKVAENCVAYWKAVGIYTDAEAEAVEKLKDTFKDETFPPGSSILFTQSPSGSLTIAFSKDSTLPEYGKAVIENQAMSQAVLESVIGQHGVSPAAKKSLASRISELLKSVNGGENGHVEAAPPSLNGHVGPAAPLPENGHVKAAPPSEDGTTPEKTSQ
Spirodela intermedia	Monocots	gene-SI8410_12016865	203	4.72	22255.4	cyto	Ⅳ	MVDEIAFPSVNADPKPLALLGYGITDIEIHFLQIKFTAIGVYADKEIVGHLGKWKGKKGSDLKEDDDFFDALVSAPVAKQLRIVVIKEIKGSQYGLQLETAVRDRLAAADKYEDEEEEALEKVINFLQSKYFMKNSVITISFPAAPAPAEISFSTEGKEETKIQVENANVAEMLQKWYLGGSSALSPSTVASLAENLGELLSQ
Spirodela polyrhiza	Monocots	Spipo8G0067600.v2	289	9.35	30203.7	chlo	Ⅲ	MVLGAALIPAATPCAAPLVNLSVPASGRGQLNPLSGFTGGAAAVSSSASSLLSQRGYIRSSVPRKGRVHWARLLPRASVKSADFIVEPATDVGFQKDLRAPGCSSPLSLLGAGYREKVFAIIGVKVYAAGFYADASIADALQSWKGRPATEIIGSSSLFEALFEDSREKCLQIVLVRDVDGQTFWNALNDVISPRIKGPSAADKAALETFRGTFQGRPLNKGTIVLLTWADPSKMLVSISSGGFPSSVDATIESRSAAFALFDGFFGPSPVSPSLKASVANGIMILLDQ
Spirodela polyrhiza	Monocots	Spipo9G0012600.v2	225	5.59	25418	chlo	Ⅲ	MLNWPGNPSPLWASLSLTNVAEGTLVEPKTGVEFPAVLDGTRRLLGVGLRRKSLFGLKNIDVYAFGVYADDGDLKILREKYQDLTIPQLKESKEFYADILEQDISMTVRLQIVYSRLSIRSVRSAFEESVGNRLRKFNGGSDNADLLKSFTSLFKDEYKIPRGSTIDLSRERGHVLHTRIDGKEIGSIESQLLCRSIFDLYIGDEPFDRRAKEEVELSLASLLQD
Spirodela polyrhiza	Monocots	Spipo20G0010100.v2	470	9.67	53455.6	pero	Ⅲ	MRNSWFFLGNMNHDGGLVDIFSIEPSHLSQGFGGHLVSQFASFIDGTTNCHNSLHMPGRITLGAMKYVSKFAGTVFLWLSTGFNHNSRQRLSDSSHGSRFRRSQSPVNHVTSCEPDLLGLQFGSISQSSNGMPVFFASVATTTIRRLWKEIEQLRFHPMLSAAAALVPPFDHMSSKILALPPEIPAEQLHGRTDQAPCGNDFQGCSSRSLANTNLMKDAIEPRTGIKFPTILDNHVFGQDAMEKMSINRRLLRFQVLVGTGYRTMRVIKVKTLNVYAFGLYVHPYSVCERLGPKYASIPVGELKNRLDFYNDLLREDIHMTVRLVVNCNGLKINTVRQAFEKSLRARLQKMNPSTDYHCLSVFGSYFKRDIPLPVGTTIDFRRTADGLFVTEISGKTIG…
Spirodela polyrhiza	Monocots	Spipo29G0020600.v2	262	4.84	27920.6	cyto	Ⅱ	MAPVEIPAVSELDIEGFVFPPVVAKPPGSSKSLFLGGAGVRSLEIQGKEIKFSSIGVYVEAEAVPSLAAKWKEKTAEELANSVEFFRDIVTGPFEKFIRVTMIQPLTGQQYSEKVAENCVAYWKSIGIYTDAEAEAVEKLLDTFKEETFPPGSSILFTQSPSGSLTIAFSKDSTLPESGKAVIKNLAMSQAFLTTIVGQHGVSPAAKKSLASRISELLKSVNEGENGHVEATPPPENGHVEAATPPPEDGTTPEAPPEKTSQ
Thinopyrum elongatum	Monocots	Tel1E01G014200	124	5.43	13856.9	cyto	Ⅲ	MDNSIGIDTEQWREKFGIETFDASSVFDSIFKAPVVKSLNITLVRDVDGKTFVKALDDVIASRIQKPTDEEESSLSTFRNSFLGCNLKQGTSIYLTWLEPSRMLVSLLTIKPPSVKPTSVNILK
Thinopyrum elongatum	Monocots	Tel1E01G079400	269	9.09	28859.9	chlo	Ⅲ	MMVASVLPSPLAGPALARPVRTRLLPPCDLPAGASLQSASGCRVARGGARRPQHISFAAGGDAAGDAFVVEGATNVKFSRELTVPGHTEPLIILGTGYRDKFFVKVYAAAFYVDISIGLDTEQWRKKVGLETFDASSGFDSIFKAPVVKSLSITLVRDVDGNTFVKALDGVIARRIQKRTDEEESSLSAFRNSFLGRNLKQGTNIYLTWLEPSRMLVSVSTDQGPSQVDAEVKSATVNYALYDGFFGSSPVSPTLRASTAQLLEAILTR
Thinopyrum elongatum	Monocots	Tel2E01G377800	265	9.36	28435.7	chlo	Ⅲ	MVSLRFPTATFARLPPPPPPHRAAIAAAIAAAAAAAAAAGFALTAKSAGRPLPRPAHSAPLWASLSLADSGAPGNVEPRTGAVFPSETAVGRRLLGVGLRKTTILGLKSIDVYAFGVYADDNDLKQLRDKYQKLPISDLKENDELINDALERDIRMTVRLQIVYGRLSIGSVRSAFEKSVGSRLQKFEGFVSLFKDEYKLPKGSVIELSRESNHVLKISIEGEDVGSIQNKLLCQSILDLYIGDDPFDKNAKSNIQGSLASILKA
Thinopyrum elongatum	Monocots	Tel6E01G596700	492	8.84	54637.2	chlo_mito	Ⅲ	MAMLIIRSVRFGVPTNANPVKLSCWQTPRLGLKTSQVAIFGSTMKPDWFIFSKLDHNGGYLHKFPIGSPISHDIGLGLISQVGALVESSFHHPRHVCSTGSGAVQEAFSCFHKVAGAFYFCLSRASNPKILHRLSAIAGSGSRACRAQIKQVTSCMQHLAGLQGREEHAIQMLLAKLANATLGRVWNEVEERHACNILMLAAATVIPPFENISPKMLADSMMLGKDGDQIREHVDQPYLDERRPGCARVAVPRTILPEDLTEPRTGIKFPTLLEENSNPTAEVLVGMGYRSMRIMKVKNLNLYAFGLYIQPDSICNKLGSKYASVPVAELKDHPDFYEDLLRENIHMTVRLVVSYNGLSISAVRDAFEKSLGFRLQKVIVVNSATSLIFFARLNRAFCL…
Thinopyrum elongatum	Monocots	Tel7E01G326800	417	8.89	46209.3	cyto	Ⅲ	MKHDRLIFANIGHAGGYMYQYPPEFPMSHDLGLSLVTHLGRLLGSSLQHRREICSSGNVKAQEAFICLRKFARAFFFWFSRAYDPKSPHGFSHIKRVTSGVQNLVGSQFGSLKEGHAVQLLLARLAQATVGRMWNDIEQQHASNLLTMAGFAAIVPPFENISPKMLAELMAFGNVDGYINMPADQSCLDGKRLSCSSVAVPTTIFQEDAVEPKTGIKFPAFLEDDSCPATTVLVGVGFKGMKIMRVKNLNLYAFGLYMQPNSICEKLGPKYASVPATNLKDDPDFYNDLLRENLHIRVRLVVNYKGLSIGAVRDVFEKSLGLRLRKINPNTDYHCLKTFASYFTKDIPIPAGTKIDFCQTSDGQLITEIDGRQISAVQSKDLCRAFFDMYIGDSPVSLE…
Thinopyrum elongatum	Monocots	Tel5E01G756500	231	5.02	23763	cyto	Ⅰ	MAVSELEVDGVVFPPLARPPGSEHAHFLAGAGVRGMEIGGSFIKFTAIGVYLQADDAVSALAAKWAGKPAADLASDAAFFRDVVTGEFEKFTRVTMILPLTGAQYSDKVTENCVAYWKATGVYTDAEAAAVDKFKEAFGPHSFAPGASILFTHSPAGVLTVAFSKDSSVPESGGVAIENARLCEAVLESIIGEHGVSPAAKLSLATRVAELLKGAAHAGGEPAAEPVSVSV
Triticum aestivum	Monocots	TraesCS1A02G036200	266	9.36	28617.7	chlo	Ⅲ	MMVASVVPSPLALARPVRTRLLPPCDLPAGPSLQSASGCRVARGGARRPQHISFAAGGGAAGDAFVVEGATNVKFSRELTVPGHKEPLIILGTGYRDKFFVKVYAAAFYVDISIGLDTEQWRKKVGLETFDASSGFDSIFKAPVVKSLNITLVRDVDGNTFVKALDGVIARRIQKRTDEEESSLSAFRNSFLGRNLQKGTTIYLTWLEPSRMLVSVSTDQGPSQVDAEVKSATVNYALYDGFFGSSPVSPTLRSSTAQLLEAILTK
Triticum aestivum	Monocots	TraesCS1B02G046200	269	9.46	28839	chlo	Ⅲ	MMVPSVVPAPLAGPALARPVRTRLLPPCDLPAGPSLQSASGCRVARGGARRPQHISFAAGGGAAGDAFVVEGATNVKFSRELTVPGHKEPLVILGTGYRDKFFVKVYAAAFYVDISIGLDTEQWRKKVGLETFDASSGFDSIFKAPVVKSLNITLVRDVDGNTFVKALDGVIARRIQKRTDEEESSLSAFRNSFLGRNLKKGTTIYLTWLEPSRMLVSVSTDQGPSQVDAEVKSATVNYALYDGFFGSSPVSPTLRSSTAQLLEAILTK
Triticum aestivum	Monocots	TraesCS1D02G037900	284	9.56	30402.8	chlo	Ⅲ	MVVRSPPSKRCAGAAMMVASVVPSPLAGPALARPGRTRLLPPCDLPAGSSLQSASGCRIARGGARRPQHISFAAGGGAEGDAFVVEGATNVKFSRELTVPGHKEPLIILGTGYRDKFFVKVYAAAFYVDISIGLDTEQWRKKVGLETFDASSGFDSIFKAPVVKSLNITLVRDVDGKTFVKALDGVIARRIQKRTDEEESSLSAFRNSFLGRNLKKGTTIYLTWLEPSRMLVSVSTDQGPSQVDVEVKSATVNYALYDGFFGSSPVSPTLRSSTAQLLEAILTN
Triticum aestivum	Monocots	TraesCS2A02G197600	274	9.21	29240.5	chlo	Ⅲ	MVSLRFPAATFAHLPTPPPPHRAAIAAAIAAAAAAAAAAGFALTAKSAGRPLPRPSHSASLWASLSLADSGAPGNVEPRTGAAFPAETAGGRRLLGVGLRKTTILGLKSIDVYAFGVYADDSDLKQLRDKYQKLPISDLKENDELINDALERDIRMTVRLQIVYGRLSIGSVRSAFEKSVGSRLQKFGGSDTKELLQSFVSLFKDEYKLPKGSVIELSRESNHVLKISIEGEDVGSIQNKLLCQSILDLYIGDDPFDKNAKNNIQGSLASILKA
Triticum aestivum	Monocots	TraesCS6A02G337200	423	8	47008.1	cyto	Ⅲ	MKPDWFIFSKLDHNGGYLHKFPLGSPISHDIGLGLISQVGALVESSFQHPRHLSSAGSGAVQEAFSSFNKVAGAFYFCLSRASNPKILHRLSAVAGSGSRACRAHIKQVTSCVQHLAGLQVREEHAIQMLLAKLANATLGRVWNEVEERHACNILMLAAASVIPPFENISPMMLADSMMLGKDGDQIREHVDQPYLDERHPGCARVAVPRTILLEDLTEPRTGIKFPTLLEENSNPTAEVLVGMGYRNMRIMKVKNLNLYAFGLYIQPDSICKKLGSKYASVPVAELKDHPDFYEDLLRENIHMTVRLVVSYNGLSISAVRDAFEKSLGFRLQKMNPNTDYHCLKTFGSYFREDIRIPAGTKIDFRQTCDGQLITEVDGKQIGAVQSKDLCRAFFDMYI…
Triticum aestivum	Monocots	TraesCS6B02G367900	424	7.18	47034.1	cyto	Ⅲ	MKPDWFIFSKLDHNGGYLHKFPIGSPMSHDIGLGLISQVGALVESSFQHPRHVCSTGSGAVQEAFSCFNKVAGAFYFCLSRATNPNILHRLSAIAGSGSRACRAQIKQVTSCMQHLAGLQAREEHAIQMLLAKLANATLGRAWNEVEERHACNILMLAAASVIPPFENISPKMLADSMMLGKDGVDQIGEHVDQPYLDERRPGCARVAVPRTIYPEDLTEPRTGIKFPTLLEENSNPAAEVLVGMGYRSMRIMKVKNLNLYAFGLYIQPDSICNKLGSKYASVPVAELKDHPDFYEDLLRENIHMTVRLVVSYNGLSISAVQDAFEKSLGFRLQKMNPNTDYHCLKTFGSYFREDIRIPVGTKIDFRQTCDGQLITEVDGKQIGAVQSKDLCRAFFDMY…
Triticum aestivum	Monocots	TraesCS7A02G163700	417	8.69	46335.5	cyto	Ⅲ	MKHDRLIFANIGHAGGYMYQYPPEFPMSHDLGLSLVTHLGRLLGSSLQHRREICSSGNVKAQEAFICLRKFARAFFFWFSRAYDPKSPHGFSHIKRVTSGVQNLVGSQFASLKEGHAVQLLLARLAQATVGRMWNDIEQQHASNLLTMAGFAAIVPPFENISPKMLAELITFGNVDGYINMPAEQPCLDTKRLSCSSVAVPTTIFQEDAVEPKTGIKFPAFLEDDSCPATTVLVGVGFKGMKIMRVKNLNLYAFGLYMQPNSICEKLGPKYASVPTTNLKDDPDFYDDLLRENLHIRVRLVVNYKGLSIGAVRDVFEKSLGLRLRKINPDTDYHCLKTFASYFTKDIPIPAGTKIDFCQTSDGQLITEIDGRQISAVQSKDLCRAFFDMYIGDSPVSLE…
Triticum aestivum	Monocots	TraesCS7B02G069500	417	8.89	46369.6	cyto	Ⅲ	MKHNRLIFANIGHAGGYMYQYPPEFPMSHDLGLSLVTHLGRLLGSSLQHRREICFSGNVKAQEAFICLRKFARAFFFWFSRAYDPKSPHGFSHIKRVTSGVQNLVGSQFASLKEGHAVQLLLARLAQATVGRMWNDIEQQHASNLLTMAGFAAIVPPFENISPKMLAELMVFGNVDGYINMPADQSCLDGKRLSCSSVAVPTTIFQEDAVEPKTGIKFPAFLEDDSCPATTVLVGVGFKGMKIMRVKNLNLYAFGLYMQPNTICEKLGPKYASVPTTNLKDDPDFYNDLLRENLHIRLRLVVNYKGLSIGAVRDVFEKSLGLRLRKINPNTDYHCLKTFASYFTKDIPIPAGTKIDFCQTSDGQLITEIDGRQISAVESKDLCRAFFDMYIGDSPVSLE…
Triticum aestivum	Monocots	TraesCS7D02G165800	417	9.18	46293.6	cyto	Ⅲ	MKHNRLIFANIGHAGGYMYQYPPEFPMSHDLGLSLVTHLGRLLGSSLQHRREICSSGNVKAQEAFICLRKFARAFFFWFSRAYDPKSPHGFSHIKRVTSGVQNLVGSQFGSLKEGHAVQLLLARLAQATVGRMWNDIERQHASNLLTMAGFAAIVPPFENISPKMLAELMAFGNVDGYINMPADQSCLEGKRLSCSSVAVPTTIFQEDAVEPKTGIKFPAFLEDDSCPATTVLVGVGFKGMKIMRVKNLNLYAFGLYMQPNTICEKLGPKYASVPTTNLKDDPDFYNDLLRENLHIRVRLVVNYKGLSIGAVRDVFEKSLGLRLRKINPNTDYHCLKTFASYFTKDIPIPAGTKIDFCQTSDGQLITKIDGRQISAVQSKDLCRAFFDMYIGDSPVSLE…
Triticum aestivum	Monocots	TraesCS5A02G475600	229	5.02	23588.8	cyto	Ⅰ	MAVSELEVDGVVFPPLARPPGSEHAHFLAGAGVRGMEIGGNFIKFTAIGVYLQADAAVPALAAKWAGKPAADLASDAAFFRDVVTGEFEKFTRVTMILPLTGAQYSDKVTENCVAYWKANGVYTDAEAAAVDKFKEAFGPHSFAPGASILFTHSPAGVLTVAFSKDSSVPESGGVAIENARLCEAVLESIIGEHGVSPAAKLSLATRVAELLKGAAGGEPAVEPVSVSV
Triticum aestivum	Monocots	TraesCS5B02G488900	231	5.23	23786.1	cyto	Ⅰ	MAVSELEVDGVVFPPLARPPGSEHAHFLAGAGVRGMEIGGKFIKFTAIGVYLQADAAVPALAAKWAAKPAADLASDAAFFRDVVTGEFEKFTRVTMILPLTGAQYSDKVTENCVAYWKATGVYTDAEAAAVDKFKEAFGPHSFAPGASILFTHSPAGVLTVAFSKDSSVPESGGVAIDNARLCEAVLESIIGEHGVSPAAKLSLATRVAELLKGASHAGGEPAAEPVSVSV
Triticum aestivum	Monocots	TraesCS7B02G038200	224	5.23	24183.2	cyto	Ⅰ	MEDTTFPAGITDMEVGRVVFGASATPPHSSKILFLGGAGERIGPRHGTLKLVTVIGVYLEQSAVPFLTLRWQGKPAEELARSADFFRDIVAGPFDKFTQVTLVDTLTGQEYSDKVTENCVNIWKSSEHYSVDEGHGSAATSELKGIFYPASFPTGSTIFFTHSADGVLQVAFSDDTKVPEQESGRVDSRALSEAVLESIIGDNGVSPLARRSLAFRLCGLINHK
Triticum urartu	Monocots	TuG1812G0100000499.01	269	9.25	28790	chlo	Ⅲ	MMVASVVPSPLAGPALARPVCTRLLPPCDLPAGPSLQSASGCRVARGGARRPQHISFAAGGGAAGDAFVVEGATNVKFSRELTVPGHKEPLIILGTGYRDKFFVKVYAAAFYVDISIGLDTEQWRKKVGLETFDASSGFDSIFKAPVVKSLNITLVRDVDGNTFVKALDGVIARRIQKRTDEEESSLSAFRNSFLGRNLKKGTTIYLTWLEPSRMLVSVSTDQGPSQVDAEVKSATVNYALYDGFFGSSPVSPTLRSSTAQLLEAILTK
Triticum urartu	Monocots	TuG1812G0200002100.01	274	9.21	29250.5	chlo	Ⅲ	MVSLRFPAATFAHLPTPPPPHRAAIAAAIAAAAAAAAAAGFALTAKSAGRPLPRPSHSAPLWASLSLADSGAPGNVEPRTGAAFPAETAGGRRLLGVGLRKTTILGLKSIDVYAFGVYADDSDLKQLRDKYQKLPISDLKENDELINDALERDIRMTVRLQIVYGRLSIGSVRSAFEKSVGSRLQKFGGSDTKELLQSFVSLFKDEYKLPKGSVIELSRESNHVLKISIEGEDVGSIQNKLLCQSILDLYIGDDPFDKNAKNNIQGSLASILKA
Triticum urartu	Monocots	TuG1812G0600003619.01	423	8.44	47008.1	cyto	Ⅲ	MKPDWFIFSKLDHNGGYLHKFPLGSPISHDIGLGLISQVGALVESSFQHPRHLSSAGSGAVQEAFSSFNKVAGAFYFCLSRASNPKILHRLSAVAGSGSRACRAHIKQVTSCVQHLAGLQVREEHAIQMLLAKLANATLGRAWNEVEERHACNILMLAAASVIPPFENISPKMLADSMMLGKEGDQIREHVDQPYLEERRPGCARVAVPRTILPEDLTEPRTGIKFPTLLEENSNPTAEVLVGMGYRNMRIMKVKNLNLYAFGLYIQPDSICKKLGSKYASVPVAELKDHPDFYEDLLRENIHMTVRLVVSYNGLSISAVRDAFEKSLGFRLQKMNPNTDYHCLKTFGSYFREDIRIPAGTKIDFRQTCDGQLITEVDGKQIGAVQSKDLCRAFFDMYI…
Triticum urartu	Monocots	TuG1812G0700001757.01	417	8.57	46379.5	cyto	Ⅲ	MKHDRLIFANIGHAGGYMYQYPPEFPMSHDLGLSLVTHLGRLLGSSLQHRREICSSGNVKAQEAFICLRKFARAFFFWFSRAYDPKSPHGFSHIKRVTSGVQNLVGSQFASLKEGHAVQLLLARLAQATIGRMWNDIEQQHASNLLTMAGFAAIVPPFENISPKMLAELITFGNVDGYINMPAEQPCLDTKRLSCSSVAVPTTIFQEDAVEPKTGIKFPAFLEDDSCPATTVLVGVGFKGMKIMRVKNLNLYAFGLYMQPNSICEKLGPKYASVPTTNLKDDPDFYDDLLRENLHIRVRLVVNYKGLSIGAVRDVFEKSLGLRLRKINPDTDYHCLKTFASYFTKDIPIPAGTKIDFCQTSDGQLITEIDGRQISAVQSKDLCRAFFDMYIGDSPVSLE…
Urochloa fusca	Monocots	Urofu.1G153400.v1.1	299	9.73	32304.8	chlo	Ⅲ	MSSPVPHSTSTLRSSLGSPGGQRRRRMSLASVVPSARASPAFARDTTGSCRRACMRHLPLGGVQVRSARGFACRFVRSGARRLPVALAAGGGAVGDAFVTEGSTNVKFPRELTVPGYTGSLVILGTGYRDKFFVKVYAAAFYVDYSLGIDTEQWKEKIGIESFDPSSVFDSIFKAPVVKSLSIILVRDVDGKTFVNALNDVIARQIKKPSAEEESSLSIFQNTFLGRNLKQGTSIYLTWLEPSRMLISISENQDPSQVDAEIKSASVNYALYDGFFGNSPVSPSLRSSTAQLLDALLTK
Urochloa fusca	Monocots	Urofu.1G338000.v1.1	426	7.89	47413.4	cyto	Ⅲ	MKDWSIFSKLDHNGGYLHKFPVGSPISHDIGLGLISQVGNLVECSFQHQRHMCATGSGAVQDAFNCFNKFAGAFYFWFSRASNPKLFQRLSAAAGSSSRACRSHIKQVTSCLQHLPGFQFGSQLREEHAIQVLLARLSSATFGRLWTEVEERHAWNVLMLTAATVIPPFENISPKILAESMALGKDGGHIREPVDQPYSEENRSGCACVAVPRLILPEDATEPKTGIKFPALLEDNSNLSTEVLVGMGFRSMRIMRVKNLNLYAFGLYIQPDSICKKLGPKYACIPDAELKDHPDFYKDLLRENIDMTVRLVVSYNGLSIGTVRDAFEKSLCLRLQKMNPNTDYHCLKTFGSCFSEDIRIPAGTKIDFRQTSDGQLITEIDGKQIGAVQSKDLCRAFFD…
Urochloa fusca	Monocots	Urofu.2G374900.v1.1	277	9.19	29522.8	chlo	Ⅲ	MVSLRFPTAAVPRLPPTPGPNGAAIAAKLAAAAAAAVAAASLTLTAKSAGRPVPHPASSAPLWASLSLADGAAAPGSVEPRTGVAFPTEASAGRRLLGVGLRKTSVLGLKSIDVYAFGVYADGNDLKQHLKEKYRKFSASELKENSELINDVLEHDIQMTVNLQIVYGRLSIRSVRSAFEKSVGSRLQKFGGQDTKELLQSFVAIFKDEYKLPKGSVIELSRESNHVLKISIEGEEVGSIQSKLLCRSILDLYIGDDPFDRNAKDNVQENIASILKS
Urochloa fusca	Monocots	Urofu.4G224600.v1.1	428	9.25	47405.1	cyto	Ⅲ	MKPNQLILSNLDIDRGCVYKFSPELSISHDLGLSLFSHAGTVVGTSLRHHRKICSSGNVMVHGAFNRLNKLSRALFFWLSRPTDPKIFRWLSAIAASGSRSCQLHMKQVSSHMQNLTRLQFGFLVREEQAIQLLLARLANATVGRLCNDFEKQGACNLLTLAGAAAIVPPLENISPIMLAEAITLRNIDGYVSRPVDQPCVEGKRLSCASPSVPSTIFKEDAVEPKTGIKFPPFLEDDSSPSATVLVGIGFKGMRIMRVKNLNLYAFGLYMQPNSIREKLGPKYASVPTDKLMENPDFYKDLLRENLHMRVRLVVNYNGLSVGAVRDVFEKSLGLRLQKMNPNTDYHCLKTFGSHFTEDIPIPMGTKIDFCQTSDGKLITEIDGKQIGAVQSKDLCKAF…
Urochloa fusca	Monocots	Urofu.3G033800.v1.1	221	4.92	24137.2	cyto	Ⅳ	MGSETETVTVEGIPFPAEITVSGNPLALLATGITDIEIHFLQIKYNAIGIYLHNAGDVLVNDHLQRWKGKSSSADELLGDEAFFEALVSAPVEKLFRVVVIKEIKGSQYGVQLESSVRDRLVAADKYEDDEEETLEKVAEFFQAKYFKPGSVVTFHFPATPGAAAEISFATEGKDEAKMRVDNHNVAAMIQKWYLGGDSAVSPTTVRSLAHRFAQLLSSSA
Urochloa fusca	Monocots	Urofu.3G140000.v1.1	141	9.45	14983.3	chlo	Ⅴ	MGRQGRRRARVGPRLLPRRLHRRVREVHEGDFPLAEGRRRVAYLKAAGAYTDAEAAAVEECKAAFKELSLAPGALTHSLAGVLTVACSDDSSVPEAGIAAIENKALCEAVLEAIVIGERSVSPATKQSIATRMPEILKGGA
Urochloa fusca	Monocots	Urofu.8G005700.v1.1	220	4.74	24015.1	cyto	Ⅳ	MGSETETVTVEGIPFPAEITVGNPLSLVATGITDIEIHFLQIKYNAIGIYLHNAGDVLVDDHLQRWKGKSSADELLGDEAFFEALVSAPVEKLFRVVVIKEIKGSQYGVQLESSVRDRLVAADKYEDDEEETLEKVAEFFQAKYFKPGSVVTFHFPATPGAAAEISFATEGKDEAKMRVDNHNVAAMIQKWYLGGDSAVSPTTVRSLADRFAQLLSSSAA
Urochloa fusca	Monocots	Urofu.9G032800.v1.1	237	5.1	24449.9	cyto	Ⅰ	MAVSEVAVDGVVFPPVVARPPGSGRPHFLAGAGVRGMEIGGNFIKFTAIGVYLEEGAAVPALAKKWAGKSADELASDVAFFRDVVTGDFEKFTRVTMILPLTGEQYSDKVSENCVAYWKATGVYTDAEGAAVEKFKEAFKPETFPPGASILFTHSPAGVLTVAFSKDSSVPESGGVAIENKPLCEAVLESIIGEHGVSPAAKVSIAARVSELLKGGKANPAGGAAQAEVEPVVPVSA
Vanilla planifolia	Monocots	gene-HPP92_001532	283	9.51	31029.8	chlo	Ⅲ	MVSLRFPFSLPHRPGPTPHRIPYSSSSPHLPALEAASALIAAAATAGIGIGLANFLHTSGLPSYRPFQKLWGSSAPLWASISFADSSIATAVEPKTGIVFPTVVDGARRLLCIGLRKKSVFGMKNIDVYAFGVYADEGDLKMLRQKYEILSGSQNKEIEDLVAVVLDQDVKTTVRLQIVYSRLSIGSVRSGFEETVGNRIKKLNGSEDKELLRRFTSLFKDEYKLQRGSVIDLSREKGYTLQTRIDGKEIGSIQSKLLCQSILDLYIVKQIDRPGGVQGLCRG
Vanilla planifolia	Monocots	gene-HPP92_020855	107	4.45	11361.5	cyto	Ⅱ	MPSDSSIFFTHSPQGSLTIGFSEDGTVPETAVGVIENEKLSNEVPHDCYNNNLILHIHKDKNTIINANCFAPGSPTAQPPLDIESISWSLGRPLDDANGTSLPASSA
Vanilla planifolia	Monocots	gene-HPP92_020856	249	5.55	26357.2	cyto	Ⅰ	MAATGVQSVVEGFRTQATADPEAVMPVVRELLVEGVAFPAEAIPPGSSKRLFLGGAGARGIEIGGSFKVVTAIGVYLEKTAVQALGGQWKGKLPAELAGSADFFHQIVTGRFEKLTRVSMILPLTGKQYSEKVASNCVAAWKAAEAYTNEEDEAIKNFLEAFETMNFRPGSSIFFTHSPQGSFTIGFSEDGAVPKAAVVVIENEKLSNAILESIIGEKGVSPAAKQSLAHRMSGLFLCMGVKEIISEAN
Zea mays	Monocots	Zm00001eb107290	274	8.42	29276.6	chlo	Ⅲ	MVSLRFPTAAIPRLPPSQAPNGVAIAATVAAAAAAAAAVAASLTLTGKSTGRPVPHPAPLWASLSLADAAAPSSVEPRTGATFPTEAAVGRRLLGIGLRKTSVLGLKSIDVYAFGVYADDNDLKQQLKEKYSKFSVSELKGNGELINDALERDIPMTVRLQIVYGRLSIRSVRSAFEKSVGSRLQKFGGQDTKELLQSFVAVFKDEYKLPKGSVIELSRESNHVLKICIEGEEVGSIQSKLLCKSLLDLYIGDDPFDENAKDDIHENIASILKS
Zea mays	Monocots	Zm00001eb193130	239	8.06	26830	cyto	Ⅲ	MVGTSPAGQSYSEEIRPGCACVAVPRVLLREDVTEPKTGIKFPTLLKDNSNLTTEVLVGMGFRSMRIMRVKDLNLYAFGLYIQPDSVCKKLGPKYACIPDAELKDHPDFYEDLLRENIDMTVRLVVSYNGLSIGTVRDAFEKSLAFRLKKMNPNTDYDCLKTFGSCFNEYIRIPAGTKIDFRQTSDGQLITEIDGKQIGTVHSKYLCRTFFDMYIGDPPVSVETKHGIAQNVAGLMRRC
Zea mays	Monocots	Zm00001eb238460	269	7.72	29540.8	chlo	Ⅲ	MRRPPRADWPAASRAAGAPGGCRSPVQPGAVQLVMQHGRNLLGEGLGVLLGEIGVRFMLIQQIGDTFVTEDTTNVMFPREVTVPGYTHPLVAVGTGYREKFFVKVYAAAFYVDYSLRLDTEQWKAKTGIESFDSSSVFDSIFKAPVVKSLSIILVRAVDGKTFVNALNDVIARQIKNPNAEEESSLSTLQNTFLGRNLKQGTSIYLTWLEPKRMLISISEDEDPRQVDAEIKSATVNYALYDGFFGKSTVCPSLRSSTAQLLDALLLAK
Zea mays	Monocots	Zm00001eb256920	425	7.08	47319.2	cyto	Ⅲ	MKDWSIFSKLDHNGGYLPRFPMDSPISHDIGLRLVSQVGNLVECSFQHPRHICATGSGAVQEAFSCFNKFAGAFYFWFSRASNPKLFQRLSAAAGSSSRACRSHIKQVTSCLQHLPGLEFGSQLREDHAVQVLLARLASATFGRLWTEVEERHACNILMLAAATVIPPFENISPKMLAASMALRKDRGNIEPTEQSYSEENRPGCACVAVPRVLLPEDATEPTTGIKFPTVLEDNSNLTTEVLVGMGFRSMRIMRVKNLNLYAFGLYIQPDSVCKKLGPKYAYIPDAELKDHPDFYEDLLRENIDMTVRLVVSYNGLSIGTVRDAFEKSLGFRLQKMNPNTDYGCLKTFGSCFSEDIRIPAGTKIDFRQTSDGQLITEIDGKQIGTVQSKDLCRAFFDM…
Zea mays	Monocots	Zm00001eb373710	321	8.1	35596.2	cyto	Ⅲ	MKPNQLITSHVDIHRFSFPMREEQAVQLILARLASATIGRLLNEQQRACNLLTLAGAVAIVPPLENISSMMLAESITSRNIDSDIRRLVDQPYVEGKCLSCACPSVPSTIFQEDPIEPKTGIKFPTFLEDDSSPSAAVLVGIGFKGMRVMRVKNLNLYAFGLYMQPTSIREKLGPKYASFPTDKLMENPDFYSDLLRENLDIRVRLVVNYNGLSVGAVRDVFEKSLGLRLQKMNPNTDFHCLKTFGSHFTEDIAIPSGTKIDFCQTSDGKLITEIDGKQIGAVRSKDLCKAFFDMYIGDSPVSLEAKKVVAQNVAGLIGRR
Zea mays	Monocots	Zm00001eb062510	231	4.99	23952.4	cyto	Ⅰ	MAVPEVVVDGVVFPPVARPPGSAGSHFLGGAGVRGLEIGGNFIKFTAIGVYLEDAAVPALAKKWGGKTADELASDAAFFRDVVTGDFEKFTRVTMILPLTGEQYAEKVTENCVAFWKAAGLYTDAEGVAVEKFREVFKPETFAPGASILFTHSPAGVLTVAFSKDSSVPAAGGVAIENKRLCEAVLESIIGERGVSPAAKLSLAARVSELLAKETAAPADAPQAEPVSITA
Zea mays	Monocots	Zm00001eb142110	165	10.19	18237.5	cyto	Ⅲ	MVIRSSRLSHSGISHLPADEVKPLVKYDNDEDAHSPGGRGRGRGGRGRGRGRGRGGRGNGFNEYADAGWEDDHAPAYMGNGYARGRGRSFRGRDDSSPSAAVLVGIGFKGMRVMRVKNLNLYAFGLYMQPTSIREKLGPKYASFPTDKLMENPDFYSNLLRKWVQ
Zea mays	Monocots	Zm00001eb163860	227	4.71	23927	cyto	Ⅳ	MGSETETVNVEGIPFPAEITVGNPLSLLGTGITDIEIHFLQIKYNAIGVYLHNAGGGDSTTPTLLGHLGAWKGKTAEELLADAAFWAALVAAPVEKLFRVVVIKEIKGSQYGVQLESSVRDRLAAADLYEDDEEEALEKVADFFQSKYFKPGSVVTFHFPAPASASPGPAAEITFATEGKGDARIAVENGNVAGMIQTWYLGGDSAVSPSTVRSLANRFAALLAVAA
Zea mays	Monocots	Zm00001eb238700	171	10.12	19196.4	pero	Ⅲ	MVIRSSRLSHSGISHLPADEVKPLVKYDNDEDAHSPGGRGRGRGGRGRGRGRGRGGRGNGFNEYADAGWEDDHARAYMGNGYARGRGRSFRGRGRRGDDDNQPEYQQVLVGIGFKGMRVTRVKNLNLYAFGLYMQPTSIREKLGPKYASFPTDKLMENPDFYSDLLRKWVQ
Zingiber officinale	Monocots	gene-ZIOFF_001757	280	8.94	30675	chlo	Ⅲ	MGSLRFPFSLPQLPNPSRWPKPSSFLLVAAAATAGAGVGFAVNVCRRSAADPSEPYRRPFVRPTPIWASVSLVDAPPADTSVEPSTGASFPTSLDGGRRLTGIGLRKTIVLGIKSINVYAFGVYADDSDIKRLSQKYGNVAATELKENKEFIEDVLDQDLRLTVRLQIVYSRLSIGSVRNAFEKSVGSRLQKFSGSENKELLQSFTSLFKDEYKLPKGSVIDLSREQGYVLQIKIDGQDVGKIQSKLLCKSVLDLYFGDDPFDSQAKEDIRSGLASILFE
Zingiber officinale	Monocots	gene-ZIOFF_002070	287	9.57	32281	E.R.	Ⅲ	MGSLRFPFPFPPPEKPPPDGLSFRRVAVTITAAAAVAAGAGLTLSASLKQSAAALRKPCNDDDASHLWAASVSLDGGPQRPAMYVDPKSNVEFPMVIEGEKRLLSVGTRLWRPYFNFGSIRYVFGVYADGFDVKRLSKKYGSFSASELKVNKDFIADILDQDLRITIIFKKARNNLSMRSLRYEFQKYVGESLRKFSGSDSKELLQRFTSLLRDDYKITKESFLEVSRDHGHVLQVRFNGKEVGKIPSKLLCKAMFDAHFGPDAFDKDAREEVKSRLISMLHERSDR
Zingiber officinale	Monocots	gene-ZIOFF_006233	279	8.82	30484.6	chlo	Ⅲ	MGSLRFPFSLPQLPNPSRWPKPSSFLIAAAATAGAGIGFAVNVSRRSAADPSEPYRHPFARPSPIWASVSLADAPPADTSVEPSTGASFPTSLDGGRRLTGIGLRKTIVLGIKSINVYAFGVYADDSDIKRLSQKYGNVAATELKENKEFIEDVLDQDLRLTVRLQIVYSRLSIGSVRNAFEKSVGSRLQKFSGSENKELLQSFTSLFKDEYKLPKGSVIDLSREQGYVLQIKIDGQDVGKIQSKLLCKSVLDLYFGDDPFDSQAKEDIRSGLASILFE
Zingiber officinale	Monocots	gene-ZIOFF_006556	287	9.58	32198	E.R.	Ⅲ	MGSLRFPFPFPPPEKPPPDGLSFRRVAVTITAAAAVAAGAGLTLSASLKQSAAALRKPCNDDDASHLWAASVSLDGGPQRPAMYVDPKSNVEFPMVIEGEKRLLSVGTRLWRPYFNFGSIRYVFGVYADGFDVKRLSKKYGSFSASELKVNKDFIADILDQDLRITIIFKKARNNLSMRSLRNEFQKYVGESLRKISGSDSKELLQRFTSLLRDDYKITKESFLEVSRDHGHVLQVRFNGKEVGKIPSKLLCKAMFDAHFGPDAFDKDAREEVKSRLISMLHERSDR
Zingiber officinale	Monocots	gene-ZIOFF_031498	230	5.04	24411.8	chlo	Ⅰ	MEKQIKVATSLPKLQVEGVDFPSLATPPGSSKVFFLAGAGERGLEIAGTFVTFTAIGIYLEEEAVKALAARWTGRSADELAASLDFFRDIFAGAFDKFTRITMVKPLTGQQYSDKVAENCLAQWQAAGTLTDAEAAAVGKFKEVFQPETFPPGSSILFTHASSGSLAIAFGEAERGVIENKALSEAILESIIGEHGVSPAAKRSLALRISEVLKEPLGPEETKTVNSVSV
Zingiber officinale	Monocots	gene-ZIOFF_035070	230	5.04	24379.8	chlo	Ⅰ	MEKQIKVATSLPKLQVEGVDFPSLATPPGSSKVFFLAGAGERGLEIAGTFVTFTAIGIYLEEEAVKALAARWKGRSADELAASLDFFRDIFAGAFDKFTSITMLKPLTGQQYSDKVTENCLAQWQAAGTLTDAEAAAVGKFKEVFQPETFPPGSSILFTHASSGSLAIALGEAERGVIENKALSEAILESIIGEHGVSPAAKRSLALRISEVLKEPLGPEETKTVNSVSV
Zingiber officinale	Monocots	gene-ZIOFF_039431	241	5.22	26638.9	chlo	Ⅲ	MPSLTTPTTMEAELVQEETREENEQKTAGDEAATKLTMEKEKDGMEVEPKTGVPFPVKLPNGMQLQATGLRRKKILGFGLNIYAFGIYGDIAGLKQLLRPKHGEATEMATKEMYESVINSDVGMVVRLVIVFGGLTMSLVKKNFDEGLGASLKKLTSDRTDEELITMVLGAAKDSMKLPAGTVIEITRFPDYVLQTKVTDELVSKVKNELLCRAFFHMYLGDDAFDKEAKEKFGASLLSLF
Zingiber officinale	Monocots	gene-ZIOFF_043539	243	5.45	27020.3	chlo	Ⅲ	MPFLTTPATMEAELVQEETREENEQKTARDEAATKLTMEKEKDDMEVEPKTGVPFPVKLPNGMQLQASGLRRKKILGFGLNIYAFGIYGDIAGLKQLLRPKHGEATEMATKEIYESVINSDVGMVVRLVIVFGGLTMSLVRKNFDEGLGASLKKLTSDRTDEELITMVLGAAKDSMKLPAGTVIEITRFPDYVLHTKVADELVSKVKNELLCRAFFHMYLGDDAFDKEAKEKFGASLLSLLRP
Zingiber officinale	Monocots	gene-ZIOFF_033381	264	4.99	29179.6	cyto	Ⅳ	MLVQSRHKRLDPSALDFDMIDKKFKLYLSCYSDAIFVKYAMGSETVMVDEIPFPPQITLTKPLTLLGYGITDIELQFLQIKFTAIGVYLDKENIVEHLAGWKGKKGSELAGDDLFFDAVVAAPAEKLLRVVVIKEIKGSQYGVQMESAVRSRLAAADKYEDEEEAALEKVTEFFQSHNKYLKKGSVLTIHFPASNREAEIVCMQIGLATEGKEAEAEAEAEAATVKVENGNVVEMMQKWYLGGSSSVSPSTVAKLAEQLGELLV
Zingiber officinale	Monocots	gene-ZIOFF_036925	215	4.79	23457.8	cyto	Ⅳ	MAMGSETVMVDEIPFPPQITLTKPLTLLGYGITDIELQFLQIKFTAIGVYLDKENIVEHLAGWKGKEGSELAGDDLFFDAVVAAPAEKLLRVVVIKEIKGSQYGVQMESAVRSRLAAADKYEDEEEAALEKVTEFFQSHNKYLKKGSVLTIHFSASNREAEIGLATEGKEAEAATVKVENGNVVEMMQKWYLGGSSSVSPSTVAKLAEQLGELLV
Zizania latifolia	Monocots	Zla10G010330	427	7.62	47204.1	cyto	Ⅲ	MKPDWSIFSKLDHNGGYLHKFPIDSPISHDIGLGLISHVGALVESSFQHPRHICSTGSGAVQEASNCFNKFAGAFYFWLSKASNPKIFHRLSAIAGSSSRACRSQIKQVTSCVQNLAGLQFGSQVREEHAIQMLLAKLANATFGRLSNEVEEHHAHNILMLAAATVIPPFEIISPKMLAESLALGKDGGLIREPVDQHSLVETRSSCTCVAVPRMILPEDATEPTTGIKFPTLLDDNSNPTAEVLVGMGFRSMRIMRIKNLNLYAFGLYIQPESVCKRLGRKYASVPVAELKDHPDFYEDLLRENIHMTVRLVVSYNGLSIGTVRDAFEKSLCSRLQKMNPNTDYHCLKTFGSYFSEDIRIPAGTKIDFRQTSDGHLITEIDGKQIGAVQSQDLCRAFF…
Zizania latifolia	Monocots	Zla15G015330	437	9.13	48738.3	cyto	Ⅲ	MKADRLILSNLDHDLGYLHKFPPDFPMSHDLGLSLFAHVGTLVGSSFRHHRQICSSGNLAVQEAFGRLNKFTRAFCYWLSRASNPKIFHRLMGTAGPSSRAFQSRINQVNSRVQNLAVLQFGSLVREERSLQLLLAKFASETLGRLWNDFQQQHACNVLTLTGAMAIVPPLENISLKMLAESMALGNINDYVSRPMDQPYLEGKRISSTSVAVPSTIFQGDAIEPKTGIKFPAFLEDDSSPSTTVLVGMGFKGVKIMRVKNLDLYAFGLYLQLNSISEKLGPKYASVPNIKLKDHPDFYDDLLRENLPMRVRLVVNYNGLSIGAVRDVFEKSLGLRLQKMNPNTDYHCLKTFGSYFNEDIPIPAVRLNTRYLVGTRIDFCQTSDGQLVTEIDGRQIGTV…
Zizania latifolia	Monocots	Zla03G021780	453	8.75	50617.3	nucl	Ⅲ	MKADRLILSNLDHDLGYLHKFPPDFPMSHDLGLSLFTHVGTLVGSSFRHHRQICSSGNFAVHDAFGHLKNFTRAFCYWLSRASNPKIFHRLMGIADPSSRAHINQVNSRVQNLAVLQFGSLVREEYAAQLLLAQFASTTLGRLWNDFQQQHACNVLTLAGAMAIVPPLENISLKMLAESMPLGNINDYVSRAMNQPYLEGKRISSTSVAVPNTIFQEDAIEPKTGIKFPAFLEDDSSPSTTVLVGMGFKGVKIMRVKNLDLYAFGLYLQPNSISEKLGPKYASVPTIKLKDHPDFCDDLLRENLPMRVRLVVNYNGLSIGAVRDVFEKSLGLRLQKMNPNTDYHCLKTFGSYFNEDIPIPAGTRIDFCQTSDGQLITEIDGRQIGAVKSKDLCIVLDEQ…
Zizania latifolia	Monocots	Zla05G003490	279	9.76	29579.7	cyto	Ⅴ	MAVTEVEVDGVVFPPVVRPPGSGFTHFLAGAGVRGLEIGGNFIKFTAIGVYLEDAAVPSLAKKWAGKTADELASDAAFFCDVVTGDFEKFTRVTMILPLTGEQYSDKVAENCVAYWKATGVYTDAEGVAVDKFKEAFKPHSFPPGASILFTHSPAGVLTVSSCTRPIPRSLRRVLQRLVGAGGRRRGGDREQGALRGGAGVNHRRARGLAGGEAEFGGPGRGAPEGGRPRRRAGGGARVGVSLKTELLNARDAGRPARCSPAVRVNCQRYHYPTLLHSY
Zizania latifolia	Monocots	Zla08G023140	402	7.2	44650.2	cyto	Ⅲ	MKPDWSIFSKHDHNGGYLHKFPIDCPISHDIGLGLISHVGNLVESSFMNPRHICSTGSGAVQEAFSCFNKFAGAFYFWLSKASNPKIFHRLSAMAGSSSRACRSQIKQATSCMQHLAGLSFGSQVREEHTMQMLLAKLANETFGQLRNEVEERHAHNILMLAAATVIPPFQNISPKMLAESLALGKDGGLIGEPVNQHSLEETRSGCTCVAVPRMILPEDATEPTTGIKFPTLLDDNSNPTAEVLVAMGFRSMRIMRVKNLNLYAFGLYIQPDSICKRLGPKYASVPVAELKDHPDFYEDLLRENIYMTVRLVVSYNGLSIGMVRDAFEKSLCSRLQKMNPNTDYHCLKTFGSYFSEDIRIPAGTKIDFRQTSDGQLITEIDGKQIGAVQSKDLCSTYI…
Zizania latifolia	Monocots	Zla09G001950	230	5.29	24101.5	cyto	Ⅰ	MDVTKVEVDGVVFPPVVRPPGSSLTHFLAGAGVRGVEIGGSFIKFTAIGVYLEDAAVPALAKKWAGKTADELAADATFFRDVVTGDFEKFTRVTLIRLLTGEQYSDKVTENCVAYWKATGVSTDAEGVAVDKFKEAFKPRSFPPGASILFTHSPAGVLTVAFSKDSSVPKDDVAGAIENRALCETVLESIIGEHGVSPAAKLSLAARVAELLKVDAPGHAPAVEPVSVSV
Zizania latifolia	Monocots	Zla11G009600	379	5.73	41587	cyto	Ⅳ	MWTCLECMSSVIGFSHESAIKNILFHTRYLSLVLLHPASCSTLSLEHVHPYLDVAEDRSRNCTFKTSGSITRKLSPIFVAGPNMDEAPPVGADRAGFIASLTELLVINAYSSWSHAAPASTIKLALLVTPFGPLSFFLSAASLVFITSFQFQPFVLPLLPLDLYTRTMGSEIASVEVEGIPFPKEITVAKPLSLLAHGVTDIEIHFLQIKFNAIGVYLEKDGIIGHLLNWKGKKAEELVEDDGFFQALISAPVEKLLRIVVIKEIKGSQYGVQLGSSVRDRLVSVDKYEDNEEEALEKVTEFFQSKYFKPNSVVTFHFPATPGIAEISFVTEGKSEAKLTVKNNNVAEMIQKWYLGGGSAVSPTTVRSLADQFAALLSP
Zizania latifolia	Monocots	Zla12G007720	243	4.97	26866.4	chlo	Ⅳ	MWPSPLIHSPSFTGAVCSSLRRQGQKQSQEQMGSEIATVEVEGIQFPKEITVSNSLSLLAHGVTDIEIHFLQIKFNAIGVYLDKDSILGHLENWKSRTAEELVKDDGFFQGLVSAPVEKLLRIVVIKEIKGSQYGVQLESSVRDRLVSVDKYDDEEEEALENVTEFFQSKYFKPNSIITFHFPTTPGIAEISFVTEGKSEAKLTVENSNVAGMIQKWYLGGESAASPTTVRSLADQLAALLSP
Zostera marina	Monocots	gene-ZOSMA_59G00240	356	8.57	39762.7	cyto	Ⅲ	MDSNGRFSEVFSCISKFTGALCLWLSTGSNFRLPQCSDGSKHKNSVSGINARHAACRQFIFSKVATSTVRHLWREIGQLQPLSVLSLTTSLMPPSPKISPKIIDDSLKDSTEHINGYMDQAPCEDGHQGCLGISLSNIRWIRDTVEPKTGIKFPSFLCNHLDAEEDNRRITEILVGTGSRSMKIVRVKSIKLYAFGIYVHLNSVCEKLGPKYNSVPVNELKNRSDFLEDLLREDIHMTLRMVVHYNGIKINSVKEAFEKSLRVGLQKLDPNTDYHCLNAFGSYFNDDIPLPMGTTIDFRKTADGHLITEIGGTHMGAVRSKDLCRAFFGMYIGEGPVSLDAKQDMIQNVAGLIRRC
Zostera marina	Monocots	gene-ZOSMA_6G00660	270	9.06	29597.9	chlo	Ⅲ	MPSLRFPFSFPNQANLNLNKSRPPTTTTCSYAIAAAISTVGVGICIATASKKTNTWFRPLSPGWATMSLSEASQSGSVTSVDSKTGVEFPIVMDGTSRRLVGIGVRKKSLFGLKNIDVYAFGVYADSDDVRKLKERNGGVSVGDVLDEDVGITVKLQIVTGRLSIKSVRNAFEESVGNRLKKFSQLDNKELLQGFTSIFKDEYKIPRGTQIELSREKGQFLKTKIDGKEVGCIQSKLLCRSLFDLYIGDDPFDTKAKEDVEFGIVSILQD
Zostera marina	Monocots	gene-ZOSMA_92G00250	212	5.57	23180	chlo	Ⅲ	MAETGAASTEVTEVETEIELQSKVSFPVKIDDNRELVALGCRKKGVVGINFKIYSFGIYADGASMKEHLKAKFPTPPMKPTEEFYKAVIDADIGMVLRMVIVFGGLNMSIIRKSLDESIGASLKKLTDGQDNTELVKKLMGEVNSSLKLPSGSMIEIAKLPGFILQTKVKGEVVSSVESELLCRAYFNMYLGDSPFDKEAKDHAGTYLLSLV
Zostera marina	Monocots	gene-ZOSMA_170G00150	137	5.51	15794	cyto	Ⅳ	MSFFMRLSSRPLEKVLKVVVIKEIKGSQYGVQLQNSVRDRLVEVDRYEEEEEEELDKLTDFFQSKYMKKDSVITFSFHGSTKTAKIGFTTEGKEESHIKIENPNVVEMVQKWYLGGERAISPTTITSLTETFAGMLQ
Zostera marina	Monocots	gene-ZOSMA_170G00170	104	6.59	12180.1	chlo	Ⅳ	MKYLDQWRGKTKKELSGYELFYEAIVACSLEKALKVVVIKEIEGSQYGVQLQNSVRGRLVEVDWYEEEELDKLTDFFQSKYMKKDSVIPFSFHGPTKTAKVIYI
Zostera marina	Monocots	gene-ZOSMA_1G00350	220	4.85	24344.7	nucl	Ⅰ	MSSNDTSLLDDIQIEGISFPFSVKPPGTSNIFFLAGAGVRGLEINGNFIKFTSIGVYLEESASLQYLSPKWKLLSASELSKSVEFFRDVVTGPFSKFTRVTMLMPLTGEQYSDKVAENCEKIWKLMKIFTDAEAEALDKFKEAFKDKTFPPGSSILFTQLPTGDLSVAFSDDSSVHRDAETVVISNKLLSEAVLESIIGEHGVSPATRENMAERFVRLFE
Zostera marina	Monocots	gene-ZOSMA_833G00010	100	6.59	11691.4	chlo	Ⅳ	MKYLDQWRGKTKKELSGYELFYEAIVACSLEKALKVVVIKEIEGSQYGVQLQNSVRGRLVEVDWYEEEELDKLTDFFQSKYMKKDSVIPFSFHGPTKTAK
Zostera marina	Monocots	gene-ZOSMA_833G00060	148	5.35	17143.6	nucl	Ⅳ	MKYLDQWRGKTKKELSGYELFYEAIVACSLEKALKVVVIKEIEGSQYGVQLQNSVRGRLVEVDWYEEEELDKLTDFFQSKYMKKDSVIPFSFHGPTKTAKIGFTTEEKEESHTKIENPNLVEMVQKWYLGGERAISPTTITSLIEMFA
Oryza sativa	Monocots	Os02g21520	280	8.91	29657.2	chlo	Ⅲ	MSAVPVVSSALAGPAVAVAVARPASGSVTRLRAPAPHGVPAGSVPLASGLANCYRRSAAAARRLPIPSAAGGGTVGDAFVIEDTTNVKFPREIAVPGYTEPLVILGTGYREKFFLKIYAAAFYVDCSIGVDTMRWREKVGIETFDASSVFDSIFKAPVVKSLSIILVRDVDGKTFVKALDDIIARQIKKPSAEEEQSLSTFQKTFLGRSLKQGTTVYLTWLEPSKLLISIAGNQDPCQVDAEITSATVNYALYDGFLGSSPVSPTLRSSTALLLEAILTK
Oryza sativa	Monocots	Os06g10210	427	7.21	47783.6	cyto	Ⅲ	MKPDWSIFSKFDHNGGYLHKFPIDSPISHDIGLGLISHFGTLVESSFQHPRHICSTGNGAVQEAFSCFNKFAGAFYFWLSRASNPKIFHRLSAIAGSSSRACQSQIKQVTSCMQHLAGLRFGSQVREEHAIQILLAKLANATFGRLWNEVEERHACNILMLAAATVPPFENISPKMLADSMTLGRDNGRTREPVDQHSLEENHSGCTCVAVPRIILPEDATEPKTGIKFPTLLEDNSNPTSEVLVGMGFRSMRIMRVKNLNLYAFGLYIQPDSICKRLSPKYASVPVSELKDHPDFYEDLLRENIHMTVRLIVSYNGLSIGTVRDAFEKSLCFRLQKMNPNTDYHCLKTFGSYFSEDICIPAGTKIDFRQTSDGQLITEIDGKQIGAVQSKDLCRAFFD…
Oryza sativa	Monocots	Os07g38390	233	5.15	23893.1	cyto	Ⅰ	MAAVSEVEVDGVVFPPVARPPGSGHAHFLAGAGVRGVEIAGNFIKFTAIGVYLEEGAAVPALAKKWAGKSADELAADAAFFRDVVTGDFEKFTRVTMILPLTGEQYSDKVTENCVAAWKAAGVYTDAEGAAADKFKEAFKPHSFPPGASILFTHSPPGVLTVAFSKDSSVPEGAVAAAAIENRALCEAVLDSIIGEHGVSPAAKRSIAARVSQLLKAESTGDVAAAEPAPVSA
Oryza sativa	Monocots	Os12g02370	428	8.72	47577.9	nucl	Ⅲ	MKADRLMLSNLDHDLGYLHKFPSDFPMSHDLGLSLFTHAGTMVGSSLRQHRQICSSGNLIVQEAFDRLNKFARAFCYWLSRVSNPKNLRRLMSMEGPSSGACQSHINHLSSRMQNLAVLQFGYLVREEHAVQLLLANFASTTLGRLWNDFQQQHACNVLTLAGAMAIVPPLENISLKTLAESMALGNIKDYVSRPMDKPYLEDKCIKSRSVAVPSTIFQGDAIEPKTGIKFPAFLEDDSSPSTTVLVGMGFKGVKVMRVKNLDLYAFGLYLQPNTISEKLGPKYASVPTINLKDNPDFYDDLLRENLPMRVRLVLHYNGLSIGAVRDVFEKSLGLRLQKMNPNTDYHCLKTFGSYFNEDIPIPAGTKIDFCQTSDGQLITEIDGRQIGAVKSKDLCRAL…
Oryza sativa	Monocots	Os11g02440	263	9.49	28521.9	chlo	Ⅲ	MVSLRFPAATFPRLPPPRPPSRPAFAAALAAAAAAAAAAAASLTLTAKSAGRPPLPHPAPLWASISLADGAAFPAETSGGRRLLGVGLRRTTILGLKSIDVYAFGVYADDHDLRQLREKYQKLPVSQLKENAELINDALERDIRMTVRLQIVYGRLSIRSVRSAFEKSVGSRLLKFGGSDTHELLQSFVSLFKDEYKLPKGSVIELSRESSHVLKISIEGEELGSIQSKLLCKSILDLYIGDDPFDKNAKESVQENMASILKN
Oryza sativa	Monocots	Os02g53810	212	4.79	23528.8	cyto	Ⅳ	MGTEIATVEVEGIPFPQEITVSKPLSLLANGITDIEIHFLQIKYNAIGVYLEKDNVLAHLESWKGKKAEELVQDDGFFQALVSAPVEKLLRIVVIKEIKGSQYGVQLESSVRDRLVSVDKYEEDEEEALEKVTEFFQSKYFKPNSVITFHFPTTPGIAEISFVTEGKGEAKLTVENKNVAEMIQKWYLGGESAVSPTTVKSLADQFAALLSA
Oryza sativa	Monocots	Os03g60509	212	4.85	23618.9	cyto	Ⅳ	MGTEMATVEVEGIPFPQEITVSKPLSLLAHGITDIEIHFLQIKYNAIGVYLEKDNVLGHLESWKGKKAEELVQDDGFFQALVSAPVEKLFRIVVIKEIKGSQYGVQLESSVRDRLVSVDKYEDEEEESLEKVTEFFQSKYFKPNSVLTFHFPNTPGIAEISFVTEGKGEAKLTVENKNVAEMIQKWYLGGESAVSPTTVKSLADQFAALLSA
Chloranthus spicatus	Chloranthales	Cspi06588	274	9.61	29800.7	chlo	Ⅲ	MKMVGAISAPSFLLPPISRLNPKITFIERNPLQFYQIPQKFGSSLPAFPIQKKKSWISLTPKASVGSTECAVEPTTGIKFQTALRLLGCSDSLTLLGTGYREKVFAIIGVKVYAAGLYINQSIIAKLTSWKGRSIAQIQEDSSLFRSLFQAPSQKSLQIVLVRDVDGKTFWDALDDAISPRIKAPVPVDESALSTFRNTFQSRALKQGTFIFLTWVEPSKMLVSISSNGLPSTVDSTIESVNVASALFDVFFGDSPVSPTLKASVANGLAMLLM
Chloranthus spicatus	Chloranthales	Cspi06654	220	6.06	24303.4	chlo	Ⅲ	MATVAEEVVAVLPKEEVKEEDVPIENEPKTGVSFPVKLDDGKQLNSVGVRKKNILGLGLKIYGFGIYSDNAKLKELMKSKIGKSPEKPTKEMYELVIDSDVGMMVRLVIVFGGLTMSMVRKNFDEGIGAAIKKLNGGKKNEELQSKVMGEASDSIKLTTGSTIEISRLPGFILQTKVKDEVISKVESELLCRAYFHMYLGEDAFDKEAKDRFGMSLLSLF
Chloranthus spicatus	Chloranthales	Cspi10554	318	9.27	35488.5	mito	Ⅲ	MYTSNKHLHRHRYLRRLPTMVSLRFPFSFSQPSKPPPKPHQSPPSPFSSSSSAAIITSFITLGIGTGLAISHTNKTTDLKKQDSFLQNAWGFFLSATPDFSSPLWGSLSLANSVAETAIESKTGVAFPVLLDNNQRLLGTGVRKKSIMGLKNIDVYAFGVYADDKCIKDLLNQKYGTLSVSELKGNKEFYADVLDQDLCMTVRLQIVYGRLSIRSVRSAFEDSVGSRLQRFSGSENKELLQRFTSQFKDEYKIPRGSVIELSKEQDHILHTKIDGQSVGSIQSKLLCRSVLDLYIGEDPFDKQAKEDIQLGLASLLRD
Chloranthus spicatus	Chloranthales	Cspi14401	434	8.51	48471.4	cyto	Ⅲ	MWNNWLFFTHSDLDSGYPYTFLPESHLSYGLGGHLWSQFGSFVDNSLYHSKQFYIPGSLAVQGAFSCISKFAGAFFFLLSNRPNSNSNFLQRITGNSRGPSPRNCQSCMQVKRTITCSHKLAGFDFSSRSRDKSAAPLIFCKIVNSTIGHFWRDVEHLQQIPVLLLAALVPPFNNISSNILAIPLQNSDEQIKGDMEPTLCEDVHRGCTSLSLPDISWARDAVEPRTGIKFPTILDNLSTGGYNSCLTSEVLVGIGSRSITIVRVKSLKLYAFGFYVHPNSVCEKLGPKYASVPISELNSRQEFFEDLLREDINMTVRLVVNCNGLKINTVRDAFEKSLQARLLKMNPSTDYHCLRAFGSHFTRDIPIPAGTTIDFRRTADGELITEIEGKQIGAVRSK…
Chloranthus spicatus	Chloranthales	Cspi12547	126	8.76	13975	cyto	Ⅴ	MANSAIVSELQVDGFVFQSTVKPPGSSKTLILGGAGARGLEIQGKFVKFTAIGVYVEGEAIPLLAVKWKGKKAEELADSVDFYRDIVTDWIFQRWNGIRTRECSYREQAAIGGISGVDYRRTWHFT
Liriodendron chinense	Magnoliids	Lchi10326	266	5.51	29630.4	cyto	Ⅲ	MAPVVEESVPKEEVKDLKAKEEVIKEGEKVAPKEEKQVEVAPKEEKAAEIAPKEEEKKKEEVEEEKVPTEVEPKTGVAFPTKLRDGKQLNSVGMRKKSILGLGVKIYAFGIYGDNEKLKELLISRIMGGPPKKPTKEMYDVVIDSDMGMMVRMVVVFSGLTMNMVKRNFDEGLGASIKKLTGGRKDEELINKVMGAASDNIKLTSGSVIEITRLPGFTLQTKVNDEVVSNVESELICRAYFHMYLGDDPFDKDAKERFGKSLLSLF
Liriodendron chinense	Magnoliids	Lchi10448	242	6.5	26538.8	chlo	Ⅲ	MAAIVGQLKEETTAPMNIVSTDTIEEGKGKEAQIKDEKKEETSATTEIEPKTGVSFPTKLDDGKQLNAVGLRKKSILGLGLKIYSFGIYADNVKLKELLRSKIGKAPEKPTKEMYELAINSDAGMMVRLVLVFSGLTMSMVRKNFDETLGASIKKLTGGQKNDELVNKVMGAATDSIKLSSGSVIEISRFPGFILQAKVKEEIVSKVESELLCRAYFDLYLGDDPFDKEAKERFGMSLLSLL
Liriodendron chinense	Magnoliids	Lchi12049	295	6.32	32142.4	chlo	Ⅲ	MVSLQFPFLFSQPPSNHPSKSHSPHFAAMAAAATATATAAAVGFGVGFAVSRGIRAQAADPLLQNPWHFFFPSTQNPSSPIWGSLSLAGNPGESAVEPKTGVSFPATLNDTQRLLGIGLRKKSVLGLKNIDVYAFGVYADDTDVKSLLGEKYGALSVSELKENKDFYEDVLDQDVCMTVRLQIVYGRLSIRSVRSAFEESVGSRLQKFGGSDNKELLQRFTSQFKDEYRIPRGSIIDLSKEQGHILRTTIDGKEVGSIQSRLLCRSVLDLYVGEDPFDGHAKEDIELGLASILQK
Liriodendron chinense	Magnoliids	Lchi32654	278	8.87	30839.6	nucl	Ⅲ	MGIRSKVLAVPLPLVNVNEQISGQIDQLPCGDEYEGCSSLSLSEIKWRRDAVEPRTGIKFPTVLGNLVAGDNRSTLTSEVLVGTGSKSMRIIRVKSLKVYAFGLYVHPDSVCERLGPKYASVPITELKNCPDFFEDMLREDIHMTVRLVVNCNGLKINTVREGDRQVSKIGNQGIRSFEKSLRARLLKVNPDTDYDCLRAFGSYFTQDIPLPVGTTINFRRTTKGQLITEIGGRTIGAVDSKDLCRAFFDMYIGDVPVSVPAKQEIATNVAGIMRRCY
Liriodendron chinense	Magnoliids	Lchi07717	231	5.23	25937.8	cyto	Ⅳ	MGSEMVTVHEIPFYPQITTTKPLNLLGHGITDIEIHFLQVKFTAIGVYLEPQVVEHLQQWKGKTGSELAEDDLFYEALVAAPVEKFIRVVVIKEIKGSQYSVQLESSVRDRLAAVDKYEEEEEEALEKIVEFFQGKYFKKNSSITFHFPAAASHTAEATMMQSVTRDLVFKIFAHWMQIGILTEGKEEVKLKVENGNVVEMIQKWYLGGTRAVSPTTVASLANALGALLSE
Liriodendron chinense	Magnoliids	Lchi23460	224	5.51	24215.7	chlo	Ⅰ	MGSSPILTPVQIESVVFPPTAKPPGSSKTLFLGGAGCRGAEIQGKFIKFTAIGVYLEDDAVPLLAVKWKGKTAQELTDSVEFFRDIVTGPFEKFTRVTMILPLTGQQYSEKVTENCVAIWKAFGSFTDAEATAVEKFKEAFHDQTFPPGASILFRHSSSGSLTIGFSKDSSIPEQGNAVIENKQLKEAVLESIIGQHGVSPEAKQCLATRVSELLKEFDPVKEG
Liriodendron chinense	Magnoliids	Lchi30763	228	5.24	24811.3	chlo	Ⅱ	MGSSPLLASVQVESFVFPPRVKPPGSSKSLFLGGAGVRGLEIEGKFVKFTAIGVYLEDDAVPLLAVKWKGKTAQELMDSVEFFRDIVTGPFEKFTRVTLISTLTGQQYSEKVAENCVAFWKAVGSFTDAEATAVEKLKEVFQDRTFPPGASILFTHSPLGSFTIGFSEHSSIPEQGNAVIESKQLMETVLETIIGQNGVSPAAKQSLAMRVSEFLKEFDPERAHKEGE
Liriodendron chinense	Magnoliids	Lchi33204	224	5.73	24324.9	chlo	Ⅰ	MGSSPILTPVQIESVVFPPTAKPPGSSKTLFLGGAGCRGAEIQGKFIKFTAIGVYLEDDAVPLLAVKWKGKTAQELTDSVEFFRDIVTGPFEKFTRVTMILPLTGQQYSEKVTENCVAIWKAIGSFTDAEATAIEKFKEAFHDQTFPPGASILFRHSSSRSLTIGFSKDSSIPEQGNAVIENKQLKEAVLESIIGQHGVSPEAKQCLAMRVSELLKEFDPVKEG
Liriodendron chinense	Magnoliids	Lchi33565	228	5.24	24825.4	chlo	Ⅱ	MGSSPLLASVQVESFVFPPRVKPPGSSKTLFLGGAGVRGLEIEGKFVKFTAIGVYLEDDAVPLLAVKWKGKTAQELMDSVEFFRDIVTGPFEKFTRVTLISTLTGQQYSEKVAENCVAFWKAVGSFTDAEATAVEKLKEVFQDRTFPPGASILFTHSPLGSFTIGFSEHSSIPEQGNAVIESKQLMETVLETIIGQNGVSPAAKQSLAMRVSEFLKEFDPERAHKEGE
Liriodendron chinense	Magnoliids	Lchi33866	239	5.74	25991.8	chlo	Ⅰ	MGSSPILTPVQIESVVFPPTAKPPGSSKTLFLGGAGCRGAEIQGKFIKFTAIGVYLEDDAVPLLAVKWKGKTAQELTDSVEFFRDIVTGPFEKFTRVTMILPLTGQQYSEKVTENCVAIWKAIGSFTDAEATAIEKFKEAFHDQTFPPGASILFRHSSSRSLTIGFSKDSSIPEQGNAVIENKQLKEAVLESIIGQHGVSPEAKQCLAMRVSELLKEFDPVEEGYLVSRLGGNFFALAR
Liriodendron chinense	Magnoliids	Lchi34914	224	5.51	24181.7	cyto	Ⅰ	MGSSPILTPVQIESVVFPPTAKPPGSSKTLFLGGAGCRGAEIQGKFIKFTAIGVYLEDDAVPLLAVKWKGKTAQELTDSVEFFRDIVTGPFEKFTRVTMILPLTGQQYSEKVTENCVAIWKAIGSFTDAEATAVEKFKEAFHDQTFPPGASILFRHSSSGSLTIGFSKDSSIPEQGNAVIENKQLKEAVLESIIGQHGVSPEAKQCLATRVSELLKEFDPVKEG
Acer pseudosieboldianum	Eudicots	gene-Apse003G0141400	281	8.47	30516.9	chlo	Ⅲ	MFVAGATISTPICSSSLVPCRHCNSESDSRKFANPLVLSWKKNHSSSCSLSPTVPLNKRTQIRFTVKASSSVESAEYTEEPATSVKFHKSLSLPGCSSHLSLLGTGYREKVFAIIGVKVYAAGLYVNQTILSKLNAWKGRSAAEIQADSSLFDSIFQGPLDKSLQIVLVRDVDGKTFWDALDDAISPRMKTLTPIDESALSTFRSIFQERPLKKGTFIFLTWLDPSKMQVCISSNGLPSEVDATIESENVSFALYDVFFGDAPVSPSLKASVATGLATNLK
Acer pseudosieboldianum	Eudicots	gene-Apse004G0138600	285	9.04	31739.2	chlo	Ⅲ	MVSLRFPFLFSQPSNHPHSQPTTHGPFRPVAVAIAVATATVAGVSTYQNRKHPFVENALNFHFSNHSSTHLWGSLSLADNSSDTVVESKTGVSFPSVLGDSRKLLGIGLRKKSVLGLKNIDVYAFGVYADNGDLKKLLSEKYGKLSLSELKENKEFNEDLMEADICMTVRLQIIYSKLSIRSVRSAFEESVGTRLRKFGGSDNKELLQRFTSQFKDEYKIPRGSVIDLSKEQGHVLRTTIDGKEVGSIQSKLLCRSLLDLYIGEDPFDRKAKEDIELNLASLVQK
Acer pseudosieboldianum	Eudicots	gene-Apse005G0121700	419	8.24	46668.3	nucl	Ⅲ	MRNDWFFFMDLDGGNPYILRTEFFSNNLGGHLFSQPGYLWVPGSLTLQEAFNCISKFAGALLFLFSSGSSSNLSREIVGNQHGLKSGSCKSSAQVKHITSSGYNLAGFHFSSKPNGESANPMNFSKISSSVIRNLIREGERLQSCSVLSLAAAVIPPFDNLTSKLLSVPLDNTDVQLPGYMDQKPCEVDPRRCGNLSFPDLNWRRHAVEPKTGIEFPMMLDDILDRENNCSLNSEVLVGTGSRTMRIVKIKSLKIYAFGFYVHPHAVCEKLGPKYASISAGELNKHHEFYEDLLREDIDMTVRLVISYNGMKINTVKDAFEKALRARLVKTNPDTDYSCVTKFGSYFTKDIPLPSGTTIHFRRTADGQLITEIGGKEIGAVRSKDLCRAFFDMYIGDVP…
Acer pseudosieboldianum	Eudicots	gene-Apse009G0129800	263	5.23	29411	cyto	Ⅲ	METTVEEVTAKVESLVVHHKADNGNLTIEKVNCESGTKAAAAAEQTNEKVHEEEEVAVEVEPKTGVSFPVKLDDGKQLICVGLRKKSVLGIGIKIYAFGIYADNENLKDLLRSKVGELPPKPTKEMYQVVVDSDVGMTVRMVILFPGLNMNMVRKNFDEVLGASIKKLTGEKKNEEITNNYETLPEKLDAPVLMTGPWVRHPTTSSYHQNLTEFSLMVTVMGEVVRKVESELLCRAYIYMYLGDDVFDKDAKEKFGMFLLSLF
Acer pseudosieboldianum	Eudicots	gene-Apse012G0133800	250	5.4	27050.9	cysk	Ⅰ	MHPSPPVTEVQVENVTFSPAVKPPGSTKPHFLGGAGERGLEIQGKFIKFTAIGVYLEDDAVSSLAVKWKGKSAEELTDSVEFFRDIVTGPFEKFMQVTMILPLTGGQYSEKVTENCIAFWKSIGIYTDAEAKATDKFIEVFKDENFPPGTSILFTQSPHGSLTISFSKDGSTPEVGNAVIDNKLLSEAILESMIGKHGVSPAAKKSLAARLSKLLNECNNKVPVDGKSEAEKCVKEEKPVELDGKDIKVA
Acer pseudosieboldianum	Eudicots	gene-Apse012G0172400	212	4.9	23710.9	cysk	Ⅳ	MGTEVVMVDEISFPHQITTTTTTKPLNLLGHGITDIEIHFLQIKFTAIGVYLDPEILSHLQQWKGKPGTSLAEDDDFFEAVVSAPVEKFLRVVVIKEIKGSQYGVQLENSVRDRLAAEDKYEEEEEEALEKVVEFFQSKYFKKDSVITYHFPATSATAEITFSTEGKDDSKIKVENANVVEMIKKWYLGGTRGVSPTTITSIANTLSAELSK
Acer pseudosieboldianum	Eudicots	gene-Apse012G0175800	211	4.9	23593.8	cysk	Ⅳ	MGTEVVMVDEISFPHQITTTTSKPLNLLGHGITDIEIHFLQIKFTAIGVYLDPEILSHLQQWKGKPGTSLAEDDDFFEAVISAPVEKFLRVVVIKEIKGSQYGVQLENSVRDRLAAEDKYEEEEEEALEKVVEFFQSKYFKKDSVITFHFPATSATAEITFSTEGKDDSKIKVENANVVEMIKKWYLGGTRGVSPTTITSIANTLSAELSK
Actinidia chinensis	Eudicots	gene-CEY00_Acc05642	278	5.35	30546.3	chlo	Ⅲ	MATTMEEVIAKAETVEIEPKTGVAINPQTPREEKLNGADPKITNGNEKDYSNGEKATEEPKNGTVEEDKQMPKDEAKKEEVPVETEPKTGVSFPVKLDDGKQLNAVGLRKKSMLGLGIKIYGFGVYAANEKLKDLLRSKIGKAPAKPTKEMYQLVIDSDAGMLVRMVIVFSNLTISMVRKNFDEGLGASIKKLTGGKNDELTKKIMGEASDDIKLTPGSVIEISRLPGYVLQTKVMGEVVSMVESELLCRAYIYLYLGDDPFDKEAKEKFGMSLLSLF
Actinidia chinensis	Eudicots	gene-CEY00_Acc19219	285	9.58	31297.9	chlo	Ⅲ	MTTSKLIWVSSPTLSISWNSNPRTCLPGRNPPNPRPLLHKIRALPFSSTFPHTFSLQKDYSFHTHFSPKAASSSSVGSPEYMEEPSTKVKFQRVLSLSGCSSPLSLLGTGYREKVFAIIGVKVYAAGLYVNQSILSRLDAWKGRSAQEIQQDSPLFHSILQAPLEKSLHIVLVRDVDGKTFWDALDDAISPRIKSPTPADESALSTFRSIFQGRPFKKGTSIFLTWLDPTKMLVSVSSDGLRSAVDTKIESMNVTLSLFDVFFGSDPVSPSLKSSVANGLATMLK
Actinidia chinensis	Eudicots	gene-CEY00_Acc19553	254	9.49	28803.1	mito	Ⅲ	MLRRRLGCRRRRLSRPRQPISPRCLKKFFRSNFNRSSPVWGSLSLSADPYPVTDPKTGVTFPSVLGDSRRLLGIGLRRKCVMGLKNIDVYTFGVYADIGDINKVLGEKYGKASASEIENKDLIDDLMESDICMTVRLQIVYGRLSIRSVRSAFAESVGNRLQKFGGSDSTDNKELLQWFTSQFKDEFKIPQGSIIDLSREQDHVLRTTIDGKEVGSIQSKLLCRSILDLYIGDDPFDRRAKEDIELNLASCIQK
Actinidia chinensis	Eudicots	gene-CEY00_Acc28242	430	7.6	47454.1	cyto	Ⅲ	MRNNWLFFMDLDGRSPYMFPAEPPVPQSFGGHLVSQISLFVDNSLYSSRYLYVPGSLTLQEAFNYISKFAGALLFWFGGGTNSNISSNLSGNSRASNPTSCRSPVQAKHINCSRHKHLGFSFSSGAKGKSATPLDFGKISSFTARQLLSAAEELRSFPVVSLGAALVSPFNDVSAKALGVPLENSDMLTQRCMDKSPCEVKHHGCADISFPDVNWTVHAVEPRTGIEFPTILDNILEGEKNSSLMSEVLVGTGSRTMTIIKIKSLKVYAFGFYIHPYDVCVKLGPKYGSIPVGEVNNHDFYKDLLREDINMTVRLVVNCNGMKINTVRDAFEKSLRARLVKTNPDTDFNCLRTFGSLFAEDILLHTGTTIDFRQTADGHLITEIGGNQIGAVHSKELCR…
Actinidia chinensis	Eudicots	gene-CEY00_Acc31698	282	9.2	31186.6	chlo	Ⅲ	MVSLRFPFLFSQPQKPPVTGRSRRSFSTIACSVAAAAAGATVVASQDRSNPFLRDALNFFRSNFNRSSPVWGSLSLAADPSPVNDPKTGVAFPSVLGDSRRLLGIGLRRKCVMGLKNIDVYAFGVYADNGDINKVLGEKYGKASASEIEKKDLIDDLMESDICMTVRLQIVYGRLSIRSVRSAFAESVGNRLQKFGGSDNKELLQRFTSQFKDEFKIPRGSIIDLSRERDNVLHTTIDGKEVGSIQSNLLCRSILDLYIGDDPFDRRAKEDIEFNLASCIQK
Actinidia chinensis	Eudicots	gene-CEY00_Acc03848	239	5.02	25878.6	cyto	Ⅰ	MSPPLVTGVQIETVVFPPTAKPTGTDKPFFLGGAGERGLEIEGRFIKFTAIGVYLEESAVPSLAVKWKGKSAEELTESVEFFRDIVSGPFEKFTQVTMILPLTGKQYSEKVTENCVAYWKAVGIYTDAEAKAVEKFIEVFKDETFPPGASIMFTQSPHGSLTISFSKDCSVPETGNAVIENKHLSEAVLESIIGKHGVSPAAKQSLAARMSELLKECDNEAPETVKPQTETAAPKEISV
Actinidia chinensis	Eudicots	gene-CEY00_Acc03850	280	9.58	30106.9	chlo	Ⅰ	MEVTRASFAATAMLAFLFAVLFAAATAHSAAPSSDREKTKSSLLPLVTPIQVESHVFPPTVKPPGMAKSFFLGGAGVRGLEIEGKFIKFTATGVYLEEKAVPSLAIKWKGKSAEELTNSIEFFRDIVTGPFGKFTQVRMILPLTGKEYSEKVAENCVVYLKAVGTYTNGEAKAVTKFLKVFKNETFPPGASVLFTQSTHGSLTISFSKDGSIPKTRNAIIKNKQLAEAVLESIIGKDGVSPAAKQSLAARMSELLKQCDNKTLEKVKTKSQTTATKETSA
Actinidia chinensis	Eudicots	gene-CEY00_Acc27669	222	5.99	24272.7	cyto	Ⅱ	MSLSQSPFVTEVQVENYVFPPTVKPPGTTKTLFLGGAGVRGLDTEGEFVKYTAIGVYLEDKAIESLAVKWKGKTEEELMDSIDFFSDIVTGPFEKFTHVKMIRHLTGKEFVRKVGENCLAYWKSSGIHNAAAGEALERFTKVFEDEYCPPGAAVLFTQSPYGSITISFSKDGLLPETGKAVIENKQVSETVLQTIIGKNGVSPAAKQSLAARISQFLNKYSA
Actinidia chinensis	Eudicots	gene-CEY00_Acc27670	235	5.29	25195.8	cyto	Ⅰ	MSPPTPVTGVQIETVVFPSTAKPPGTAKPFFLGGAGERGLEIEGRFIKFTAIGVYLEESAVPSLAVKWKGKSAEELTESVEFFRDIVSGPFEKFTQVTMILPLTGKQYSEKVTENCVAFWKAVGIHTDAEAKAVEKFIEVFKDETFPPGASILFTQSPLGSLTISFSKDGSIPETGNAVIENKHLSEAVLESIIGKHGVSPAAKRSLAARMSEVLKEYGNEAPETTTAAPKEISA
Akebia trifoliata	Eudicots	EVM0013949	431	6.91	48086.8	chlo	Ⅲ	MRNSWFLFMDLEGGSPYIFPTESLAPCSLGGHFLSQIGSFVDNSLNQSRYVYVPGSFALQEAFNCISKFAGALLFWFARGSSSNSHHKLSDNLHGSKSRSCHSCSQVKNITSCKNNLAGLHFGYRSRAQSSTTVLFSKIFSSTIRHLGKEIEQIQLFPVLSLAAALVTPFDNLSSNLLAVQVENTDVQINEHMDQVSCVDEHQGCADLSFPQISCPEHTFEPRTGIKFPTVLNNILAGENNFNLTSEILVGTGSRSMRIMRIKSLKVYAFGLYVQPDSVCEKLGPKYASMPASELKDRPEFFEDLLREDIHMTVRLVVNCNGLKINTVRDVFETSLRTRLLKMNPEADYHCLRTFGSYFTQDITLPLGTTIDFRQTADGKLITEIGGKQIGTVHSKDLC…
Akebia trifoliata	Eudicots	EVM0015959	223	5.14	24405	cyto	Ⅰ	MALERVVSELQVEDYVFPSTVKPLGSTNTLFLGGAGVRGLEIQDKFIKFTAIGVYLEEKAIPFLAVKWKGKSADDLTDSVDFYMDIVTGPFEKFVRVTMILPLTGHQYSEKVTENCVAYWNAVGIYTEAEAKAVEKFKEVFKEETFPPGSSILFTQSPLGTLTIGFSKDGSIPEVGKAVIENKPLSQAVLESIIGKHGVSPEAKQSLAVRVSELLKDGYGERA
Akebia trifoliata	Eudicots	EVM0017135	296	8.31	32944.6	chlo	Ⅲ	MVSLRFPFLFSQSTKHPHNHHVSSARSFSAAAMAATVAASVGVGIGLGLAISHKTTNQRDPFLQKALDFFISHYPTNFSSPMWGSLSLVNNPSEIVVESKTGVSFPAILSDTRRLLGIGLRKKSVFGLKNIDVYAFGVYADDSDVNNTLCEKYGKLSVSELKENKDFYEDVMDKDICMTVRLQIVYGRLSIRSVRTAFEESVGSRLQKFGGADNKELLQRFTSQFRDEYKLPRGSVIDISREYGHILRTTIDGKEVGSIQSKLLCRSILDLYIGEDPFDALAKEDIELNLASLLQK
Akebia trifoliata	Eudicots	EVM0020641	278	5.35	30818.7	chlo	Ⅲ	MSTIVEEVTTKTEVLEIDPKNKVSIEEAKMENEPKTNTCETKKDDEPTKEEAQKDNPTINNEPKKDDTPMDKMEKEEEKVGVELEPKTGVAFPVKLSDGKQLNAVGMRKKSILGLGIKIYAFGIYADNAKLKELMGSKIGKAPAKPTKEMYQAVIDSDVGMMVRLIIVFAGLTMNMVKKNFDEGLGASIKKLNGGRKNDELTNMVMGEASDGIKLKPGSVIEITKLPGYILQAKVEEEVVSKVESQLLCRAYFHMYLGDDVFDKEAKDRFGVSLLSLF
Akebia trifoliata	Eudicots	EVM0020921	426	7.96	47004.8	nucl	Ⅲ	MRNSWFFFMDLDGGSPYIFPMDPILSHSFRGHFLSQIGSFVENSLHQSGRFYFPGSLALDEACNCISKFAGALLIWFATGSSSNLHYKLSGHPHSSKPGKFQSCSQVKHVNSCDHKLAGLYSASSSRAESAARVIFGAFGHILKEVDQLQSLPVLSLAAALVPPFDNLSSKVLSVPLENTDVQINGHMDQTTCVSELRGSADLSFPEINWTRHTVEPLTGIKFPAVLDNILAGENNSTLTSEVLVGTGSRSMTIIKIKTLRIYAFGLYVHPGSICEKLGPKYASVPVGELNKRTDFFEDLLREDIHMTVRLVVSCSGLKVNTVRDAFEKSLRNRLLKMNPNTDFHCLRSFGSCFTRDIPLPVGTRIDFRRTADGQLITEVGGEQIGAVHSKDLCRAFFD…
Akebia trifoliata	Eudicots	EVM0021304	276	8.66	29908.7	chlo	Ⅲ	MVVFGLISAPFSLIISAPSPIISKSTKLLCVERNQIPISSQFYHTLSASNLTTKSKAKRFFSSHLVPKVYSSSVGSEEYVVEPTTNVKFQTSLSLPGCSDSLSLLGIGYREKVFAIIGVKVYAAGLYANQSVIEKLKADVQDNSSLFDSIFQAPLEKSLQIVLVRDIDGKTFWDALDDAISPRIKAPTPVDESALSTFRTIFQGRPLKKGTLIFLIWIDPSKMLICISSNGLPSTVDATIESMNVTLALFDVFFGDAPVSPSLKASVSNGLAMVLK
Akebia trifoliata	Eudicots	EVM0021415	189	9.21	21285.9	pero	Ⅲ	MYKEVTVEIEPKTGISFPIKLNDRKQLYSVGVRKKTLLGLGIKIHGFGIYSDNEELKELLRSKIGRTTEKPNKKLCQVVIDSDVEVTVRMVIIFGNVSMSMVKKSLNESLGASIKKFNSGRKNVELAKMMMSNASDNMKLTAGNVIEDEEVSKVESELLCRAYFNLFLRDTAFDKEAKEKFGLSLLSHL
Akebia trifoliata	Eudicots	EVM0013314	210	5.03	23341.6	cysk	Ⅳ	MDTEMVMVDEIPFPPHHIITSSSLSLLGHGITDIEIHFLQIKFTAIGVYLEAQVVGHLQQWKGKTGTELAEDDDFFEALISAPVEKFVRVVVIKEIKGSQYGVQLESAVRDRLAAIDKYEEEEEEALEKVVEFFQSKYFKRHSIISFSFPATSGTAEIAFTTEGKEESKIKVENANVVGMIQKWYLGGTRGVSQTTIASLANNLGALLSK
Amaranthus hypochondriacus	Eudicots	AH007862.v2.1	287	6.76	31821.9	chlo	Ⅲ	MVSLRFPFSSFPSPNNPNPNFSSRRLVIAAGATIVGTFAGISIAHHSNKHPFLHNTLDFILAHLPSTPNSPSPFWASLSLSSDSSVTESKTGACFPSQLDNSQTLLGIGLRRKSIFGLKNIDVYAFGVYADEDDVQKNLKEKYEKLSASDLKDSKDFDKDLLESDIRMTVRLQIVYSRLSVRSVRSAFEDSVGSRLEKFGGPDNKELLHRFTSQFKDEMKLAKGAVIELSREHGHVLRTTIDGNEVGSIPSKLLCQSVLDLYIGEDPFDQKAKEQVVHKLASSFENN
Amaranthus hypochondriacus	Eudicots	AH010296.v2.1	272	8.53	29272.8	chlo	Ⅲ	MIVTVPTAYSSSSILGFRSITSKTPLPLIHQSFFLPAKVSWSSKPLHFSLQNGTKLMASTSTSVANAEFSEEPATSVKFLKSVDLPGCSSSLSLLGTGYREKVFAIIGVKVYAAGLYVNPSLLNELISWKGKAKLEIEQDLALFQSIYQSSLEKSLQIALVRDVDGKTFWDALDEAVSPRVKAPTPVDESALSTFRSIFQGLSLKKGTLILLTWLEPSKMLLSVSSNGIPVNVDATIESINVTKALFDVFFGDSPVSPSLKSSVANGLATML
Amaranthus hypochondriacus	Eudicots	AH019034.v2.1	411	8.35	45733.5	cysk	Ⅲ	MDLNGSRGDPYYMLLTDPLFSIVDNSLHHSKYLLAPGGIVLREAFSCFSKLAGAFVFWYSGVSQIKSRFLDTHVSGGETLNPIGQVKHSTPSNNHHYVGTQSYFRFPHESFDILFGHKISAFSIQQFFRAADYIQPIPVFSLAAAVIPPLDHLTPGMLTIPPEDANIQMLGSLDKSPCNVQHRGCIGQAFPDFNWARHTIEPKTGIQFPGVLNSILATDHQSNLSSEVLVGTGSRVMTIIKIKTLKVYAFAFYVNPNSVCQKLGSKYGSVPVAELKERHDFYEDLLREDIGMTLRLVVNYNGLKVNTVKDAFEKSLRARLAKTHPETDFKCIAKFGSYFTKDIPLPVGTVIDFKRTADGQLITEIGGNQIGAVKSRELCRAFFDMYLGEVPVSEQTKEE…
Amaranthus hypochondriacus	Eudicots	AH009939.v2.1	127	5.36	14053	chlo	Ⅴ	MTASTLFTDIKVDDYVFPSAVNAPGSDKSFFLAGAGARGLEIQGKFVKFTAIGVYLEKTGISALANKWKGKTTTELLDSDEFFRDIVTGPFEKFTQVTMILPLTGQQYSEKGNRELCCLLESHWNIQ
Amaranthus tricolor	Eudicots	g20263	287	6.51	31838.1	chlo	Ⅲ	MVSLRFPFSSFPPPNNPNPNLSSHRLVIAAGATIVGTFAGISIAHHSNKHPFLHNTLDFILAHLLLTPNSPSPFWASLSLSPDSSVTESKTGASFPSQLNNSQTLLGIGLRRKSIFGLKNIDVYAFGVYADEDDMQKNLKEKYEKLSASDLKDSKDFDKDLLESDIRMTVRLQIVYSRLSVRSVRSAFEESVGSRLEKFGGPDNKELLHRFTSQFKDEMKLAKGAVIELSREHGHVLRTTIDGNEVGSIPSKLLCQSVLDLYIGEDPFDQKAKEQVVDKLASSFENN
Amaranthus tricolor	Eudicots	g2099	273	8.57	29435	chlo	Ⅲ	MIVTVPTAHSSSSILGFRSIISKTPPPLIHQSFFLPAKFSWSSTPLHFSLQNGTKLMASTSTSAVANAEFSEEPATRVKFLKSVDLPGCSSSLSLLGTGYREKVFAIIGVKVYAAGLYVNPSLLNELISWKGKAKLEIEQDLALFQSIYLSSSEKSLQIALVRDVDGKTFWDALDEAISPRVKAPTPVDESALSTFRSIFQGLSLKKGTLILLTWLEPSKMLLSVSSNGIPTNVDATIESMNVTRALFDVFFGDSPVSPTLKSSLANGLATIL
Amaranthus tricolor	Eudicots	g7015	432	8.99	48175.6	cyto	Ⅲ	MLLTDPLLSIVDNSLHHSKYLLAPGAIAIREAFSCFSKLAGAFVFWYSGVSQIKSRFLGTHVSGSETLNSIGQVKHSTSSNNYHYVGNQSCFRFPHESFATLFGHKISAFSIEQFFRAADYIQPIPVFSLAAAVIPPLDHLTPGMLTIPPEDANIQMLGSLDKSPCNVQRRGCIGQAFPDFNWARHTIEPKTGIQFPAVLNSILAMDHQSNLSSEVLVGTGSRVMTIIKIKTLKVYAFGFYINPNSVCLKLGSKYGSVPVAELKERHDFYEDLLREDIGMTLRLVVNYNGLKVNTVKDAFEKSLRARLAKTHPETDFKCIAKFGSYFTKDIPLPVGTVIDFKRTADGQLITEIGGNQIGAVKSRELCRAFFDMYLGEVPVSEQTKEEIGRNIATVIKRH…
Amaranthus tricolor	Eudicots	g26435	215	5.08	24116.9	cyto	Ⅳ	MITPKLFIMVNEVMVDDIAFSPEVTLTKTLPLMGYGCTELEIHFLQIKFTAVGVYIEKEVIQHLQKWKGKLGKDLAQDDEFFEALTSAPVEIVIKAVVIKEIKASQLGTQLEGSVRDRLAAIDKYEEEEEVALEEVAQFFPTKYLKKNSFFTFSFSSTGTAEISITTDEKEESKLKVVNKNVVEMIKKWYLGGSRSVTPSTMECLANNLSAALSK
Anacardium occidentale	Eudicots	Anaoc.0006s0078.v0.9	264	8.53	28956.9	chlo	Ⅲ	MVSLRFPFLFSRPNRLHSTNPTHATSRPISVVIAVAAASATAAVAGAQDFFFSKPSSSHIWASLSFADSSSATVVDSKTGVSFPSELGGSQKLLGIGLRKKSVLGLKNIDVYAFGVYADHVGNSSISELKENKEFNDDIMEADISMTVRLQIIYSKLSIRSVRSAFEESVGSRLQKFGGSDNKELLQRFTSQFKDEYKIPRGSVIDLSKEPGHILRTKIDGKEVGSIQSKLLCHSIMDLYFGEDPFDRNAKEDIELNLASLLQK
Anacardium occidentale	Eudicots	Anaoc.0014s0911.v0.9	228	4.7	24776.5	cyto	Ⅲ	MTTTAEDVIAKAETLALDGGATAEQEEEEVAMEVEPKTGLSFPVKLDDGKLLTCVGLREKSLLGIGIKIYGFGMYADDGKLKEVLKSKIGEAPEKPTEEMYQVAIDSDVALTVRLVIAFFNVTMGAVKRNFDEGLGASVKKLNGGEKNDELATKVMDQASDDMKLPSGSVIEISRLPGHILETKVKGEVVSRVESELICRAYINMYVGDDPLDKEAKEKFGTFMLSLF
Anacardium occidentale	Eudicots	Anaoc.0014s0912.v0.9	229	5.02	25036.8	cyto	Ⅲ	MTTTAEDVIAKTQKLAIDEDLGKAEVNCENEAKEKAAEEEEEEEVAMEIEPKTGVSFPVKLADGKKLNCVGLRKKSMLGIGIKIYGFGMYVDNEKLKDVLKSKIGKAPAKPTEDMYKVAIDSDMGMTVRLNFDEGLGASIKKLSGGKKNDELANKVMGQASDDIKLSPGSVIEISRLPGQTLETKVKDELVSRVESELLCRAYINMYLGDNPFDKDAKEKFGTSMLSLS
Anacardium occidentale	Eudicots	Anaoc.0019s0714.v0.9	424	8.65	47367	nucl	Ⅲ	MQKNMRNDSFCFMDLDGGNPYILPTGFFFSRSLRDHLFSQSKHRNVPGSLALNDAFNCISKFAGAFLFWFTSGSSSSFSRRIGGTQHVSKPGSCKPFVEVEKITSSDSNLAGFNFSFRLKSDSATSVVFSKISSSYIRRMLREGERIQSCSLLSLAAAVIPPFDNLSSEIMAVPLDVTDVQMHNCTDQRPCEVEAQHCGSLSFSNLNRRRHAVEPKTGIEFPVILDNILDTGHNSSLTSEVLVGTGSRTMKIIKIKSLKVYAFGFYVHPHAVCEKLGRKYASIQVGELNNRHEFYEDLLREDIDMTVRHVINCNGMKINSVKDAFEKSLRARLVKTNPDTDYSCLQTFGSYFTKDIPIPQGTTIDLRRTADGQLITEIGGNRIGAVQSKDLCRAFFDMY…
Anacardium occidentale	Eudicots	Anaoc.0909s0007.v0.9	189	9.01	20775.1	cyto	Ⅲ	MPAETCNSEPICFFPINISNPLVFSCKNRSCSQFSKISTKLARTQFSVKASSSVGSAKYYEEPVTKVKFQTSMSLPGFSCPLCLLGQIVLVRDIDGKTFWDALDEAISPRIKALTEVDKTALSTFRSIFRARPLKKGTFIFLTWLNPSKLLVCISSDGLPSAVDATIQSENVTSALYDVFFGGARLPLH
Anacardium occidentale	Eudicots	Anaoc.0011s0700.v0.9	242	6.85	25904.6	cysk	Ⅰ	MKPSASLPDVQVEHFTFASAVKPPGSPKTHFLAGAGERGLEIQGKFVKFTTIGVYVEDSAVSSLAGKWKGKSAQELSDSVAFFRDIVTGPFEKFVRVTMILPLTGPQYSEKVAENCIAIWKSLGLYTDAESKAIEQFIEAFKGENFPPGASILFTISPAGSLTIGFSKNESIGESGKTVIENKLLAESVLESIIGKNGVSPAAKKSLAERLSKLLNHGEEKSKVDNCGREFKAVDSTGQILS
Anacardium occidentale	Eudicots	Anaoc.0011s0947.v0.9	208	4.97	23085.3	cyto	Ⅳ	MSTEVVKVDEIPFPSQITKTKPLNLLGHGITDIEIHFLQIKFTAIGVYFDPEILSHLQQWKGKAGSSVAEDDDFFEAVVSAPVEKLLRVVVIKEIKGSQYGVQLESAVRDRLAADDKYEDEEEAALEKVVEFFQSKYLKKDSIITFHFPATSPTAEIAFESEGKESKVIVENANVVEMIKKWYLGGTRGVSATTISCLANNLSAELSK
Anacardium occidentale	Eudicots	Anaoc.0016s1017.v0.9	208	4.72	23190.4	cyto	Ⅳ	MSTEVVMVDELPFPSQITTTKPLNLFGHGITDIEIHFLQIKFTAIGVYFDPEIMSHLQQWKGIAGSSLAEDDDFFDAIVSAPVEKFFRIVVIKEIKGAQYGVQLESAVRDRLAADDKYEDEEESALEKVTEFFQSKYFKKDSIITYHFPATSPTVEIAFASEGKESKIIVENANVVEMIQKWYLGGTRAVSATTISCLASSLSAELSK
Anacardium occidentale	Eudicots	Anaoc.0016s1186.v0.9	246	6.61	26557.3	pero	Ⅰ	MNPSPSITDGQVEHFTFSSTIKPPASSQTHFLAGAGVRGLEIHGKFVKFTAIGVYVECSAVTSVAGKWTGKSADELSESVAFYRDIVTGSFEKFVRVTMILPLTGQQYSEKVAENCVAIWKSLGRYTDAESKAIEQFIKVFKDENFPPGASILFTISPIGSLTIGFSKHESTGESGKVAVIDNKLLAESVLESIIGKNGVSPAAKKNLAERFSKLLNAEVKSEADHCAKEFKGMDSMIIHVETGRV
Antirrhinum majus	Eudicots	AnM01G09228	283	9.4	30991.5	chlo	Ⅲ	MVSFRFFPLLFSPPPNPPPISTNKNKNAPPACRNLSTAAALSLGAISGTAGFLISQIQNHHHHPNNNNPFLTNSLVGGPMWGCLSLSRAGMSFPALLPDSSSQRLLGVGLRRKAVLGFKNVDVYAFGVYADDSDIKKFLGDTLSASEFKGNQGLREDLMDTDVKMTIRLQIVYGRLSIKSVRNAFQESVGSRLHKFGGSDNKDLLQRFTSLFKDDYKIPKGSVIDLSREPGYVLRTTIDGNEVGSIQSKLLCRSVLDLYIGSEPFDKKAREDVEQNLASLLGK
Antirrhinum majus	Eudicots	AnM01G14208	293	9.38	31552.9	chlo	Ⅲ	MATSNVVAISAPLCHSSLLCTKKYTRPSDSNYFFVNASIKPQKLLTSRINFSYPPKFRPNVTLQRNGGAVFSLRVASSSSSSSAVSSEYTEEPETKVKFQTLLNLPGCSSTLSFLGAGYREKVFAIIGVKVYAAALYANKSIFSNLDAWRGRSAAELQQDSSLFDAIFQASLEKSLHIVLIRDVDGKTFWDALGEAMSPRITSPTPVDESALSTFRTTFEGRALKKGTSIFLTWLDTSKMLVSVSSDGKPSAVDATIESSNVTSALFDVLLGRNPVSPTLKASVSNGLAASLK
Antirrhinum majus	Eudicots	AnM01G26509	267	5.25	29584.2	chlo	Ⅲ	MPTTVNEVAEKTEMLEIDPKSGVALKSTEKDTQPDLTKIPTENEKLEGEGAEKTVQKEENVEKEAVKEEVAVEVESKTGVSFPVKLDDGKQLKVVGLRKKSMLGVGIKIYAFGIYADNEKLKDLVRTKIGKAPSKPTKEMYQMVIDSDFGMMVRLVIVFSSLTMSMVRKNFNEGLGASIKKLTGGKNDELTKRIMGEVSDDIKLTPGSVIEISRLPGYTLQTKVKDEIVSTVESELLCRAFIYLYLGEDPFDKEAKENFGTSMLSLL
Antirrhinum majus	Eudicots	AnM01G28276	417	8.19	46094.9	nucl	Ⅲ	MRNNWLLFIEPDGGSSGIFPIDPFVPQNLGGHWLSNITSLIDNSRYLYVPGSLALQEAFNCVSKVAGALVLWLASGSNSKINGKIVGDHMGYSQTSTKVKNFSSVKCDLTGVFWKSKFRRKSGVPLAFGKISSFSLKHICKEAERLQSFPVLSIAAALVPPFTNFSSNLLAVPLETNSVEAQSINQRPCEIDNRGCGPCSELYFQNLAWSKNAVEPVTGIEFPTMLDNSISGESTSSFSPEVLVGTGSRIMTIIRIKSLKVYAFGFYVHPFDVCEKLGAKYACVPEYELNKRQDFYQDLLREDINMTVRLVVSCNGIKISTVKDAFEKSLRARLTRTNPNADVRCLQTFRSLFAQDIPLHVGTIINFHRTADGHLVTEVGGSHIGSVKSKDLCRAFFDM…
Antirrhinum majus	Eudicots	AnM01G33490	265	5.23	29145.6	chlo	Ⅲ	MSTMSQITEKTEMLEIDPNNDAASNTKVEEKDTKTVPNLTENQLEKEGNGENKSVEKEEKIELKEKEVEVVIEPKTGVSFPVVSDDGKELKAVGLRKKGLLGIGIKVYGFGIYADNEKLKDLLKTKFGTAPSKPTEEMFQAVIDSDVGMMVRLVIVFSALTMSMVRKSFNETLGASIKKLTGEKNEELAKKVMAGASDDMKLSSGSLIEISKLPGYTLQAKVRGEIVGTAQSELLCRAYFHMYLGDDPFDKEAKEKFGVSMLSLL
Antirrhinum majus	Eudicots	AnM01G09141	149	5.27	16264.7	cyto_nucl	Ⅰ	MILPLMGRSERTALLTGNKLECTPTLSPKQPKSSFKDQTFPPGASIIFTQSPLGSLTISFSKDGSLPDEKGDELIENEQLSLTEKGIEVIENIQLSLPKKGIEVIENKQLSEAVLESIIGKHGVSPEAKQSLAVRLSDLFKLHDNPKLE
Antirrhinum majus	Eudicots	AnM01G09144	221	5.64	24121.5	nucl	Ⅰ	MPAITQIQVESHVFPPEVKPPGSDKTFFLGGAGVRGLEIQGKFIKFTAIAVYIADDAVSSLAVKWKGKTADELTDSVDFFKDIVTGPFEKFTQVTMILPLTGQQYSEKMVENCVAHWKSVGTYTDAESEATQKFLQVFKNETFPPGASILFTQSPLGSLTISFSKDGSLPENGKEVIENKQLSEAVLQSIIGKHGVSPEAKKSLAARLSDLINQHENPKKE
Antirrhinum majus	Eudicots	AnM01G36859	217	4.67	24034.4	cyto	Ⅳ	MSESKMGSEVVDVVMVDEVPFPSKITFTKPLSLLGHGLTDIEIHFLQIKFTAIGVYLDPEIVAHLQKWKGKSATEVGEDDDFFDAIVSAPVDKIVRVVVIKEIKGSQYGVQLESAVRDRLADEDKYEDEEEEALEQIIDFLQSKYFKKDSVLTYYFPATSATAEIVFATEGKDDSKIEVKNANVVDMLKKWYLGGTRGVSPTTIASLATGLSAELSK
Apium graveolens	Eudicots	gene-AG4045_005098	420	7.11	47245	nucl	Ⅲ	MRNIWLFPRDHDGWSSYMFPVEPLVNPNLLTNISSFVDNSRYFYVSGSMALQDAFNCMSKFTGALLLWLASRPSSNMHHNLAGDHVGPNTGRCRSYTQVNYFTAQNLTGFSRSFKLMGDSSIPLFFEKISSFGVRQLYKHAEQLQSFPMISLAAALVPPFNNESQNVVCLPHENDDVLSQRCMEQGPSNFEHRGCDLCLSTLDYSRHAVEPVTGIEFPAILENGSDGETNSNWLSEVLVGTGSRTMKIIKIKSLKLYAFGFYIHPFDVCEKLGRKYCSIPASELCKHRSFYQDLLREDISMTIRLVVSANGIKINTVRSAFEKSLRARLIKTNPNSDIDCVRKFGSLFAEDIPIRAGTTIFFKRTADGNLITEIGGDEIGAVQSKDLCRAFFDMYIGDV…
Aquilegia coerulea	Eudicots	gene-AQUCO_01100504v1	213	6.02	23357.2	cyto	Ⅲ	MANLKHDPEMIEEVAEEVIEVKSGVSFPGKLADGKQLQAVGMRKKSLLGLGIKICSFGLYADNETLKELMRSKIKEAPTKPTKEMYQVVIDSDVEILLRMVMISGSLSMNMVKRGLTEDLGASVQKLNGGQKNAELVNKVMENVSNSIKLTSGSLIEVTKFPGYRLGSKIKGEVVSNVESELLCRAYFDGYLGDDPFDKEAKEKFGASLLALF
Aquilegia coerulea	Eudicots	gene-AQUCO_01100505v1	280	5.61	31003.7	nucl	Ⅲ	MANMVEDVTSKTEKLDVDEPKNTNTITTKVDAGQVENEAKMKNDKPMADTTKENGIEKEPKPDDEQNNKSLEEAIPKEEEKIAEELEPKSGVSFPVKLADGKQLKALGIRKKTLLGLGIKIYSFGLYADNEKLKDLMRSKIKTAPAKPTKEMYQVAIDSDVGMMLRMVIVYGNLTMSMVKKNFDEGLGASIKKLNGGKKDDELTNKVMGTVSDSIKLSSGSVIEVTKYPGYTLETKVKGEVVSKVESELLSRAYFHMYLGDDPFDKDAKEKIGMSLLSLF
Aquilegia coerulea	Eudicots	gene-AQUCO_02200109v1	293	9.3	32115.8	chlo	Ⅲ	MAVVVGVGVGLNSNTKTFSLFSSTNIHNSNLNLKSKIFGFQQKNPFSHTLSLPLSTYYSTSCYHKSKRLLFSPKSAADIYSSSDEDEDLIVEPNTNVKFQSVLSVPGCPTPLSLLATGYREKVFAIVGVKVYAVGLYTNVSITKSLKAWKSRTEAEFQKDSSFFNSIYRAPTEKTLQIVMVRDIDGKTFWDALDSAISPRIKAPTPADESALSTFRIIFQQRSLKKGTLVFLTWLDPSKMLVSISADGSPSTVDATIEATNVNLAFFNIFFGDAPVSPSLKAAVCKGFAQILR
Aquilegia coerulea	Eudicots	gene-AQUCO_05400074v1	340	8.87	37435.6	chlo	Ⅲ	MKPTRICISSNTLNLTSSTHNNNIFLPFLSILDLESNQTLKKMVSLRFPFLFSQPSKLPQNPHNGSSSSSSRSFSTIAMAGSIAAIAGVGIGIGVSISHKNTNKKDPFLQNALDFFLSHHNSSLPLWGSLSLADTSSENVVETKTGTSFPTILNDTQRLLGIGLRKKSVFGLKNIDVYAFGVYADDSDVKKVLGEKYGKFSVSELKENKEFHEDIMDKDISMTVRLQIVYGRLSIRSVRSSFEESIGSRLQKLGGTDSKEVLQRFTSFLKDEIKVPSGSVIDLSREHGHILRTTINGKDVGNIQSKLLCRAVLDLYIGEDPFDAQAKEDTELNLASLVQK
Aquilegia coerulea	Eudicots	gene-AQUCO_07600071v1	403	9.14	44604.3	cyto	Ⅲ	MRNHWLFLMDLDRGSPYNFPTENFFPGSLAFQEAVNCISKFTGAFLFWFGSGSNNNVGPHLSGKPHGSKPKGLRLCPLLKHGSSCKHNLVEMYFGFKSRAESSIPVLFGKIANSTIKHIRKELEQLQAFSVLSLASGFVPPVENLSPKVLSASLENSDVLLNGHSERATCICGHQGSTDLSFHNLNWTRHAVEPVTGIQFPTVLENILDGRNNSTPSTEVLVGTGSRSMKIFKVKSLKVYAFGLYVQPDSICRKLGPKYASVPVGELNHRPEFFDDLLRESIHMTVRLVVNCNGMKISAVRDAFEKSLRARLLKMNPRTDYQCLKTFDSYFSQDIPIPAGTTISFQQTVDGQLITEIGGKRMGAVRSKDLCGAFFGMYIGDSPVSLETKEEIAKNVGSI…
Aquilegia coerulea	Eudicots	gene-AQUCO_01000652v1	254	4.98	27598.5	chlo	Ⅰ	MTSSDLSSSSSSLARLNMELKVEDYTFCPTLSTAPGSANSFFLGGAGVRGLQIQDKFIKFTAIGVYLEEQKAISSLAVKWNGKSAEELTDSIEFFRDIVTGPFEKFIMVTMILPLTGQQYSDKVVENCVAAWKAMGIYTEAESKAVEEFIQVFKDETFPPGSSILFTQSSPALTIGFSKDGSIPKEGKATIANKPLSEAVLESIIGKHGVSPEAKHSLAVRISEMMKNQGDTVEEGMVQKMENGEPVKIYPLPN
Aquilegia coerulea	Eudicots	gene-AQUCO_04500219v1	208	4.79	23358.7	cyto	Ⅳ	MGSEMVMVDDIPFPPQITTTKLLSLLGHGITDIEIHFLQIKFTAIGVYLEPEVVEHLKQWKGKTASELAEDDDFFDALISAPVEKFLRIVVIKEIKGSQYGVQLESAVRDRLAADDKYEEEEEEVLEKVVEFFQSRYLKKHSIITFSFSPKSDSLEISLSAEGKEESKIKVENANVVEMIQKWYLGGTRGVSQTTISSLANNLGTLLS
Arabis alpina	Eudicots	AALP_AA4G028300	287	8.9	31129.5	chlo	Ⅲ	MNGIITAVPTTISLLSSCRNQDNAESRNHFLKKTSNPISLLQIKNHISPSPKHNSLLLKQHCSQISHWIVKSAASSAGNVEEYTEEPATSVKFQRSVTLPGCSNPLSLLGTGFREKKFAIIGVKVYAAGLYVNESILSGLSAWKGKSTDEIQRDSSLFSSIFQAQEEKSLQIVLVRDVDGKTFWDALDEAISPRIKSPSSDDKTALSTFREIFQNRPLNKGSVILLTWISPSKMLVSVSSGGLPTDVNASIESGNVTSALFDVFFGDSPVSPTLKSSVANQLAMILK
Arabis alpina	Eudicots	AALP_AA5G286300	281	8.58	30723.3	chlo	Ⅲ	MVSFRFPFSFSQPLNPKPPRATSSSRFAVAAVAVTVTVGVGAAIAASRNPILDWVFCNHRSSSSLLPWGSISLAESSSESVVEPKTGFSFPATIGDSRRLLGVGLRKKSLLGLKNIDVYAFGMYADCDDVKKLVCEKYANLPASELRGNKAFVDDLMEADIKMTIRLQIVYSKLNIRSVRNAFQESVGNRLKKFGGLENDALLQSFTSLFKDEFKIPRGSTIDLTQEPGYVLSVAIEGNNVGSVKSKLLCKSILDLYIGEDPFDKNAREDFLDNVASLADM
Arabis alpina	Eudicots	AALP_AAs40485U000100	166	7.71	19191.2	cyto	Ⅲ	MHLYRTWMYADCDKVKKLVSEKYPKFPASELRRNKAFVDDLTEADIKMTIRLQIVYSKFNIRYVFNAFQEFVGNMLKKFAGLENDELLQSFTSLFKDEFKIPRGSTINLTQEPGYVFSVAIGGNHVGSVKSKLLCRSILDLYIGEEPFDKNAREDFLFNVASLADM
Arabis alpina	Eudicots	AALP_AA5G189500	253	5.2	27219.2	chlo	Ⅰ	MSTSSTSPSPLPSVTKLQVESVTFPPSVNSPASSNPLFLGGAGVRGLDIHGKFIVFTVIGVYLDAIAVPSLSVKWKGKNTEELTESVPFFREIVTGGFEKFIKVTMKLPLTGQQYSEKVTENCVAIWKSLGIYTECEAKAVEKFLEVFKDQSFAPGASILFALSPTGSLTIAFSKDDSIPETGKAVIENKLLAEAVLESIIGKNGVSPGARLSVAKRLAQLMKNNKIEEEEETKTDQEEAKDVSVGDKLANEN
Averrhoa carambola	Eudicots	geneYangtao2001401	296	8.61	31597.1	chlo	Ⅲ	MALVSIKQQQSRHLAKGDTTHCYIVIVALLAVQNERHTHFSPRSASSSSSGKSLEFPLRSFGLLELTEEPATNVKFQTSLSFPGCSSSLALLGTGSPKIIAAIGLTALNCNNFCGPQMTSGYREKVFAIIGVKVYAAGFYVDKSLLSDLSTWKGQSASEIQENSSLFNTIFKASLEKSLQIVLVRDVDGKTFWDALDEAISPRIKVPTPIDDSALSTFRGIFQGRSLKKGTAIILTWPDPSKMLVSVSSNGLPSNVDATIESTNVSSALFDVFLGDAPVSPSLKASVANGLATSLK
Averrhoa carambola	Eudicots	geneYangtao2004435	405	8.8	45074.8	cyto	Ⅲ	MNMGNNWWFFMDLDRGSPNRLPLEPFAGVPGSMAIQGAFNCISKFAGAVLFWFTSSCSSNLCQETSGDLHRSRPGTCGSPMQVKDINTIRHNLAGFLFGSKSKRQHAFPVVFGKVPSGIVRHLFREAERLQPHSVLSLAAAFIPPLDNLSSKVLAVEGAEVQMHGSMDHRPCAVENQRCGGLSFPDLTWRRHAVEPKTGIEFPMMLDYISDGEYNTGLSSEVLVGTGSRTMKIIKIKSLKVYAFGFYVHPDSICEKLGSKYSSIPVSELNKHNDFYKDLLREDIGMAVRLVVNCNGMKIDTVRDAFEKSLRARLVKTNPETDYHCLKAFGSHFTRDIPLPVGTTINFRRTADGQLITEIGGNLIGRVHSKDLCRAFFDMYIGDIPVSEQAKEEIGRNVA…
Averrhoa carambola	Eudicots	geneYangtao2017825	210	5.36	23615.2	cyto	Ⅳ	MGTEMVMVDEIPFPPKITTTKSLSLLGHGITDIEIHFLQIKFTAIGVYLEPEIVSHLQQWKGKPGNVLAEDDDFFEALIKAPVEKFLRVVVIKEIKGSQYGVQLESAVRDRLAADDKYEEEEEEALEKVVEFFQSKYLKKHSVITYHFPADSPQLRQIVFSTEGKEESKIKVENANVVEMIKKWYLGGTRGLSAATIASLANTLSAQLSK
Averrhoa carambola	Eudicots	geneYangtao2005860	311	9.48	34713.1	plas	Ⅲ	MVSLRFPFLFSQPTARPPPAHNPSNATSRRFSATAVAAASIGAAGGAAIVATQFPTHTFVKNALNFLLPNQSSPLWGSLSLSDNSTSAVVESKTGVSFPSVIEGSKKLVGVGLRKKSILGLKNIDVYTYGVYADDGDVKKLLTEKYGNLSVDELKGKKELNKDLMESDICMTVRLQIVYSKLSIRSVRSAFEESVGSRLQKFGGPDSDNKKLLQRFTSQFKDEYKIPKGSVIDLSRERGHELHTRIDEWRWEASRANSCVDQFSICISVMIHLIDKPKRMFNSMWHLSFRNRYVDIYICQIKCLLLVCIHL
Bauhinia championii	Eudicots	LXT01105	225	5.97	24352	cyto	Ⅱ	MAPAPSIVGVKVEFIEFPAVVTLPGSNKSYFLGGAGERGLVIDGKFIKFTAIGVYLEDKAIPSLAVKWNGKSADDLFNSLDFFRDIISGPFEKLIRGSKILPLSGPEYVKKVSENCVDHLKSVGTYTDAEAKAIEKFIEAFKDQTFPPGSSVFYRQSPAGTLTLSFSKDGAIPADEGVVIENKPVSEAVLETMIGKNAVSPALKQNLALRYLELLNAQTNFNIKN
Bauhinia championii	Eudicots	LXT05484	225	5.97	24324	cyto	Ⅱ	MAPAPSIAGVKVEFIEFPAVVTLPGSNKSYFLGGAGERGLVIDGKFIKFTAIGVYLEDKAIPSLAVKWNGKSADDLFNSLDFFRDIISGPFEKLIRGSKILPLSGPEYVKKVSENCVDHLKSVGTYTDAEAKAIEKFIEAFKDQTFPPGSSVFYRQSPAGTLTLSFSKDGAIPADEGVVIENKPVSEAVLETMIGKNAVSPALKQNLALRYLELLNAQTNFNIKN
Bauhinia championii	Eudicots	LXT17562	431	9.15	48086	nucl	Ⅲ	MRNNFLSNMDSDGVSPDLFFLESFVFQNFGSHFFSQLSSLVDSSIYHSRNVHVPGTLALQEAFNHLSRFAGSFFIWFGSGTGSNIAHDVASSLHGRQFGSSSASIGAKHISSARHILAGFGFSFRSKWKSPSPMALRKISSFTMKLLWQEAKKLQSYPVLYLAAALIPPIQNLSSKVLAGPVENSDVQMHGGMDQIPCEVERQRRGRLSFTESNWTKQAVEPKTGVEFPIILDSVLAAEKNSIFNSEVLVGTGSRTMTIVKIKSLKVYAFGFYVHPDSLCKKLGPKYASISADELNHRCVFYQDLLREDINMTVRLVVNIRGMKINAVRDAFEKSLRARLVKTNPTTDFECLRTFGSYFTEDIPLPLGTTINFRRTADGQLITEIGGNQIGSVHSKDLC…
Bauhinia championii	Eudicots	LXT20824	431	9.15	48056	nucl	Ⅲ	MRNNFLSNMDSDGVSPDLFFLESFVFQNFGSHFFSQLSSLVDSSIYHSRNVHVPGTLALQEAFNHLSRFAGSFFIWFGSGTGSNIAHDVASSLHGRQFGSSSASIGAKHISSARHILAGFGFSFRSKWKSPSPMALRKISSFTMKLLWQEAKKLQSYPVLYLAAALIPPIQNLSSKVLAGPVENSDVQMHGGMDQIPCEVERQRRGRLSFAESNWTKQAVEPKTGVEFPIILDSVLAAEKNSIFNSEVLVGTGSRTMTIVKIKSLKVYAFGFYVHPDSLCKKLGPKYASISADELNHRCVFYQDLLREDINMTVRLVVNIRGMKINAVRDAFEKSLRARLVKTNPTTDFECLRTFGSYFTEDIPLPLGTTINFRRTADGQLITEIGGNQIGSVHSKDLC…
Bauhinia championii	Eudicots	LXT42950	255	6.05	27428.7	plas	Ⅲ	MAASVGDANAKGEIAEIEPRTGLGSKSQEAEGEKVNGTENGIGDSGDQQENGIPKEIAVEIEPKSGISFPLVLDDGKQLNAVGLRKKSMLGLGIKIYGFGIYADNEKLKNLLKSKFAKAPAKATKDLYQLVIDSDVEMMVRLVIVFSGLTMSMVRKNFGEGLGASIKVLTGGKRNEELSNKVMGQASDDIKLSPGSVIEISRLPGYILQTKVMGEIVSKVESELLCRAYIHLYLGDDCLDKEAKQKFGASLLKLF
Bauhinia championii	Eudicots	LXT45160	295	8.94	32323.7	chlo	Ⅲ	MVSLRFPFLFSQPPGRPHNHPPATATSRPFSPTTAVFAVGALAAAGATVAFAATSVSHDISSSQNTFLQNALNFFFSSKHSSPLWGSLSLADNSHPVVESKTGASFPSILGDSLKLCGIGLRKKSILGLKNIDVYAFGVYADNNDIKKLLTEKYGKLSASQLKGNEEFNKDILENDISMTVRLQIVYSRLSIRSVRSAFEESVGSRLRKFGGSGNEELLHRFTSQFKDEYKIPRGSVILLSRERGHVLRTTIDGKEVGSIQSKLLCTSILDLYIGEEPFDKQAKEEIEDNLASYL
Bauhinia championii	Eudicots	LXT62062	431	9.19	47719.7	chlo	Ⅲ	MRNNWLSNIGSNGVSPDIFSFESFVFQNFGSHFFSQLSSLVDSSIYHSRSVCVPGTLVLQEAFNNVSRFAGSFLVWFCSGTNSNIAHDIASSFHGPQFGSSIASIQVKQISLARYILAGFGFSFGSKGKSSAPMALRKISSFTMKLLSQEAKRLQSYPVFYLAAALVPPFQNLSSKVLAGPTENSGVKMHGSMDQIPCEVENKKCARISFPESNWTKHAVEPKTGIEFPMILDSALAGEKNSIFNSEVLVGTGSRTMTFVKIKSLKVFAFGFYVHPDSLCKKLGPKYASISADELNNRCDFYQDLLREEINMSVRLVVNIRGMKINAVRNVFEKSLRARLAKTNPSTDFECLRTFGSYFTQDIPLPMGTVINFQRTADGQLITEIGGNRIGSVHSKDLC…
Bauhinia championii	Eudicots	LXT64736	431	9.19	47703.7	chlo	Ⅲ	MRNNWLSNIGSNGVSPDIFSFESFVFQNFGSHFFSQLSSLVDSSIYHSRSVCVPGTLVLQEAFNNVSRFAGSFLVWFCSGTNSNIAHDIASSFHGPQFGSSIASIQVKQISLARYILAGFGFSFGSKGKSAAPMALRKISSFTMKLLSQEAKRLQSYPVFYLAAALVPPFQNLSSKVLAGPTENSGVKMHGSMDQIPCEVENKKCARISFPESNWTKHAVEPKTGIEFPMILDSALAGEKNSIFNSEVLVGTGSRTMTFVKIKSLKVFAFGFYVHPDSLCKKLGPKYASISADELNNRCDFYQDLLREEINMSVRLVVNIRGMKINAVRNVFEKSLRARLAKTNPSTDFECLRTFGSYFTQDIPLPMGTVINFQRTADGQLITEIGGNRIGSVHSKDLC…
Bauhinia championii	Eudicots	LXT67893	291	9.1	31572.8	chlo	Ⅲ	MVGIAVISTTAWLSSSVHSSNSNSIPRICSRRGISHSGIPLSHTRYSSFLSTFHYPPYSSFYKSNRRQTQFWVQAASSSASVGSAEYVEEPATKTKFQQSLSLPGCSDSLSLFGTGYREKVFAIIGVKVYAAGLYLNLSLTSELNAWKGKSADAMQEDSSFFKKIFQSPSEKSLQIILVRDVDGKTFWDALDDAISPRIKAPTAVDETALSTFRSVFQDRPLKKGTFIFLTWLDASKLLVSVSSNGLPSTVDATIESANVTSALFDVFLGDSPVSPSLKASVAEGLSKVLK
Bauhinia championii	Eudicots	LXT01106	222	5.72	23903.2	cyto	Ⅰ	MAYTTCLTAVQVENFEFPPTAKAPGSTKSVFLGGAGVRGLYEDGKFVKYTAVGVYLEDIAVPSLAGKWKSKSAEELNESHEFFRDIVTGPFEKFVQVTMILPLTGKQYSEKVSEVCMGICKSFGHYTDAEAKAIEEFVSIFKNQTFPPGSSTLFTQSPNGSLTVSFSKHDSIPEVGVAVIENKLISEAILESIVGKNGVSPAARQSLASRLSELLKEGGKAN
Bauhinia championii	Eudicots	LXT01112	221	5.98	24096.5	extr	Ⅰ	MAYTSCLTAVQVENFEFPPTVKAPGSTRSFFLGGAGVRGLYEDGKFVKYTAIGVYLEDNAVPSLAGKWKSKSAEELNESHEFFRDIVTGPFEKFVQVTMILPLTGKQYSEKVSEVCMGICKSFGHYTDAEAKAIEEFVSIFKNQTFPPGSSTLFTQSPNGSLTVSFSKHDSIPEVGVAVIENKLISEAILESIVGKNGVSPCSKTKPGLQIIRVTERGWQS
Bauhinia championii	Eudicots	LXT05481	223	5.88	24794.2	cyto	Ⅰ	MSGLESRERDHAGNILFNNLVQWPTHQPSPPFRWRTFSGAGVRGLHEDGKFVKYTAIGVYLEDNAVPLLADKWKSKSAEELNESFEFFRDIVTGPFEKFVQVRMILPLTGQQYSEKVSETCVGICKSFGQYTDVEVKAIEKFVSIFKDETFPPGYSTIFTQSPNGPLTVSFSKHESIPEAGIAVIENKVVSEVILESIVGKNGVSPATRLSVASRLSELLKSN
Bauhinia championii	Eudicots	LXT05485	222	5.72	23897.3	cyto	Ⅰ	MAYTTCLTAVQVENFEFPPTAKAPGSTKSIFLGGAGVRGLYEDGKFVKYTAVGVYLEDIAVPSLAGKWKSKSAEELNESHEFFRDIVTGPFEKFVQVTMILPLTGKQYSEKVSEICMGICKSFGHYTDAEAKAIEEFVSIFKNQTLPPGSSTLFTQSPNGSLTVSFSKHDSIPEVGVAVIENKLISEAILESIVGKNGVSPAARQSLASRLSELLKEGGKAN
Bauhinia championii	Eudicots	LXT05486	222	6.34	24009.3	cyto	Ⅰ	MAYTSCLTAVQVENFEFPPTVKAPGSTRSFFLGGAGVRGLYEDGKFVKYTAIGVYLEDNAVPSLAGKWKSKSAEELNESHEFFRDIVTGPFEKFVQVTMILPLTGKQYSEKVSETCMGICKSFGHYTDAEAKAIEKFVSIFKNQTFPPGSSTLFTQSPNGSLTVSFSKHDSIPEVGVAVIENKLISEAILESIVGKNGVSPAARQSLASRLSELLKEGGKAN
Bauhinia championii	Eudicots	LXT43699	223	5.36	23942.5	cyto	Ⅰ	MAYASSLTAVQVDNVEFLPAVKAPGSAKNFFLGGAGVRGLQIQGNFVKFTAIGVYLEDNAVPSLAGKWKSKSAEELIETDEFFRAIVTGPFEKFVRVTMILPLTGQQYAEKVSENCVAIWKSLGLYTDAEAKAIEQFVSIFKDETFPPGSSILFTLSPNGSLTISFSKDVSIPEVGAAVIENRLLSESVLESMIGKHGVSPLAKQSLATRLSQLLKEDGKATA
Bauhinia championii	Eudicots	LXT62859	246	5.11	27247.1	vacu	Ⅳ	MGRLNEGSSSCQLSPTLVMAEGLVSNGQREGRKELSTVATQEILVDEIPYPSAITVSKPLPLLAHGITDMEIHFLQVKFYAIGVYLEPEIVGHLEKWKGKSAKDLEQDDDFFDALISAPVDKAIRLVIIKEIKGAQYGLQVETAVRDRLAADDKYEDEEEAALEKVVEFFQSKYFKKHSVVTYHFPGNSPTAEIVVSLEGKEDSKLVVENANVVETIKKWYLRGTSAVSPSTITSLVNKFSAELAK
Bauhinia championii	Eudicots	LXT65543	228	5.03	25386.9	cyto	Ⅳ	MAEGLVSNGQREGRKELSTVATQEILVDEIPYPSAITVSKPLPLLAHGITDMEIHFLQVKFYAIGVYLEPEIVGHLEKWKGKSAKDLEEDDDFFDALISAPVDKAIRLVIIKEIKGAQYGLQVETAVRDRLAADDKYEDEEEAALEKVVEFFQSKYFKKHSVVTYHFPGNSPTAEIVVSLEGKEDSKLVVENANVVETIKKWYLRGTSAVSPSTITSLVNKFSAELAK
Benincasa hispida	Eudicots	gene-LOC120085215	287	8.73	31588	chlo	Ⅲ	MVSLRFPFSFPQPPKPPRHSFLRPSYAVAAAAVAGGAAVAVGFIAATKNWTNPHSPFLESALNSLFSNHSSPLWASLSLADNSAASSVVDSKTGFSFPSVIGDSQQLLGIGLRRKAILGLKNINVYAFGVYADNDDIKESLSEKYGKLTVSELQEKDFDKDVMEGDICMTVRLQIVYGKLSIRSVRSAFEESVGNRLQKFGGSDNKELLHKFTSQFKDEYKIPRGSVIDLSRERGHVLRTIIDGKEVGSIQSQLLCRAILDLYIGEDPFDRQAKEDIRQALTSILQK
Benincasa hispida	Eudicots	gene-LOC120086009	279	9.02	29965.4	chlo	Ⅲ	MAADAVNSTPLRLPSAIPTGKWNYNPRVCLLTKPSTPTVSLYKIQSTFSLNNFRFCSNLSLKASSSLASVGNAGYVEEPSTNVKFPTSLTLPGFSTSLSLLGTGYREKIFAIIGVKVYAAGLYINPSISNELNAWRGRPAAAIQEDSSLFNIIFQSPSEKSLQIVLVRDVDGKTFWDALDDAISPRIKAPTPVDESALSTFRSIFQGRSLKKGTFIFLTWLEPTKMLVSISVDGPPTGIEATIESNNVISALFDVFFGDSPVSPTLKASVATGLAGVLK
Benincasa hispida	Eudicots	gene-LOC120087086	434	6.57	47972.8	cyto	Ⅲ	MRNNWVFFIDLDGGSPYILPIEPFTSHGLGGHLFSHISSFMDSSLFQSRNLYMAGSLALQEAFNCFSKIAGALLLWCSSTSTANVTREIADDLHGSNSRSFKNFTEVRSIRSGRLGSRGFHFSFNLDKEYSDPIFLGKIGRFASKLLGNEAGRQQLHPLLSVAAALVPPLNNLASRSEDIMAVPLENSELPVYGCMDQKPCEVPYRTNAGLTFPDVNWTRHAIEPKTGIEFPIILDNILSSENNSSLSSEVLVGTGSRIMKIVRIKSLKVYAFGFYVHPNSVCEKLGPKYASSPAGELNERRDFYEDLLGEDINMTVRLVVNCNGIKINTVRDAFEKSLRARLLKANPETDYHCVRTFGSLFTKDIPLPAGTTIDFRQTADGQLITEMGGTLIGAIHSK…
Benincasa hispida	Eudicots	gene-LOC120080278	234	5.41	25376.1	cyto	Ⅰ	MALVADLGGLQVENVKFPAEIKPPASAKTLFLGGAGVRALEIGGNTVKFTAIGVYLEEKAVPLLASKWSGKSAAELMDSVEFFRDVVTGPFEKLTNVTLILPLTGEEYAEKVAENCAAAWKSMGIYTDEGAEAIRKFIDAFKNENFPPSSSILFTHFPPNTLSISFSKDGCSGEKQEEMVRKIENKLLSESVLESIIGKNGVSPAARLSLATRFSQLFNHYEPNTPNICNPKQI
Benincasa hispida	Eudicots	gene-LOC120081242	251	5.4	28103.3	mito	Ⅳ	MTELYLWRPLPKLKIPSPSPATLFLLRRSTTSFPSSSRSPSVMGSEVEVVADIAFPKQIVKANPLSLFGHGITEIEIHFLQIKLTAIGVYLEPSIVEHLQQWKGKAAKDLEEDDDFFQAIVSAQVEKVIRVVVIKEIKGSQYGVQLESAVRDRLAADDKYEEEEEAQLEKIVEFFQSKYLKAHSIIILHFPSASTIAEIEVSCDGKEDSKMKVENENVVEMIKKWYLGGTRGVSQPTISSLANNLAIELSK
Beta vulgaris	Eudicots	BVRB_2g036940	250	5.64	27213.1	cyto	Ⅰ	MATSTLVSEMKVEDYAFPSTVKAPGSNKTFFLGGAGVRGLEIQGKFVKFTAIGVYLEENGIAALASKWKGKGTDELVNSVEFFRDIVTGPFEKFTQVTMILPLTGQQYSEKVTENCVAFWKAIGVYTDNEAKAVEKFLEAFKNEKFPAGHSILFTQSPLGSLTIGFCKHDLIPEAGNVVIENKNLSEAVLESIIGQHGVSPEAKQSLATRVSELLNKEKLESNSAILGVANEKTTHVVHELVRDQPDVKA
Beta vulgaris	Eudicots	BVRB_4g084220	292	7.06	32262.6	chlo	Ⅲ	MVSLRFPFFSSFPPPINPNSSASSRRILTAAGVTIAASCAGIAVTHNSEKHPFLQNTLDFILTHFPNSPPSSSSPFWASLSLSSDIQPPPVTESRTGSSFPSLLNASQKLLGIGLRKKSVFGLKNIDVYAFGVYADEDDVKKNLKEKYGKFSASDLEDNKGFSDDLLESDVNLTVRLQIVYSRLSVRSVRSAFEDSVGSRLQKFGGPDNKELLHRFTSLFKDEMKLSKGSVIELSREHGHVLRTKIDGEEIGSIQSKLLCQSVLDLYIGEDPFDEQAKKDVMHKLVTVFEKN
Beta vulgaris	Eudicots	BVRB_2g036880	223	4.88	24751.3	cyto	Ⅰ	MAPVMELCVEDYVFPPMVKAPGSDKNFFLGGAGERGRSDLEGKYVKYTAIGVYLEEDKATSSLAAKWKGKSAIELADSVDFFRDIITGPFEKFTQITMIQPLTGQQYSVNMARTFVERWKDIGIYTDEEAKAVQIYLEAFDDKKFSPGESILFTQSPDGKFTIAFSEHNAIPKDGVAVIQNKTLPEEILNSIIGETGVCPQARQILAERIYELLNKEVLAGGK
Beta vulgaris	Eudicots	BVRB_2g042450	202	4.75	22543.6	cyto	Ⅳ	MVDDVAFAPEFTLTKPLSLFGYGCTELEIHYLQIKFTAIGVYLEKEVVQHLQKWKGKSGKELADDDEFFDALAAAPVESVIKAVVIKEIKASQLGTQLEGSVRDRLAAIDKYEDEEEVALEKVAEFFPTKYLKKNSYFTFSFFASGTAEIAITTDEKEESKTTVENKNVVEMIKKWYLGGSRSVTPSTIECLANTLAAELSE
Betula platyphylla	Eudicots	BPChr04G06180.v1.1	261	5.19	28540.7	chlo	Ⅲ	MLLLRPQLRLYPTQLGVIRKMFDVQSNVTLEGENDDSWVDVEKLDTKSVLTFGTAEYIEEPTTNVKFQRSLSLPGCSGSLSLLGTGYREKVFAIIGVKVYAAGLYVNLSILSQLNAWKGQSTAEIQESPSLFNSMFNSPCEKSLQIVLVRDVDGKTFWDALDDAISPRIKAPTAIDESALSTFRSIFQGRPLKKGTSIFLSWLNPSKMLVCVSSNDLPSSVDAEIESGNVTLALFDVFFGNAPVSPSLKDSVSKGLATILK
Betula platyphylla	Eudicots	BPChr06G13502.v1.1	285	8.77	31418.8	chlo	Ⅲ	MVSLRFPSFSQIPKLPKPTSTSRRVSSAAFVAASSAASFAAIAAVSLDPKHPFLQKALNCLVFSNRAFSPLWGSLSLADNSSSVMVESKTGVEFPSVLGDSQGLLGIGLRKKSVLGLKNIDVYAFGVYADDNDVKEVLSEKYGKLSDSEFKENKKFNEDLIENDICVTVRLQIVYGRLSIRSVRSAFEDSVGSRLQKFGGSDNKELLQRFTSQFKDEYKIPRGSVIDLSRERGHVLCTRIDGKEVGSIQSKLLCQSILDLYIGQDSFDRQAKEDIEQNLASLLQK
Betula platyphylla	Eudicots	BPChr11G14014.v1.1	229	8.62	25391.7	chlo	Ⅲ	MATQGKAAKNEKVKEEKRVAELRDEAEKEEVAVEVEPKSGVSFEVKLDDGKQLGCAGLRRKQALGMSLKIYGFGIYADSEKLKDLLKSKIGEAPAKPTEEMYKLVIDSDVGLVVRLVIVFPGLNMSLLQKNRDDRLVASIKKLSGDKKNEELANKVMGQTSKSIKLPPGSVMEISRLPGYIFQTKVLGEVVSKVESELLCRAYIDMFLGEDAIQKDAKEKFGMYLLSLF
Betula platyphylla	Eudicots	BPChr12G06042.v1.1	430	8.4	47889.9	nucl	Ⅲ	MRNNWLFFIDLDGSSRDIFPIEPLVLHNYGGNLFAQISSFVDNSIYQSRNLYAPGSLALREAFNCVSKLAGALLFWISSTSTSNLTQDIASSSHGSETKSCASSTQVKHIISSRHNLAGFRFVRSKGKSAPPVCFDKISSFMMKLMSREAKRLQSYPLLSLAAALVPPLDNLSSEVLAVPLENTDVQVNGFMDQRPCEVENQRCCGPSFPDLIWTRHAVEPRTGIEFPMILDNILAGEKSSSLSSEVLVGTGSRTMKIIKIKSLKVYAFGFYVHPYSLCEKLGPKYASVSVDELNKRREFYEDLLREDINMAVRLVVNCNGMKINTVKDAFEKSLRARLVKVNPDTDYHCLRSFGSYFKQDIPIPAGTTIDFRQTADGQLITEIGGSQIGAVHSKDLCR…
Betula platyphylla	Eudicots	BPChr06G09462.v1.1	235	5.03	25334.8	cyto	Ⅰ	MVSPPSLTGVQVENVEFPPTAKPPGSTKTLFLGGAGARGLEIQGKFVKFTAIGVYLEDTAVPSLAVKWKGKSAEELTESVEFFRDIVTGPFEKFTRVTMILPLTGQQYSEKVSENCVAFWKSVGVYTDAEAKAIEKFLEVFKDEKFPPGASILFTQSPNGSLTIGFSKDGSIPEIGNAVIENKLLSEAVLESIIGKHGVSPEAKQSLATRSSELLKENDDKVAENGKSEIEKATE
Betula platyphylla	Eudicots	BPChr11G07344.v1.1	213	4.88	23648.1	cyto	Ⅳ	MFATTVGTETVMVDEIPFPPEITTTKPLSLLGHGITDIEIHFLQIKFTAIGVYLEPEILKHLQQWKGKPGAVLAEDDDFFDALISAPVEKFLRIVVIKEIKGSQYGVQLESAVRDRLAADDKYEEEEEAALEKLVEFFQAAYFKKNSIITYHFPATSATAEIILSTEGKDSKTIVENANVTEMIKKWYLGGTRGVSQTTISCLANTLSAELSK
Dorcoceras hygrometricum	Eudicots	gene-F511_15669	422	6.64	47542.2	cyto	Ⅲ	MRNNFLFFIDQDGGSSDIFSADLLMPHGSKSHLLSHIASFVDSSRYLYLHGNAVLQEAFNCMSKFSGALVLWFATGSNTNNSKPHGDQLGSNSSYSKARTHVKHISAVRRELTGFWWKVRSRRQPSIFRKISSFTLNQLHRETERVQSFPLISLAAMLIPPFTNVATNGIETSCMETQTCIDQKLCEIENGGCGPFDNLYFQSLDFSENAVEPRTGIEFPTMLDSRNDGERDSNFNPEALLEPDTRIMTIIRIKSLNIYAFGFYVHPFDICEKLGPKYACIPEYELNKCRDFYQDLLREDINMTVRLVVSCNGIKINAVKDAFEKSLRARLAKTNPNADLSCLDAFGSLFSQHIPLDMGTIIDFKRTADGHIITEIGGNHIGAVQSKDLCRAFFDMYIG…
Dorcoceras hygrometricum	Eudicots	gene-F511_19977	224	5.46	24105.5	nucl	Ⅰ	MSAPLSVTKLQVESCEFPPSVKPPGSTKTFFLGGAGVRGLEIEGKFIKFTAIAVYLEDTAVASLAEKWKGKSAQELGDSAEFFKDIVTGSFEKFTQVRMILPLTGQQYSEKVVENCVAYWKAIGTFSDAESEATSKFLEIFKNETFPPGASICFTQSPLGALSVSGSVFSKDGSLPEKENAVIENKQLSEAVLESIIGKHGVSPEAKRSLGERISKVLKSSSTE
Dorcoceras hygrometricum	Eudicots	gene-F511_26135	204	4.96	22843.2	cyto	Ⅳ	MVDEVPFPPQVSLTKPLPLLGYGITDIEIHFLQIKFTAIGVYLDPQIVDSLRKWKGKSADEVAKDDAFFEAIISAQLEKFIRVVVIKEIKGSQYGVQLETAVRDRLAAVDKYEEEEEEALEEVAAFFQSKYFKKDSILTFYFSPTHTTLEIGFSGPEGKEDSKLEVKNANVVEMILRWYLGGSRGLSPATISSLATTLSKELAK
Boehmeria nivea	Eudicots	Bnt01G001291	424	9.17	46936	chlo	Ⅲ	MRNNWLWFMDLDGGSPYIFPVEPIAFHSFGSNVFSHITSYMDNSLDQFRHFSGPGSLAVDGAFNHIAKLAGALVFVISGRSRLKVTGEIAGNPSGSKVRRFRPFQQVRHITSGRQNFKNFCLGFRLTGESGMPLLFGKLSSFLSKLVSAESERLQSDSVLSLAAALVPPFDNLSSKVLAVPLENDVMLQRPCEVHQGRAGLSFPDLNWRKNAIEPRTGIEFPMILGNILTGENNSNLCSEVLVGTGSRTMTIIKIKSLKVYAFGFYVHPSSVCAKLGPKYASFSFDELSKRPDFYQDLLREDISMTVRLVVSCNGLKINTVRDAFEKSLRARLVKANPATDFQCIRTFGSCFTQDIPLPVGTTIDFKRTTDGQLITEIGGNQIGAVHSRDLCKAFFSMY…
Boehmeria nivea	Eudicots	Bnt04G006907	291	6.21	31883.5	nucl	Ⅲ	MANTTVDEVIAKTETFEIDPKANVVTSKSQTPEKQNGVAAHRAEEANGVDKGENGTKGGEEPKTNGHAHEEAKKDLEEKVEEVNGSKKLEESERVEEVAVEVEPKTGVSFPVKLEDGKRLNCVGLRKKSMLGLGIKIYGFGVYSDNEKMKDMLRSKIGKSPAKATKEMYQLVIDGDFAMVVRMVVVYSGLTMSMVRKSFDEGLGASIKKLTGGKRTTTSRTTSEDIKLTSGSVIEISRLPGYVLQAKVMGEVVSKVESELLCRAYMHMYLGDDPFDKEAKEKFGTALLSLF
Boehmeria nivea	Eudicots	Bnt06G009857	287	9.3	31102.5	chlo	Ⅲ	MVSLRFPFSFSQPAKRPLHSRSSAASRPFVAAAVAVAAAAGGAALALSSAAANRSFLEDAAGFFLAGRTTATPLWGSLSLSDSPATVVDSRTGVPFPPVLDGSRSLLGVGMRKKSILGLKNINVYAFGVYADNNDIKKSLGDKYSKLPSSEIVESKEFIDDLMESDINMTVRLQIIYSKLSIKSVRSAFEDSVGSRLKKFGGSDDKELLQRFTSQFKDEYKIPRGSVIELARERGHVLRTTIDGNEVGSIQSKLLCRSILDLYIGEDPFDKQAKEDVKLNLASVLDR
Boehmeria nivea	Eudicots	Bnt08G013275	304	8.61	32851.3	chlo	Ⅲ	MFGVQVNSQPKWVQAQSPIASTNCNFNPTACFLSLKPNPSVQLDKTHITFALSNLTLQRNRTTLKTHFSLRASSASVGSAEYSEEPATKVAFQTTLNLPGCSASLSLLGTGFREKVFAIVGVKVYAAGLYANPSVFSKLDSWKGRSASEIQQDSSLFSSIFQAPLEKSLQIVLVRDVDGKTFWDALDDAISPRIKSPTPVDESALSTFRSTFQGRSLKKGTFIFLTWLDPSKMLVCVSSDGLPSSVDATIESANVTSSLFDVFFGGAPVSPTLKASVATSSYIFAVQTSTGYTFLYLSMFHGHD
Boehmeria nivea	Eudicots	Bnt03G004203	253	5.16	27462.6	chlo	Ⅰ	MASAPSSLAAIQVELATFPPAVKPPGSKKSLFLAGAGARGLEIQGKFVKFTAIGVYLEDDAVKCLAAKWKGKTAEELTESVEFFRDVVTGPFEKFTRITMILPLTGLQYSEKVSENCVAIWKSIGIYTDAEEKAIQKFLEVFKDENFPPGSSVLFTQSPTGSLAISFSKDQSIPEKENVVIENKLLAESVLESIVGKHGVSPEARKCMAARLSELLNAIDGDENLHCEKVCEEQKICLEAAEGKGNKEVEVKT
Boehmeria nivea	Eudicots	Bnt03G004861	209	4.83	23584.9	cyto	Ⅳ	MGSEVVMVGDISFDRKITTTKPLSLLGHGITDIEIHFLQIKFTAIGVYLDSEVVKHLDKWKGKNGKELVEEDDFFDSLISAPVEKLLRVVVIKEIKGSQYGVQLESAVRDRLVEDDKYEDEEEAALEKLVEFFQSKYFKKDSIITYRFPTTSSIAEITFETEGKEESKFTVENANVAEMIQKWYLGGNRAVSPTTISCLAETLSAELAK
Brassica juncea	Eudicots	BjuA04g17010S	374	8.78	41256.3	cyto	Ⅲ	MDSDDGNVSHILPKRSLLHVPGSLALEAFSCITKFTGAMLCWWNNNNNLQKMEISNYQLRSCDDDSSVKSSCYHPNFSLFHIHYGSKEDLIPALFSKSTIQHFVNEAERLHSCSVLSLAVSLMSVNGLGLSLGSDDVQVSNNVEHRSCQVGRSSGLSFHKLDAKRPTVEPRTGIEFPVSLKKNASGLASEVLVATGSRTMKIVKIKSLKVYAFGFYVHPSSVCQKLGPKYASIPGSKLGRCDDLYKDLLREDIVMSVRLVVNYNGLKINTVRDAFEKSLRARLVKANPKTNFNCLNDFGSFFTQDIPIPAGTVIDFRRTADGQLITEIGGNMVGAVRSKDLCRAFFDMYIGDVPVSEQTKEEIGRNVVGILKSC
Brassica juncea	Eudicots	BjuB06g06540S	284	9.13	31113.6	chlo	Ⅲ	MVSFRFPFSFSQPPLPKPPRATTSSSRFSVSAVAVTVTVGAAAAVAASRNPRHPILDWVFSSHRSSLLPWGSMTLADSSSESVAEPNTGFSFPAIIGDSRRLLGVGLRKKSVLGLKNIDVYAFGIYADCDDVKKLVGEKYSSLAASELRGNKAFIDQLMEADIKMTIRLQIVYGKLNIRSVRNAFQESVGNRLKKFGGLDNDELLQSFTSLFKDEYKIPRSSIIDLTQEPGHVLSVAIEGNHVGSVKSKLLCRSILDLYIGEEPFDKNAREDFLDNVASLAVHK
Brassica juncea	Eudicots	BjuB08g01330S	282	9.26	30625	chlo	Ⅲ	MASLRFPFSFSQHSVPKPPHATSSSRLSVSAVAVTVTVGGAAIAASRNPRVVSSQSQRSSLLPWGSIALANSSSESAVVEPKTGLSFPATIGDSRRLLGVGLRKKRVLGLKNIDVYAFGMYADCDDVKKLVGEKYAKLPASELRGNTSFIDDLMEADIKMTIRLQIVYGKLNIRSVRSAFQDSVGNRLKKFGGLDNDELLQSFTSLFKDEYKIPRSSIIDLTQEPGHVLNVSIEGNQVGSVKSKLLCRSILDLYIGEEPFDKNAREDFLDNVASLAVVVDGR
Brassica juncea	Eudicots	BjuA09g18460S	264	5.18	28643.8	chlo	Ⅰ	MFSSGIQTPLPSVTNLQVDSVNFPQSVISPASSNRLFLAGAGVQGLDIQGEFVISTVIGVYLDPNALEGLPFCGTTEELAESVPFFRQIVTGPFEKFIKVTMKLPLTGQQYSEKVTENCEAIWEPLGINAGHAVVRFLEIFKHKKFPPGASILFAISPKGSLTVAFSSDDGIPKRGNTAIENKFLAEAILESIIGKNGVSPGARLSVAERLAQLMKIERRAETLILADKKFMKNNEVKEDATKTKTDQEEANDLSLGDKLAEEN
Brassica juncea	Eudicots	BjuA09g18480S	251	4.78	27064.9	chlo	Ⅰ	MSSSNCPSPLPTVTKLQVDSVTFPPSVISPASSNPLFLGGAGVRGLDIQGKFVIFTVIGVYLDPVSVTSLSVKWKGKTTEELTESVPFFREIVTGSFEKFIKVTMKLPLTGQQYSEKVTENCVAIWKSLGIYTDSEAKAVERFLEVFKDETFPPGASILFALSPEGSLTVAFSKDDSIPETGKVVIENKLLAEAVLESIIGKNGVSPGARLSVAERLAQLMNSDKIEEDATKTDQEEANDLPLGDKLAKEN
Brassica juncea	Eudicots	BjuB05g27830S	206	9.6	22909.5	chlo	Ⅰ	MFSSSSRSPLPSVTNLQVDSVTFPPSVISPTSSNPLFLAGTGVQGLNIQGEFVISTVIGVYLYPNAVRRLTFGGWRCKMTEELTESVSFFREIVTVLPHTTYFTDTLFKRSFEKFIKVTMKLPLMGQQYSERVTRGRAIWESVVFLKDDSIPKTSKTVIKNKLLAEAVLESIIGKNGVSPGARFSVAERLSQLMKNNKVEEDATKT
Brassica juncea	Eudicots	BjuB05g27840S	246	6.76	26822.9	chlo	Ⅴ	MSSSNCPSLLPTVTKLQVDSVTFPPSVISPASSNPLFLGGAGVRGLEIQGKFMIFTVIGVYLDPVVVLSLSVKWKGKTTEELTESVPFFREIVTVAMKLPLTGQQYSEKVTENCVAIWKSLGIYTDSEAKDVERFVQVFKDEMFPPSASILFALSSKGSLTLIGAIDLHLRLHVAFSKDDSIPETGKARQFLNRSLGRTVSPGARLSVAKRLAQLMKNNKVEEDATKTDQEEANDLSPGDKLAKEN
Brassica juncea	Eudicots	BjuB08g05480S	114	4.96	12647.6	nucl	Ⅰ	MRGLNIQGEFVISTLIGVYLDPNAIRRLTFGGWRCETVEELTESVPFFCEIVTVERFLEIFKNKNFPPGASILFALSHEDSLTVAVSNDDGIPKRGKTAIANKFLAEAVLESII
Brassica napus	Eudicots	BnaA04g00080D	212	6.33	23367.7	cyto	Ⅲ	MTLADSSSESVAEPKTGFSFPATIGESRRLLGVGLRKKSVLGLKNIDVYAFGIYADCDDVKKLVGEKYSSLAASELRGNNAFMDQLMEADIKMTIRLQIVYGKLNIRSVRNAFQESVGNRLKKFGGVDNDELLQSFTGLFKDEYKIPRSSIIDLTQEPGHVLSVAIEGNHVGSVKSKLLCRSILDLYIGEEPFDKNAREDFLDNVASLAAHK
Brassica napus	Eudicots	BnaA06g00880D	288	9.17	30430.7	chlo	Ⅲ	MDGVVLTSVPSVISGVCPNRVNAAGSRHHTPNQGSVLRTVNCVSSLSIHPSQKGSSFLRKRNCVATSRIVVKSAASSVGNADENVEEPATSVKFQRSVTLPGCSTTLSLLGTGFREKKFAIIGVKVYAAGLYVNESILTGLTAWKGKSAAEIHGDSSLFSSIFQDQAEKSLQIVLVRDVDGKTFWDALDEAISPRIKSPSPVDKTALSTFQGIFQNRPLNKGSVILLTWTSPSKMLVSVSSGGLPKDVDAEIESGSVTSALFDVFFGDSPVSPTLKSSVANQLGMVLK
Brassica napus	Eudicots	BnaA09g55750D	286	9.11	30935.3	chlo	Ⅲ	MASFRFPFSFSQPSVPKPPPSTSSSSRLSVSAVAVTVTFGGAAIAASRNQSVFSSHRSSPLPWGSIALADSSSGSVVVEPKTGFSFPATIGDSMRLLGVGLRRKSVLGLKNIDVYAFGMYADCDDVKKLIGEKYANLPASELRGNKAFIDDLLEADVKMTIRLQIVFGKLSIRSVRSAFKDSVGNRLKKFGGLDNDELLQSFTSLFKDEYKIPRSSTIDMTQGPGHVLNVSIEGNQVGSVKSKLLCRSILDLYIGEEPFDKNAREDFLNNVASIAVDEKAAHEIQK
Brassica napus	Eudicots	BnaC04g20870D	284	9.11	31088.6	chlo	Ⅲ	MVSFRFPFSFSQPSLPKPPRATSSSSRFSVSAVAVTLTVGAAAAVAASRNPRHTILDWVFSSHRSSLLPWGSITLADSSSESVAEPKTGFSFPATIGESRRLLGVGLRKKSVLGLKNIDVYAFGIYADCDDVKKLVGEKYASLAASELRGNKAFMDQLMEADIKMTIRLQIVYSKLNIRSVRTAFQESVGNRLKKFGGVDNDELLQSFTSLFKDEYKIPRSSIIDLTQEPGHVLSVAIEGNHVGSVKSKLLCRSILDLYIGEEPFDKNAREDFLDNVASIAVDK
Brassica napus	Eudicots	BnaC04g38370D	376	8.95	41644.8	cyto	Ⅲ	MDSDDGNVSHILPKRSLLHVPGSLALEAFSCITKFTGAMLCWWNNNNNLQKMEISNYQLRSLSSCDDSSEQRVKSCYHPNFSLFRIHYGSKDLIPALFSKSTIQHFVNEAERLHSCSVLSLAVSLMSVNGLGLSLGSDDVQVSNNVEHRSCQVGRNGLSFHKLDAKRPTVEPRTGIEFPVSLKKNASGLTSEVLVATGSRTMKIVKIKSLKVYAFGFYVHPSSVCQKLGPKYASIPGSKLGRCDDLYKDLLREDIVMSVRLVVNYNGLKINTVRDAFEKSMRARLVKANPKTNFNCLNDFGSFFTQDIPIPAGTVIDFRRTADGQLITEIGGNLVGAVRSKDLCRAFFDMYIGDVPVSEQTKEEIGRNVEGILKSC
Brassica napus	Eudicots	BnaC06g06390D	292	9.34	31054.6	chlo	Ⅲ	MDGVVLTSVPSVICGLSLRSVCLNRVNAGSRYHSPNPVSVLRTVNCVSSLSIHPPQKGSSFLRKRNCVATSRIVVKAAASSVGNADENVEEPATSVKFQRSVALPGCSTTLSLLGTGFREKKFAIIGVKVYAAGLYVNESILTGLTTWKGRSADAIQRDSSLFNSIFQDQAEKSLQIVLVRDVDGKTFWDALDEAISPRLKSPSPDDKTALSTFQGIFQNRPLNKGSVILLTWTSPSKMLVSVSSGGLPKDVDAAVESGSVTSALFDVFFGDSPVSPTLKSSVANQLAMVLK
Brassica napus	Eudicots	BnaC08g32720D	286	9.11	31136.5	chlo	Ⅲ	MASFRFFPFSFSQPSVPKPPRSTSSSRLSVSAVAVTVTVGGAAIVASRNPSVFSSHRSSPLTWGSIALADPSSGSTVVEPKTGFSFPATIGDSMRLLGVGLRRKSVLGLKNIDVYAFGMYADCDDVKKLVGEKYGNLPASELRGNKAFIDDLMEADIKMTIRLQIVYGKLNIRSVRSAFRDSVGNRLKKFGGLDNDELLQSFTSLFKDEYKIPRSSTIDMTQEPGHVLNVAIEGNQVGSVKSKLLCRSILDLYIGEEPFDKNAREDFLNNVASIAVDDKAAHEIQK
Brassica napus	Eudicots	BnaA07g37900D	199	7.64	21807.6	chlo	Ⅰ	MSSSHCPTPLPSVTKLQVDSVTFPPSVISPASSNPLFLGGAGVRGLDIHGKFVIFTVIGVYLDAVAVPSLSVKWKGKTTEELTESVPFFREIVTGSFEKFIKVTMKLPLTGQQYSEKVTENCVAIWKSLGIYTDSEAKAVKKFLEVFKDQTFPPGASILFALSPNGSLTVIFTKILYNIDLCACVYMLYSMILFLHIEP
Brassica napus	Eudicots	BnaA09g34840D	252	4.78	27122	chlo	Ⅰ	MSSSNCPSPLPTVTKLQVDSVTFPPSVISPASSNPLFLGGAAGVRGLDIQGKFVIFTVIGVYLDPVSVTSLSVKWKGKTTEELTESVPFFREIVTGSFEKFIKVTMKLPLTGQQYSEKVTENCVAIWKSLGIYTDSEAKAVERFLEVFKDETFPPGASILFALSPEGSLTVAFSKDDSIPETGKVVIENKLLAEAVLESIIGKNGVSPGARLSVAERLAQLMNSDKVEEDATKTDQEEANDLPLGDKLAKEN
Brassica napus	Eudicots	BnaA09g34850D	275	5.49	30146.3	chlo	Ⅰ	MFSSGIQTPLPSVTNLQVDSVNFPPSVISPASSNRLFLAGAGVQGLDIQGEFVISTVIGVYLDPNALEGLPFCGTTEELAESVPFFRQIVTGPFEKFIKVTMKLPLTEQQYSEKVTENCEAIWESLGINAYSDSHICEHCDPPPSAKLRFNKITKTFGPYRHYSRGHAVVRFLEIFKHKKFPPGASILFAISPKGSLTVAFSSDDGIPKRGNTAIENKFLAEAILESIIGKNGTLILADKKFMKNNEVKEDATKTKTDQEEANDLSLGDKLAEEN
Brassica napus	Eudicots	BnaA10g25120D	205	4.96	22867.1	cyto	Ⅳ	MVMVHEVPFPPQIITSKPLSLLGQGITDIEIHFLQVKFTAIGVYLDPSDVKTHLDKWKGKTGKDLAGDDDFFDALASGEIEKVIRVVVIKEIKGAQYGVQLENSVRDRLAAEDKYEEEEETELEKVVGFFQSKYFKTHSIITYRFSAKDGICEIGFETEGKEEEKLKVENANVVGMMQKWYLSGSRGVSPSTIVSLADSLSAVLT
Brassica napus	Eudicots	BnaAnng08210D	192	5.58	20860.2	chlo	Ⅴ	MFSSGSQLPLPSVTNLQVDSVNFPPSVISPASSNPLFLGGAGIDVVGDKFVITFFGVYLDPVAVPLLSVKWKGKTTELMESVPFFREVVTGTFEKLIKVMMRVPLPGQLYSQIITGTSVKIWKSLGIYTYSEAKAVERFLEVFKDEKFPRGASILFALSPEGSLTIAFSKDDSIPETGKAVIENKLLTEASS
Brassica napus	Eudicots	BnaC07g45760D	234	4.92	25562.4	chlo	Ⅴ	MFSSGSQLQLPSVTNLQVDSVNFPPSVISPASSNPLFLGGAGVRGIDVLGDKFVIITFFGVYLDPVAVPLLSVKWKGKTTEELMESVPFFREVVTGTFEKFIKVTMRVPLPGQLYSQTVTGTFVEIWKSLGIYTDSEAKAVERFLEVFKDEKFPRGASILFALSPEGSLTIAFSKDDNIPETGKAVIENKLLAEAVLEFIIGTEAASPRTRLSVAERLSQLMNSDKVEEDATKT
Brassica napus	Eudicots	BnaC08g26010D	251	4.98	26990.9	chlo	Ⅰ	MSSSNCPSPLPTVTKLQVDSVTFPPSVISPASSNPLFLGGAGVRGLDIQGKFVIFTVIGVYLDPVSVPSLSVKWKGKTTEELTESVPFFREIVTGSFEKFIKVTMKLPLTGQQYSEKVTENCVAIWKSLGIYTDSEAKAVERFLEVFKDETFPPGASILFALASKGSLTVAFSKDDSIPETGKAVIENKLLAEAVLESIIGKNGVSPGARLSVAERLAQLMNSDKVEEDATKTDQEEANNLPLGDKLAKEN
Brassica napus	Eudicots	BnaC08g26020D	304	6.86	32960.5	chlo	Ⅰ	MFDQIIISSGVQSPLPSVTNLHVDSVNFPPSVISPASSNRLFLAGAGVQGLDIQGEFVISTVIGVYLDPNAVGSLTSFGWGCKTTEELTESVNFFRHIVTGSFEKFIKVTMKLPLTGQQYSEKVTENCEAIWESLGINSNSDISCGPPPSAKLRFNKITKTFGPSRHYSRGQAVKRFLEIFKPKKFPPGASILFAISPKGSLTVAFSNDDGIPKRGNTAIENKFLAEAVLESIIGKNGVSPGARLSVAERLAQVMKNEGRAETLILADKKFMKNNEVKEDATKTKTDQEEANDLSLGDKLAEEN
Brassica napus	Eudicots	BnaC09g50050D	205	4.95	22914.1	cyto	Ⅳ	MVMIHEVPFPPQIITSKPFSLLGQGITDIEIHFLQVKFTAIGVYLDPSDVKTHLDKWKGKTGKDLAGDDDFFDALASGEIEKVIRVVVIKEIKGAQYGVQLENSVRDRLAAEDKYEEEEENELEKVVGFFQSKYFKTHSIITYRFSAKDGICEIGFETEGKEEDKLKVENANVVGMMQKWYLSGSRGVSPSTIVSLADSLSAVLT
Brassica napus	Eudicots	BnaCnng45660D	227	6.18	24620.3	chlo	Ⅴ	MSSSHCPTPLPSVTKLQVDSVTFPPSVISPASSNPLFLGGAGVRGLDIHGKFVIFTVIGVYLDAVAVPSLFVKWKGKTTEELTESVPFFREIVTGSFEKFIKVTMKLPLTGQQYSEKVTENCVAIWKSLGIYTDSEAKAVKKFLEVFKDQTFPPGASILFALSPNGSLTIAFSKDDSIPKTGKAVIENKLLAEALMKENKVEKDATKTDNQDEANDVSLGDKLAKEN
Brassica oleracea	Eudicots	Bo4g098170	284	9.11	31102.6	chlo	Ⅲ	MVSFRFPFSFSQPSLPKPPRATSSSSRFSVSAVAVTLTVGAAAAVAASRNPRHTILDWVFSSHRSSLLPWGSITLADSSSESVAEPKTGFSFPATIGESRRLLGVGLRKKSLLGLKNIDVYAFGIYADCDDVKKLVGEKYASLAASELRGNKAFMDQLMEADIKMTIRLQIVYSKLNIRSVRTAFQESVGNRLKKFGGVDNDELLQSFTSLFKDEYKIPRSSIIDLTQEPGHVLSVAIEGNHVGSVKSKLLCRSILDLYIGEEPFDKNAREDFLDNVASIAVDK
Brassica oleracea	Eudicots	Bo6g031530	293	9.21	31335.9	chlo	Ⅲ	MDGVVLTSVPYVICGLSLRSVCLNRVNAGSRYHSPNTVSVLRTVNCVSSLSIHPPQKGSSFLRKRNCVATSRIVVKAAAASSVGNADENVEEPATSVKFQRSVALPGCSTTLSLLGTGFREKKFAIISVKVYAAGLYVNESILTGLTTWKGRSADEIQRDSSLFNSIFQDQAEKSLQIVLVRDVDGKTFWDALDEAISPRLKSPSPDDKTALSTFQGIFQNRPLNKGSVILLTWTSPSKMLVSVSSGGLPKDVDAAVESGSVTSVLFDVFFGDSPVSPTLKSSLANQLAMVLK
Brassica oleracea	Eudicots	Bo8g098500	338	9.34	37442.5	mito	Ⅲ	MVRRGGHVGNSRSSSSSTSSLSLNHIKGVCLSVLMRECNERTHKLTKTTNSHLPNTRRWLRSASLSRFLSPLSPNHRIPRRHPLSVSAVAVTVTVGGAAIVASRNPSVFSSTRSSPLPWGSIALADPSSGSTVVEPKDRFLVPGYDRRLHEITRRGAEEEERAGIEEHRCMYADCDDVKKLVGEKYANLPASELRGNKAFIDDLMEADIKMTIRLQIVYGKLSIRSVRSAFRDSVGNRLKKFGGLDNDELLQSFTSLFKDEYKIPRSSTIDMTQEPGHVLNVAIEGNQVGSVKSKLLCRSILDLYIGEEPFDKNAREDFLNNVASIAVDDKAAHEIQK
Brassica oleracea	Eudicots	Bo6g068550	252	6.76	27137.2	chlo	Ⅰ	MSSSHCPTPLPSVTKLQVDSVTFPPSVISPASSNPLFLGGAGVRGLDIHGKFVIFTVIGVYLDAVAVPSLSVKWKGKTTEELTESVPFFREIVTGSFEKFIKVTMKLPLTGQQYSEKVTENCVAIWKSLGIYTDSEANAVKKFLEVFKDQTFPPGASILFALSPNGSLTIAFSKDDSIPKTGKAVIENKLLAEAVLESIIGKKGVSPGARLSLAERLSQLMKENKVEKDATKTDNQDEANDVSLGDKLAKEN
Brassica oleracea	Eudicots	Bo7g117570	234	5	25477.4	chlo	Ⅴ	MFSSGSQLQLPSVTNLQVDSVNFPPSVISPASSNPLFLGGAGVRGIDVLGDKFVIITFFGVYLDPVAVPLLSVKWKGKTTEELMESVPFFREVVTGTFEKFIKVTMRVPLPGQLYSQTVTGTFVEIWKSLGIYTDSEAKAVEKFLEVFKDEKFPRGASILFALSPEGSLTIAFSKDDSIPVTGKAVIENKLLAEAVLEFIIGTEAASPRTRLSVAERLSQLMNSDKVEEDATKT
Brassica oleracea	Eudicots	Bo8g088480	251	5.07	27007.9	chlo	Ⅰ	MSSSNCPSPLPTVTKLQVDSVTFPSSVISPASSNPLFLGGAGVRGLDIQGKFVIFTVIGVYLDPVSVPSLSVKWKGKTTEELTESVPFFREIVTGSFEKFIKVTMKLPLTGQQYSEKVTENCVAIWKSLGIYTDSEAKAVERFLEVFKDEKFPPGASILFALASKGSLTVAFSKDDSIPETGKAVIENKLLAEAVLESIIGKNGVSPGARLSVAERLAQLMNSDKVEEDATKTDQEEANNLPLGDKLAKEN
Brassica oleracea	Eudicots	Bo8g089480	323	6.77	35173.1	chlo	Ⅰ	MFDQIIISSGVQSPLPSVTNLQVDSVNFPPSVISPASSNRLFLAGAGVQGLDIQGEFVISTVIGVYLDPNAVGSLTSFGWGCKTTEELTESVNFFRHIVTGSFEKFIKVTMKLPLTGQQYSEKVTENCEAIWESLGINSNSDISCGPPPSAKLRFNKITKTFGPSRHYSRGQAVKRFLEIFKPKKFPPGAFILFAISPKGSLTVAFSSDDGIPKRGNTAIENKFLAEAVLESIIGKNGVSPGARLSVAERLAQVMKNEGRAETLILADKKFMKNNEVKEDATKAKTDQEEANDLSLGDKLAEENKTDPLGDFSWFVRALCFYA
Brassica oleracea	Eudicots	Bo9g177250	209	4.9	23295.6	cysk	Ⅳ	MGTEIVMIHEVPFPPQIITSKPLSLLGQGITDIEIHFLQVKFTAIGVYLDPSDVKTHLDKWKGKTGKDLAGDDDFFDALASGEIEKVIRVVVIKEIKGAQYGVQLENSVRDRLAAEDKYEEEEETELEKVVGFFQSKYFKTHSIITYRFSAKDGICEIGFETEGKEEDKLKVENANVVGMMQKWYLSGSRGVSPSTIVSLADSLSVVLT
Cajanus cajan	Eudicots	C.cajan_09652	276	7.65	30337.7	chlo	Ⅲ	MAFMRFPFSFSPLRPPKFPRPFTAFAVAAAAVGASAAVVAVSSSDRSSLWNAMSSVVSSQHSSALWGSLSLEDNGVHVLERKTGVSFPSALGPSLKLCGIGLRKKSVFGLKNIDVYAFGVYANDEDIKKYLSEKYGKLPVSELQGNKEFIDDLMESDIPMTVRLQIVYGRLSIGSVRSAFEESVGSRLRRFGGSDNKELLQRFTSQFRDEFKIPRGSVIHLSKEKGHVLCTSIDGQEVGCIQSKLLCKSILDLYVGEEAFDEQAKEEIENNVATYL
Cajanus cajan	Eudicots	C.cajan_09655	221	7.71	25008.7	chlo	Ⅲ	MSSVISSHSSSMRLSLEDNGVYVYERRTGVPFPSALGPSLKLCGVGLRKKSLIPFISFDVYAFGVYAADLDIKEYLSEKYRKFSASKLQGKKEFTDDLMESDIFMAVRLQIAHNELSIGFLRGVFKESVGSRLYKFGGSDYKELLQRFTSQFKDEYKIPKGSVIHLLREKGQFLRTLINGQEVGSIHSKLLCKSILDLYVGEEPFDEPAKEEIENNVATYL
Cajanus cajan	Eudicots	C.cajan_09656	220	7.72	25030.9	chlo	Ⅲ	MSSVISSRLSLLLNLEDNGIYVYERRTGVPFPSALGPSLKLCGVGLRQKSLIPFISFDVYAFGVYAADLDIKKYLSEKYRKFSASKLQGKKEFTDDLMESDIFMAVRLQIVRRDLSIRFLRSVFEESVGSTLHKSGESDYKELLQRFTSQFKDEYKIPHGSVIHLLREKGHVLRMLINGQEVGSIQSKLLCKSILALYVGEEVFDEPAKEEIENNVATYL
Cajanus cajan	Eudicots	C.cajan_09657	210	6.09	23769.3	cyto	Ⅲ	MPLSLEDNGVYVHEKRTGVPFPSALGPSLKLCGVGLRKKSLIPFISFDVYAFGVYAADLDIKEYLSAKYRKFSASKLQGKKEFTDDLMESDIPMAIRLQIVHNELSIGFFRSIFEESVGSRLQKFGGSDYKELLQRFTSQFRDEHKIPNGSIIHLLREKGHFLRTLIDGQEVGSIQSKLLCKSILDIYVGEEAFDEPAKEDIEHNVATYL
Cajanus cajan	Eudicots	C.cajan_13724	414	9.29	46119.2	nucl	Ⅲ	MSNDWIWLPSLYSDPDAFSYLDPFVHRTFAGSHFLHSLLDNSRSFALEEAFGHVSRFAGALLMWLSRASGSNVARSLRGSPPPPTTSFGTVQLKAVSSNVRVFGFPVGPKRKSRSPLRLGKISSLAVRVIWREVERFKSFPVLSLAAALVPPFQNLSSNVLGSPLQNPDVKMYGAIDQMSKEVEGQGCPFLSFIELSQTKPAVEPKTGIEFPLVLDNIFAGEKSYGFNFEVLVGTGSRTMTIVKIKSLKVYAFGFYVHPFSLCEKLGPKYASISADELNNRDDFYKDLLREDINMTVRLVVNCRGMKINSVKDAFEKSLRARLVKTNPSTDFDCLRTFGSFFTENISIPLGTVIEFKRTVDGRLITNISGNQIGSVHSKDLCRAFFDMYIGDLPVCEQT…
Cajanus cajan	Eudicots	C.cajan_29159	219	7.86	24110.8	nucl	Ⅱ	MAMTLGSVTGLEVEDVTFPAVVKAPSSSATFFLGGAGIRGLQSEGNFIKFTVIGFYLQDNAIPFLSHKWNALSASQLTQSLQFFRDIIVGPFEKFIKVTVMIPMTGKQYSEKVSENCMEIWKSLGIYTDAEGRAIEKFVSVFKDQTFPPGSSMLFTFSHKGSLAITFSQDHSIPRVAAIVIQNKQLSEAVLETVLGNDSISPQLKHSLASRLSHFFKQN
Cajanus cajan	Eudicots	C.cajan_29160	228	5.41	25049.5	chlo	Ⅱ	MVAETLSNVTGVKVEFLEFPATVTPPGSTKSYFLGGAGVRGRNFNGEFVKVTAVAVYLEDKAVTSLAATWKGKSAAELLESLDFYRDIIKGPFEKLIRVSNIRKLEGSEYVRKVSKNCMVHMKSVGTYSDAEEKAIEELRNAFSVHNFPPSASVFYKQSPTGTLGLSFSKDETMPEDEYAVIDNLALSEAILETMIGEKPVSPALKESLASRFCEFLKEANPNTETHN
Cajanus cajan	Eudicots	C.cajan_29161	221	6.44	23928.5	cyto	Ⅱ	MATITPDPVQVEFLQFPALVTSPASAKTYFLGGAGERGLMIEGKFIKFTAIGVYLEDQAIQSLAPKWKGNPSQQLLDNLHFFRDIISGPFEKLIRGSKILPLSGREYSRKVMENCVAHMKSVGTYGEAEAAAIEKFAQAFQNVNFAAGASVFYRQSPHGILGLSFSEDGTLPGKEGAVIENKALSEAVLETMIGEHAVSPDLKRSLASRLPALLDQQGIKI
Cajanus cajan	Eudicots	C.cajan_40326	278	9.11	29893.2	chlo	Ⅲ	MLGAVAASTTLCFSQSTKIVLLKRISNSTLPLSHGHSFSLPSPTHLHFSSHKITRRQPHFLPQAASSSAASAEYVEEPATNVKFQTCLSVPGCSNSLTLFGTGYREKVFAIIGVKVYAAGLYLDQSITSELNTWKGQSKEAIQGNSSLFKTIFQSSFEKSLQIILVRDVDGKTFWDALSEAISPRIPEPTTADETALSTFRSVFQDRPLKKGTLIILTWLNPARLLVSVSSQGLPSTVDATIESANVASALFNVFLGDSPVSPSLKGSVAEGLSKVLK
Cajanus cajan	Eudicots	C.cajan_42125	220	7.71	24700.5	cyto	Ⅲ	MSSSISSHSSLSLNLENNGVYVLEKRSGVSFPSILGPSLKLCGVGLRKKSLIPFISFDVYAFGVYAADLDIKKYLSWKYKKFSASKLQGKKEFTDDLMENDIFMAVSLQIIHDGLSIPKVRSVFEESVGSRLYKFGGSDNKELLQRFTSLFRDEYKIPRGSVIHLLREKGHVLRVLIDGQEVGSIQSKLLCKSILDLYVGEEAFDEPAKEEIENNVATYL
Cajanus cajan	Eudicots	C.cajan_42126	241	6.46	27596.7	cyto	Ⅲ	MSSSISSHSSLSLNLEDNGVYVLEKRSGVSFPSILGPSLKLCGVGLRKKSLIPFISFDVYAFGVYAADEDIKQYLSWKYRKFSASKLQGKKEFIDDLMESCRSLGDRTIKNCFKGEYFLQLTISFSYVKDLVIASLYLLVLNMWGNFIFGNEEFKREDIKEERRRFTSQFRDEYKIPCGSVIHLLREKGHVLHTLIDGQEVGSIQSKLLCKSILDLYVGEEVFDEPAKEEIENNVATYLRC
Cajanus cajan	Eudicots	C.cajan_48225	223	5.58	24091.6	chlo	Ⅱ	MATAASSITAVQVDNLHFPPLLSSSVSAKTYFLGGAGVRGLMIEGSFIKFTGLGVYLEDKAVASLATKWKSKDSEGLVETLDFFRDIISGGFEKMIRCSYIRELSGREYSRKVMENCVAHMKSVGTYGEAEAAAIERFAEAFKSVNFPPGASVFFRQSPDGILGLSFSQDETLPANEDAVIENKALSEAVLETMIGEHPVSPALKHSLASRLPALFNHGFIVI
Cajanus cajan	Eudicots	C.cajan_23638	206	5.34	23252.5	chlo	Ⅳ	MSAPLQINFLLVSVLRALKLVHENKGITDMEIHFIHVKFYSIGVYLDTEVVSHLQQFKGKSAKELEENDEFFDALISAPVEKFIRLVVIKEIKGAQYGVQIESSVRDRLAAEDKYEDEEEEALEKVVEFFQSKYFKKHSAITYHFPANSATAEIVVTLEGKEDSKYVIENANVVEAIKKWYLGGSRAVSSTTINSLASTLSVELSK
Cajanus cajan	Eudicots	C.cajan_29162	248	5.53	26754.6	cyto	Ⅰ	MATPPSSVTVVEVLHNVALPENLTFPAAESVTAVHVENVPFPPAVKPPSSANTHFLGGAGVRGLQIQDNFVKFTAIGVYLQHDALSFLADKWTAKSAHELTESVEFFRDIVTGPFEKFARVTMILPLTGQQYADKVSENCVAIWKSLGIYTDAEAKAMEQFVTAFKDETFPPGSSILFTVFPKGSLAISFSKDGSIPEVGSTIIENKLLSEAVLESMIGKHGVSPQAKQSLATRLAELFKPNTDSITK
Camelina sativa	Eudicots	Csa03g060790	289	8.84	30931.2	chlo	Ⅲ	MDSIIAAVPSAMCVSLRTNAEPIHHFPGKFSNLVLQTRNCVSSLRKASIYPSQKGNSLVRKLHCGEKSRGIVKSAASSVGNAEDYAEETATSVKFQRSVTLPGCSSPLSLLGTGFREKKFAIIGVKVYAAGYYVNESILSGLSAWKGRSADEIQSDSSLFSSIFQAQAEKSLQIVLVRDVDGKTFWDALDEAISPRIRSPSSEDTTALSTFRGIFQSRSLNKGSVILLTWINPSKMLVSVSSGGLPTDVDATIESGNVTSALFDVFFGDSPVSPTLKSSVANQLAMTLM
Camelina sativa	Eudicots	Csa07g001460	397	9.12	43402	chlo	Ⅲ	MVSFRFPFSFSQPPRATSLSGFSVSAVAVSVTVGAAAAAGAAIAASRNPRHPILEWAFSSHRSSLLLPWGSITLADSTSESVVEPKTGFSFPASIGDSRRLLGVGLRKKSLLGLKNIDVYAFGVYADCDDVKKLVGEKYANLPASEIRGNKSFLDDLMQADIKMTIRLQIVYGKLSIRSVRSAFQESVGNRLKKFGGLDNDQLLLSSXIGDSRRLLGVGLRKKSLLGLKNIDVYAFGVYADCDDVKKLVGEKYANLPASEIRGNKSFLDDLMQADIKMTIRLQIVYGKLSIRSVRSAFQESVGNRLKKFGGLDNDQLLLSFTSLFKDEYNIPRNSTIDLTKEPGHVLSVAIEGDHVGSVKSQLLCRSILDLYIGEEPFDKNAREDFLDNVASLAFDN
Camelina sativa	Eudicots	Csa07g057260	381	8.92	42244.7	nucl	Ⅲ	MDPNAVLPKPHELFSQLQMPGSFAFEAFSCISKFTGALLCLFSHGNLQKEVLCNNNLNHQCCNNSFDSSKNLMSYGSKDVINSTVLFRNISKFTIVHHFVNEAERLHSCSVLSLAAALVPSFNVMSAYGLALPLGLGSGDGVQPPENTKNRTCQVGHEEFSGLSFQKLDWTRETIEPRTGIEFPMLLKKNASRSNSEVLVATGSRTMKIIRIKSLKVYAFGFYVHPSSVCQKLGSKYASVPASKLDKCDELYKDLLREDIVMSVRLVVNYNGLKINTVRDVFEKSLRARLVKANPKTDFNCLNDFGSFFTQDIPIPAGTIIDFRRTADGQLITEIGGNLIGAVRSKDLCRAFFGMYIGDVPVSEQTKEEIGRKVVGIIKRC
Camelina sativa	Eudicots	Csa09g092420	387	8.86	42999.4	cyto	Ⅲ	MDPNAVLPKRHELLFSQLQIPAGSFAFEAFSCISKFTGALLCLFSHHGNLQKEVVLCNDNNYHQCSNNRSFDSSSKNLHKSYGGSKDVINTVLFRNISKFTIVHHFVNEAERLHSSCSVLSLAAALIPSFNVMSAYGLALPLGSDDGVQPPENTQNRICQVGHEEFSGLSFQKLDWTNETIEPRTGIEFPMLLKKNASRSNSEVLVATGSRTMKIIRIKSLKVYAFGFYVHPSSVCQKLGSKYASVPASKLDKCDELYKDLLREDIVMSVRLVVNYNGLKINTVRDVFEKSLRARLVKANPKTDFNCLNDVGSFFTQDIPIPAGTIIDFRRTADGQLITEIGGNLIGAVRSKDLCRAFFGMYIGDVPVSEQTKEEIGRKVVGIIKRC
Camelina sativa	Eudicots	Csa14g064090	287	8.84	30689.9	chlo	Ⅲ	MDGIIAAVPSAMCASLRTNAEPIHHFPGKFSNRVLQTRNCVSSLSIYPSQKGNSLVVRKLHCGEKSRGIVKSAASSVGNAEEYAEETATSVKFQRSVTLPGCSSSLSLLGTGFREKKFAIIGVKVYAAGYYVNESILSGLSAWKGRSADEIQRDSSLFSSIFQTQAEKSLQIVLVRDVDGKTFWDALDEAISPRIKSPSSEDTTALSTFRGIFQSRSLNKGSLILLTWINPSKMLVSVSSGGLPTDVDATIESGSVTSALFDVFFGDSPVSPTLKSSVANQLAMTLV
Camelina sativa	Eudicots	Csa16g001390	283	8.43	30791.1	chlo	Ⅲ	MVSFRFPFSFSQPPRATSFSGFSVSAVAVSVTVGAAAAAGAAIAASRNPRHPILEWAFSSHRSSLLLPWGSITLADSTSESVVEPKTGFSFPASIGDSRRLLGVGLRKKSLLGLKNIDVYAFGVYADCDDVKKLVGEKYANLPASEIRGNKSFLDDLMQADIKMTIRLQIVYGKLSIRSVRSAFQESVGNRLKKFGGLDNDQLLLSFTSLFKDEYKIPRNSTIDLTKEPGHVLSVAIEGDHVGSVKSQLLCRSILDLYIGEEPFDKNAKEDFLDNVASLAFDN
Camelina sativa	Eudicots	Csa02g076590	224	9.77	24620.9	chlo	Ⅰ	MSLASNLVTPNLSWSASSPLPLPSVTPLHVDAFTFPPAVESPASHKKLFLGGAGIRWFAIEGKFVIVTVIGVYLEAMAVPSLSVKWKARMPRREFEKFVRVTMKVKLTGIQYSEKVVEYCEEILKASGKYTRSEAKAIDIFLLIFKDQDFPPGSSVLFALCSKGSLTIAFSKDERVPRNGKAVIKNKLLGEAVLESMIGKNGVSPATRKSLAERLSKLMSNNDR
Camelina sativa	Eudicots	Csa04g041330	223	5.23	24046.5	chlo	Ⅰ	MSSSSVVVSPSPLPTVAELHVDSVTFAPSVRSPASSNPLFLGGAGARGLKIQEEFIIFSVVGVYLDANAVPSLALKWKGKTAEELTESVSFFHEIISGAFEKFIKLTMIQPLFGHKYAEGGFIYTVREAKAVERFLEVFKDQAFLPGASILFAFSPNGSLTVAFSKDDSIPETGRAVIQNKLLAEGVLESFIERNGASAGARLSAAERLAQLMKENKVEEEEN
Camelina sativa	Eudicots	Csa04g041350	153	7.6	17219.6	chlo	Ⅰ	MYKKRETKQKRVTPRAYTSNTRNRNYCYLPFSGQQYSEKVTENCVAIWKSLGIYTECEAKAVEKFSEIFKEETFPPGASILFALSPHGSLTVAFSKDDSIPETGKAVIENKLLAEAVLESIIGKNCVSPGTRLSVAERLAQLMKENKVEEEEN
Camelina sativa	Eudicots	Csa06g029660	231	5.38	25439.5	chlo	Ⅴ	MSSSSVVVSPSPLPTVAELHVDSVTFAPSVRSPASSNPLFLGGAGSVVVSSVFVFFFLLTMRIHNAVPSLSLKWKGKTAEELTESVPFFREIVTGAFEKFIKVTMKLPLFGQQYWERVMENCVAMWKSLGIYTDCEAKAVETFLEVLKDENFLPGASILFALSPNGSLTVAFSKDDSIPETGKAVIQNKLLAEDVLELFIEKKVACRGARLSVTERLAQLMKENKVEEEEH
Camelina sativa	Eudicots	Csa06g029680	293	5.01	31607.4	chlo	Ⅰ	MSSSSVVVSPSPLPTVAKLHVDSVTFAPSVKSPASSNPLFLGGAGVRGLDIQGKFIIFTVIGVYLDANAVPSLSLKWKGKTAEELTESVPFFREIVTGDYETSVNWTAILGESNGEXTVVGVYLDANAVPSLSLKWKGKTAEELTESVPFFREIVTGAFEKFIKVTMKLPLTGQQYSEKVTENCVAIWKSLGIYTECEAKAVEKFLEIFKEETFPPGASILFALSPHGSLTVAFSKDDSIPETGKAVIENKLLAEAVLESIIGKNGVSPGTRLSVAERLAQLMKENKVEEEEN
Camelina sativa	Eudicots	Csa09g057890	231	5.03	25112	chlo	Ⅴ	MSSSSVVVSPSPLPTVAELHVDSVTFAPSVRSPASSNPLFLGGAGSVVEGEFIIFTVVGVYLDANAVPSLSLKWKGKTAEELMESVPFFREIVTGAFEKFIKLTMKQPLFGHKIAEEVMKKCVATWKFLEIYTECEAKAVKTFLEVFKDENFLPGASILFAFSPNGSLTVAFSKDDSIPETGKAVIQNKMLAEDVLELFIEKNGACPGARLTVAERLAQLMKSTENDIDFS
Camelina sativa	Eudicots	Csa09g065990	232	4.97	25376.3	chlo	Ⅴ	MSSSSVVVSPSPLPTVAELHVDSVTFAPSVRSLANPLFLGGAGVRGLEIEGEFIIFTVVGVYLDANAVPSLSLKWKGKPAEELTESVPFFREIVTGAFEKFVKVTIKQPFFGQKYWERVMANCVAIWKSLGIYTDCEAKAVETFLEVFKDENFLPGASILFAFSPNGSLTVAFSKDDSIPETGKAVIQNKLLAEDVLELFIAKKCACRGARLSVAERLAQLMNENKVEEEEN
Camelina sativa	Eudicots	Csa09g066000	229	5.38	24599.2	chlo	Ⅰ	MSSSSVVVSPSPLPTVAELHVDSVTFAPSVKSPASSNPLFLGGAGVQGKFTTYTVVGVYLDANAIPSLSLKWKGKTAEELTESVSFFREIVTGAFEKFIKLTMKQPLFGHKYAEGVTKKCVAILKVRGTYTDCEANAVEKFLEVFKDETFLPGASILFALSPNGSLTVAFSKDDNIPETGKAVIQNKLLAEDVLESFIGKNGASPGVRLSVAERLAQLMNENKVEEEEN
Camelina sativa	Eudicots	Csa09g066040	234	5.86	25181.1	chlo	Ⅰ	MSSSSVVVSPSPLPTVAKLHVDSVTFAPSVKSPASSNPLFLGGAGVRGLEIQGKFIIFTVIGVYLDANAVPSLSLKWKGKTAEELTESVPFFREIVTGAFEKFIKVTMKLPLTGQQYSEKVTENCVAIWKSLGIYTECEAKAVEKFLEIFKEETFPPGASILFALSPHGSLTVAFSKDDSIPETGKAVIENKLLAEAVLESIIGKNGVSPGTRSSVAERLAQLMKKNKVEEEEN
Camelina sativa	Eudicots	Csa09g066060	236	5.74	25626.5	chlo	Ⅰ	MSSSSVVVYPSPLPTVAELHVDSVTFAPSVRSPASSNPLFLGGAGVRGLEDRGEVIILSVVGVYLDANAVPSLSLKWKGKTAEELAESVPFFREIVTGAFEKFIKLTMKQPLFGHKYAEGVTKKCVALWKFRGIYTQCEAIAVEMFLEVFKDQAFLPGASILFAFSPNGSLTTVAFSKDDSIPQTGRAHVIRNKLLAEAVLESFIEKNGASPGVRLSVAERLAQLMNENKVEEEEN
Camelina sativa	Eudicots	Csa11g104750	234	9.72	25620	chlo	Ⅰ	MSLATNLLSPNLSWSSSSPLPLPSVTPLHVDVFTFPPAVESPASHKKLFLGGAGIRWFDIEGKFVIVTVIGVYLEAMAGPSVSVKWKGKDAKTLTESVPFFRQLVTGEFEKFVRVTMKVKLTGIQYSEKVVEYCEEILKASGKYTRSEAKAIHKFLLIFKDQDFPPGSSVLFALCSKGSLTVNERVPRNGKAVIKNKLLGEAVLESMIGKNGVSPATRKSLAERLSKLMSNNAR
Camelina sativa	Eudicots	Csa20g023690	215	10	23481.7	chlo	Ⅰ	MSLSTSLLPLPSVTQLQIDSVTFAPAISSPASHNTLFLGGAGVRGLDMHGKFVIFTVTGLYLEANAVQSLSVKWKGKSTKELTGSVPFFRDIVTGEFEKFIKVTMKRPLTGKEYSMKVAKNCVMIWKSLGIYTQSEAKALKRFLKIFKYQTFPPGASILFALSPKGSLTIAFSKDDTIPKAGQAVVKNKLLAEAVLESIIGKEKTKQLMRNSRGN
Camellia chekiangoleosa	Eudicots	i1_HQ_CCSEED_c186272Ff2p12F1689	431	8.45	47886.8	cyto	Ⅲ	MRNNWLFFMDLDGGSPYMFPAEPLAPHSFGGHLLYQISSFVDNSLYNTRYLYVPGSLALQEAFNCISKFAGALLFWFASGSNSNTSHKLSGNSYASNPKGFKSPAQVKLSTSSRHNLLGFYFNSRSKGKTFSPVIFGNILSVTTKQLHSAAKELQSFPVLSLAAALVPPFDNVSPKALGVPLENTDMRIQRCIDEIPCDIEHQGCGDFSFPDLNWTRYSVEPRTGIEFPTILDNILAGGNNSSLTTEVLVGTGSRTMTIIKIKSLKIYAFGFYVHPYDVCVKLGPKYASIPVGELNKCHDFYKDLLREDINMTIRLVVNCNGVKIKTVRDAFEKSLRARLVKANPDTDYDCLRTFGSFFAQDIPLHVGTIIDFRRTADGQLITEIGGNQIGTVYSKDLG…
Camellia chekiangoleosa	Eudicots	maker-Chr15-augustus-gene-369.129	286	9	31207.4	chlo	Ⅲ	MVSLRFPFLFSQSPKPPINGRPNVHSRSASASAVACSVAAASAAAGAAYAISQNPTNPFLQNALNFLVSNFCNYSSLSWGSLSLAANPSPITDPRTGVSFPFVLGDSRRLLGRGGSKAWPGVNSTGVYADDGDIKKVLGEKYGNISVSELKEKNKELFDDLMESDICMTVRLQIVYGRLSIRSVRSAFEESVGTRLQKFGGVDNKELLQRFTAQFKDEYKIPRGSIIDLSREQGNVIRTTIDGNEVGSIQSKLLCRSILDLYIGDDPFDRQAKEDIRQNLASLVQK
Camellia chekiangoleosa	Eudicots	maker-Chr15-pred_gff_AUGUSTUS-gene-368.164	292	8.96	31993.4	chlo	Ⅲ	MVSLRFPFLFSQSPKAPINGRPNVHSRSFSASAVACSVAAASAAASAAYAISQNPTNPFLQNALNFLVSNFCNHSSPFWGSLSLAADPSPITDPRTGVSFPSVLGDSRRLLGIGLRKKSVLGLKKIDVYAFGVYADDGDIKKVLGEKYGNVSVSELKEKNKELFDDLMESDICMTVRLQIVYGRLSIRSVRSAFEESVGTRLQKFGGADNKELLQRFTSQFKDEYKIPRGSIIDLSREQGNVIRTTIDGNEVGSIQSKLLCRSILDLYIGDDPFDPQAKEDIRQNLASLVQK
Camellia chekiangoleosa	Eudicots	maker-Chr1-pred_gff_AUGUSTUS-gene-697.158	252	5.37	27712.2	chlo	Ⅲ	MATTVEDITAKAEMVSLEAQTPKEEKVNGPESNKIADGEMGKADEEPQMGKKDGVPVETEPKTGVSFPIKLDDGKQLNAVGLRKKSVLGMGIKIYGFGIYADNETLKDLLRTKIGKAPTKPTKEMYQLVIDSDVGMLVRLVMVFSNLTMSMVRKNFDEVLGASIKKLTGGKNDELTKKIMGEASDDIKLTCGSVIEISRLPGYILQTKVMDEVVSKVESELLCRAYTHMYLGDDPFDKEAKEKFGMTLLSLF
Camellia chekiangoleosa	Eudicots	maker-Chr6-pred_gff_AUGUSTUS-gene-454.14	295	8.48	32076.8	chlo	Ⅲ	MLGSVATSTLIWLPSSSTISISTSTSWNSNPRPCFPRGIPQNLLPLLHKSPTFPLLSTFSHHFSPQKDFSFHTHFSPKASSPSSVVGSPDYREEPSTNVKFQTLLRLPGCSSPLSLLGTGYREKVFAIIGVKVYAAGLYVNQSILSTLDAWKGQSAQEIQDDSYLFGAIFQSPLEKSLQIVLVRAVDGKTFWDALDDAISPRIKSPTPVDESALSTFRSIFLGRPLKKGTFMFLTWLDPTKMLVSVSSDGLPSAVDATIESMNVTMALFDVFFGSDPVSPSLKTSVSNGLATMLK
Camellia chekiangoleosa	Eudicots	maker-Chr1-pred_gff_GeneMark.hmm-gene-182.118	209	4.76	23261.5	cyto	Ⅳ	MGSEMVMVDEIPFPPQVTTTKPLSLLGHGITDIEIHFLQIKFTAIGVYLDSEIVGHLQQWKGKTGKDLAEDDDFFEALISAPVEKFLRVVVIKEIKGSQYGVQLESAVRDRLAADDKYEDEEEAALEQVVEFFQSKYFKKDSVITFHFPASSCTTEIAFATEGKEESKIQVENKNVVEMIKKWYLGGTSAVSPSTVSCLANNLSAELSK
Camellia chekiangoleosa	Eudicots	maker-Chr6-pred_gff_AUGUSTUS-gene-125.71	234	5.25	25107.7	chlo	Ⅰ	MSPSQSPSPSVTQVQIESHVFPPTVKPPGTSKPFFLGGAGERGLEIQGKFIKFTAIGVYLEDSAIPSLAVKWKGKTAEELTDSVDFFRDIVSGPFEKFTQVTMILPLTGQQYSEKVTENCVAYWKAVGTYTDAEAKAIEKFIEVFKDETFPPGSSILFTQSPLGSLTIAFSKDGSLPETGTMVIENKQLSEAVLESIIGKHGVSPAAKKSLAARMAELLKEKPEAQTAAAAAAE
Camellia chekiangoleosa	Eudicots	maker-Chr6-pred_gff_AUGUSTUS-gene-220.72	219	5.59	23695.2	cyto	Ⅰ	MSPSVTQVQIESHVFPPTVKPPSTVKSFFLGGAGERGLEIKGKFIKFTAIGVYLEDSAIPSLAVKWKGKSAEELTDSVEFFRDIVSGPFEKFTQVTMILPLTGQQYSEKVTENCVAYWKAVGTYTDAEAKAIEKFIEVFKDETFPPGGSILFTQSPLGSLTIAFSKDSSLPETGTAVIENKQLSEAVLESIIGKHGVSPAAKKSLAARVSELLKEKPEA
Camellia chekiangoleosa	Eudicots	maker-Chr6-pred_gff_GeneMark.hmm-gene-225.16	123	5.21	13274.2	cyto	Ⅰ	MILPLTGQQYSEKVTENCVAYWKAVGTYTDAEAKAIEKFIEVFKDETFPPGGSILFTQSPLGSLTIAFSKDSSLPETGTVVIENRQLSEAVLESIIGKHGVSPAAKKSLAARVSELLKEKPEA
Cannabis sativa	Eudicots	gene_21765	214	8.25	23729.5	nucl	Ⅲ	MATSDGSSNAATKEEAVQVEPKTGISFPVKLDDGKILYCVGYNKKSLLGLSIKAYGFGLYVDSDKLKDLLKSKIEKAPSKPTEEMYQLAIDGDFGMTIKMVVSFSGVKLSMAKKGFTEAMRESMKKLTGQKNEELSNKVFGTTSDKIKLRLGSEMIVSKLPGYVLETKVNGELVSRVESELLCRAYFRNYLGEDTLECEKESREMFGQSMLSLF
Cannabis sativa	Eudicots	gene_24690	127	9.12	14481.7	mito	Ⅲ	MTVRLQIMYSKLSIRSVRNAFEESVGSRLQKFGGPDNKELLQSLIPKTNCRFTSQFKDEYKIPRGSVIELARERGYVLRTTIDGKEVGSIQSKLLCKSILDLYIGEDPFDKQAKEDVKHNVASLLQE
Cannabis sativa	Eudicots	gene_3206	425	8.79	47157	nucl	Ⅲ	MRNNWLWFMDLDGGSPYIFPVEPLAMNSFGGHMFSQITSFMDNPFYQHSHLSSIPGSLAIEGFNHIAKLAGAILFVLSSGSSVNIREISGSPHGSKTRSCTSFSQVKHITSSKQNFKKFCFSFRSQGDSRMPVIFGKISSFVSKLVFREAERLQSFSVLSLAAALVPPLDNISSKVLTAPLENSDVMVQRPCDVDHQGRAGLSFSDLNWRRHVIEPRTGIEFPMILHNILSGENNSNLCSEVLVGTGSRTMTIIKVKSLKIYAYGFYIQPSSVCEKLGQKYASFSADELNRCQEFYDDLLREDIGMTVRLVVSCNGMKINSVKDAFEKSLRARLVKANPSTDYHCLRAFGSCFTQDIPLPAGTTIHFRRTADGQLITEIGGDKVGAVQSKDLCKAFFSM…
Cannabis sativa	Eudicots	gene_38011	425	8.79	47227	nucl	Ⅲ	MRNNWLWFMDLDGGSPYIFPVEPLAMNSFGGHMFSQITSFMDNPFYQHSHLSSIPGSLAIEGFNHIAKLAGAILFVLSSGSSVNVREISGNPHSSKTRSCTSFSQVKHITSSKQNFKKFCFSFRSQGDSRMPVIFGKISSFVSKLVFREAERLQSFSVLSLAAALVPPLDNISSKVLTAPLENSDVMVQRPCDVDHQGRAGLSFSDLNWRRHVIEPRTGIEFPMILHNILSGENNSNLCSEVLVGTGSRTMTIIKVKSLKIYAYGFYIQPSSVCEKLGQKYASFSADELNRCQEFYDDLLREDIGMTVRLVVSCNGMKINSVKDAFEKSLRARLVKANPNTDYHCLRAFGSCFTQDIPLPAGTTIHFRRTADGQLITEIGGDKVGAVQSKDLCKAFFSM…
Cannabis sativa	Eudicots	gene_40515	287	9.08	30964.6	chlo	Ⅲ	MFGVEANCRLIWVRSPIISRPKICLLKTKSIPYLRLDLDLGKTHYSSAFSSPYALHSTLPKNNASQTHFIISASSSSVGSVEYTEEPSTKVKFQKTLNFPGCSSSLSLLGTGVREKVFAIVGVKVYAAGLYINPDVLSELGSWKGRSVAELQEDSSLFSSIFQAPLEKSLQIVLVRDIDGKTFWDALDGAISPRIKSPTPADESAQLTFRSIFQGRPLKKGTCIYLSWLNPSKMIVSVSTGGLPSSVDATVESGNVSSSLFDVFFGDVPVSPSLKASVTNGIATILK
Cannabis sativa	Eudicots	gene_43154	296	9.35	32473	chlo	Ⅲ	MVSLRFPFSFSQSSTSTLPSPNSPPFRASTVAVTVAATAAIATIAATAAASASTKDTGATPNPKHPFLQEALNFFFANRSLPLWGSLSLANSADPVVHSRTGVSFPSILADSRKLLGIGLRRKSVLGLKNIDVYAFGVYADNNEVKKMLGEKNKKLSSSEIKESKEFTDDLIENDISMTVRLQIMYSKLSIRSVRNAFEESVGSRLQKFGGPDNKELLQRFTSQFKDEYKIPRGSVIELARERGYVLRTTIDGKEVGSIQSKLLCKSILDLYIGEDPFDKQAKEDVKHNVASLLQE
Cannabis sativa	Eudicots	gene_27594	266	5.58	28957	chlo	Ⅰ	MNLSPLTSSGIQIEAAKFPPAVTPPGLDKTLFLSGAGVRALEIQGNLVKFTSIGVYLEDSAVTWLSGKWKGKTSEELTESVEFFREIVTGPFHKFTRITMILPLTGKQYSEKVAENCVAIWKSLGIYSDAEAKAIDKFLEIFKDENFLPGSSILFTQSPNGFLKISFSKDESIPETWVSEIESKLLSEAILESIIGKNGVSPAARQSIASTLSKLLKENNGSTNDHKAAGEIDGDINLKATKAYKDKDVISIPIENGNGKHKVTNE
Capsella rubella	Eudicots	gene-LOC17887393	276	8.42	30099.3	chlo	Ⅲ	MVSFRFPFSFSQPPRATSFSAFSISAVTVGAAAAAGAAIAASRNPKHPFLEWASSSHRSSLLPWGSITLADSTSESVVEPKTGFSFPASIGDSRRLLGVGLRKKSLLGLKNIDVYAFGVYADCDDVKKLVGEKYANLPASEIRGNKAFMDDLMEADIKMTIRLQIVYGKLNIRSVRNAFQESVGNRLNKFGGLDNDQLLLSFTSLFKDEYKIPRNSTIDLTKEPGHVLSVAIEGDHVGSVKSQLLCKSILDLYIGEDPFDKKAREDFLDNVASLAH
Capsella rubella	Eudicots	gene-LOC17890211	379	8.98	42490	nucl	Ⅲ	MDPNAVLPKRRFIQHELFSQLHIPGSFAFEAFSCISKFTGALLCWFSQGNLEMEVCKCNYHQCDSFDSSKNVKSFSIERPRFSKDIVTSGLSKFTIVHHFVNEAERLHSCSVLSLAAALIPSLNVMSAYGLPLPLGSSDVQLSDDTKNRTCQVGHEEYSGLSFQKSDWTRQTVEPRTGIEFPMLLKKNASRSNSEVLVATGSRTMKIIRIKSLKVYAFGFYVHPSSVCQKLGSKYASIPANKLDKCDELYKDLLREDIVMSVRLVVNYNGLKINTVRDVFEKSLRARLVKANPKTDFNCLNDFGSFFTQDIPIPAGTIIDFRRTADGQLITEIGGNLIGAVRSKDLCRAFFGMYIGDIPVSEQTKEEIGRKVMGIIKRC
Capsella rubella	Eudicots	gene-LOC17900407	291	8.78	31250.7	chlo	Ⅲ	MEGILAAVPTAMCVSLRTNAEPIHHFPGKFSNRVSVLQTGNCVSSLRKRSIHPCQNGNALLRKLHCGEISRGIVKSAASSVGNADEYAEETATSVKFRRSVTLPGCSSPLSLLGTGFREKKFAIIGVKVYAAGYYVNESILRGLSAWKGRSADEIEKDSSLFSSIFQDQAEKSLQIVLVRDVDGKTFWDALDEAISPRIKSPSSEDTTALSTFRGIFQSRPLNKGSVILLTWINPSKMLVSVSTGGLPTDVDATIESGNVTSALFDVFFGDSPVSPTLKSSVANQLAMTLV
Capsella rubella	Eudicots	gene-LOC17883168	209	4.76	23297.6	cyto	Ⅳ	MGTEMVMVHEVPFPPQIITSKPLSLLGQGITDIEIHFLQVKFTAIGVYLDPSDVKTHLVNWKGKTSEDLAGDDDFFDALASGEMEKVIRVVVIKEIKGAQYGVQLENAVRDRLAAEDKYEEEEETELEKVVGFFQSKYFKANSIITYHFSPKDGICQIGFETEGKEEEKLKVENANVVGMMQRWYLSGSRGVSPSTIVSLADALSTLLT
Capsella rubella	Eudicots	gene-LOC17885140	247	5.16	26374.3	chlo	Ⅰ	MSSSSVDVVSPPPLPTVAKLHVDSVTFAPSVKSPASSNPLFLGGAGVRGLEIQGKFVIFTLIGVYLDAKAVPSLSLKWKGKTAEELTDSIPFFREIVTGAFEKFIKVTMKLPLTGQQYSEKVTENCVAIWKSLGVYTDCEAKAVEKFLEVFKDETFPPGASILFALSPNGSLTVAFSKDDSIPETGKAVIENKLLAEAVLESIIGKNGVSPGTRSSVAERLAQLMEENKVEGETSDLSLEDKSAKGN
Capsicum annuum	Eudicots	gene-LOC107838987	424	8.83	47680.4	nucl	Ⅲ	MRNNLANFIDGDWGSSEMFPIDPLMPYGIGANFISHISLIVDSSRNLYVPGSQALQEAFKYFSKYAGALLVWFASGSNSRVNNQISRGSRNTTSRMSIQSKQTASSSHNFMQLFWQSRCKGKITIPAIFSKISKFTMNQMYKEAKHLQSIPVLSLAAALVPPFDNFSGDALSVQLDSSAMESQSGEYQRPCEVEHRACDNSFFQNLNWSRHAVEPRTGIEFPTILDNLITGERNSSFTSEVLVGTGSRIMKIIRIKSLKVYAFGFYVHPFDVCRKLGWKYASVPFCELNKRQDFYQDLLREDISMTVRLVVSCNGIKINTVRDVFEKSLRARLLKANPNTNYHCLEAFGSMFSQDIPIHAGTTINFRRTTDGHLITEIGGNHIGAVQSRELCRAIFDMY…
Capsicum annuum	Eudicots	gene-LOC107852750	232	5.62	24742.2	chlo	Ⅰ	MASITKVQVDNNVFPPSVVKPPGSNTTLFLAGAGIRGVDIEGKFVKCTAIGVYMEESAVPFLAAKWKGKSSKELTDSVEFFRDIVTGPFEKFFRVTMITPLTGKQYSEKVAENCVANWKALGTYGDAESEAIEKFLSAFQSENFPPGASILFTQSPAGSLTISFSKDDSVPGTGNAVIENKQLSEAVLESIIGKHGVSPAAKNSLAKRVSELLKSNAEAPVFEKPASDQPAI
Capsicum annuum	Eudicots	gene-LOC107861049	267	5.48	29519.2	cyto	Ⅲ	MPSTMEDVTAKIDAVEIDPKSGLALKSTMDKEKVSEGEPKTTETTQEKPNEAKSDPEKEPNGATFKEEEVPVEVEPKTGVSFVVRVEDGKQLKAVGLRKKSMLGMGIKIYGFGIYADDEKLKDLMRSKIGKAPSKPTKEMYQMVIDSDFGMMVRLVIVFSNLTMSMVRKNFDEGLGAAIKKLTGGKNEELTKKIMGEASDDIKLNSGSVIEISRLPGYVLQTKVKGETVSKVESELLCRAFIYMYLGDDPFDKEAKERFGASMLSLF
Capsicum annuum	Eudicots	gene-LOC107875263	291	8.9	32267.7	chlo	Ⅲ	MASLRFPFLFSQPQKTPSSVTSNAPSNFFSSVAVAVAAGGSAGAIIAITQSSKNPFLESAKNFLLSNFSPNKNHASPLWGCVSLADNSAPVTEPRTGMSFPSILKDTQRLLGIGLRKKAVFGLKNIDVYAYGVYADDADVKKYLAEKHAEHSVSEIQQKEELRNHLMENDIRTTVRLQIVYGRLSIKSVRSAFEESVGSRLRKIGGYDNKELLQRFTSQFKDDIKLPRGSIIELSRDHDYVLHTRIDGKEMGSIQSKLLCRSILDLYIGDESFDHKANEDVESNLASLLHK
Capsicum annuum	Eudicots	gene-LOC107878555	274	8.82	29650.9	chlo	Ⅲ	MTAAGAISVPLWISTSTPPTKIIAFNNKLRICYPVKLSRNGSYPLSTFEKNGQYEQSFTLKVASSSSVGSTEEPATKVKFQRSLSLPGSSTSLSLLGTGYREKVFAIIGIKVYAAGLYVNDSVFSRLDAWRGRSAAEIQQDPSLFNNIFEANLEKSLLIVLVRDIDGKTFWDALDEAISPRIKSPTADDKSALSTFRDVFQGKPLKKETSIFLTWIDPTKMLVSLSFDGMPSSVDATIESTNVASALFDVFLGGDPVSPTLKASVAKGLEAALK
Capsicum annuum	Eudicots	gene-LOC107871144	210	4.81	23607	cysk	Ⅳ	MGKNEVMVDEIPFPSEFMMSTKPLPLMGHGITDIEIHFLQIKFTAIGVYLDPEIVTHLQQWKGKTGAELTENDEFFEAIVNAPVDKLLRVVVIKEIKGSQYGVQLESAIRDRLAKVDKYEEDEEEALEKIVEFFQSKYFKKDSVITYSFPATSGSAKISFAIEGKEDSEIEVENANVVEMMKKWYLGGSRGVSPTTISSLANNISIELSK
Carica papaya	Eudicots	gene-LOC110809276	413	8.5	46011.7	nucl	Ⅲ	MLNNWLFFMELDGGSPYILPMESLVSHGFGSNFFSNLYVPGNLALQEAFNCFSKFAGALLFLFSSSSTSNLSRKISGNQHGSACTSYKSSAQVKHVVSSTHSLAGFQSSRRSKREPAMKISRFTVRQLFNQAERLQSCSVLLAAAMVTPFDNLSSKVLAVPLEKTDVQMHECVDQRPCEVGHHGCGGLSFVDLNWTRHAVEPRTGIEFPMILDQFLDAENASSSDSEVLVGTGSRTMKIIKIRSLKVYAFGFCKYVHPSSLCKKLGPKYRSVPICELTNHHDFYQDLLREDIDMRVRLVVNCNGLKINTVKDAFEKSLRARLAKTNPDTDYHCLSVFGSFFTKDIPIPVGTMIDFRRTADGHLITEIGGNQIGAVHSKDLCRAFFDMYIGDVPVSEQTK…
Carica papaya	Eudicots	gene-LOC110812534	150	5.43	16301.8	chlo	Ⅲ	MWVEFWKGLSASEIQKDSSLFKSIFQVPLEKSLQITLVRDVDGKTFWDALDGAISPRIKSSTPIDESALSKVRGIFQGRPLKKGTLIFLTWLDASKMLVCVSSGGFPSEADATIESANVTSALFDVFFGDAPVSPSLKSSVADQLAKILQ
Carica papaya	Eudicots	gene-LOC110814785	287	9.56	31416	chlo	Ⅲ	MASLRFPFLFSQPGNAKLSNISSRSLSAAFTVAAAAAAGGAAALVLQNPKQPFIKNAMDFLFSPNRSSPLWGSLSLADNSGAVVESKTGFSFPSIVNDSRLLGVGLRKKSVLGLKNINVYAFGVYADGDGVQKLLGEKYRNLPASELKGNKAFIDDLMEADIRMTVRLQIVYGKLSIRSVRSAFEESVGNRLQKFGGSDNKELLQRFTSQFKDEYKIPRGSVIDLSREQGYVLRTTIPVFVVDGKEVGRIQSKILCRSILDLYIGEDPFDRQAKEDVEVNAASLFQK
Carica papaya	Eudicots	gene-LOC110825751	264	6.1	28803.2	nucl	Ⅲ	MATTAAETVPAKPEMVENGSKTCGIPKEANGETGKEKGNSKNGTKVVEEPTNEKTQEKEEAQDEEVPTEIEPKSGVSFPVRLSDGKQLSCVGMRKKSMLGMGIKVYGFGIYTDNEKLKDLLKTKIGKAPAKPSKEMYQAVIDSDFGLTVRLVIVFSGLTMNMVKKNFDEGLGASIKKLTGGKKDDELANKVMGQASDNIKLTPGSVIEISRLPGYTLQTKVMDEMVSKVENELLCRAFIHMYLGDDVFDKDAKESFGKTLLSLF
Carica papaya	Eudicots	gene-LOC110809010	174	7.69	19154.1	cyto	Ⅴ	MSSSSLPSVAELQVEAFTFPRFVKPPGSAKTLFLGGAGVRGLDIQGKFVKFTAIGVYLEDIAVPSLAVKWKGKSADELTESIEFFRDVVTGPFKKFIRVTMILPLTGQQYSEKVTENCVAFWKSVGIYTDAEAKAIEKFLRVFKDENFPPGSSIFFTQSPNGSLTITFSKDECI
Carica papaya	Eudicots	gene-LOC110819303	211	4.87	23508.9	cyto	Ⅳ	MSSEMVTVDEIPFPPQITVAKPLSLLGHGITDIEIHFLQIKFTAIGVYMEPDVVKHLQQWKGKSGAELAQNDDFFDSLISAPVEKFIRVVVIKEIKGSQYGVQLESFVRDSLAAVDKYEEEEEEALEKVVDFFQSKYFKKDSIITYYFPATSAPAEIGFVSADEGKEEAKMKVENANVVEMIKKWYLGGTRGVSPSIISSIANTLSSNLSK
Carpinus fangiana	Eudicots	gene-FH972_006149	294	9.34	32214.5	chlo	Ⅲ	MVSLRFPFSFSQSPKLPNSNSNSNSNSTSTSRRVSSAAFVAASAAASAAAVAAVSLDPKHPFLQKALNCLVFSNHTFSPLWGSLSLADNSYSTVVESKTGVEFPSVIGDSRGLLGIGLRKKSVLGLKNIDVYAFGVYADGNGVKEFLSKKYGKLSDSEFKANKKFNEDLIENDICVTVRLQIVYGRLSIRSVRSAFEESVGSRLQKFGGSDNKELLQRFTSQFKDEYKIPRGSVIDLSRERGHVLCTRIDGKEVGSIQSKLLCRSILDLYIGQDSFDRQAKEDIEQNLASLLQK
Carpinus fangiana	Eudicots	gene-FH972_007345	224	7.66	25068	chlo	Ⅲ	MACLRQKDKQAGKRVADDDELKNEAKMEEVEPKTGISFQLKLDDGKQLGSAGLRTKYALGMNLKIYAYGIYADSEKLRDLLKSKIGEAPAKPTEEMYQLVIDSDVCLVIRFVIVFPGLSMRMFKKNRDDRLEAAIKKLSGNNKNAELADKVMAQAPDSIKLPPGSEMEIHRIPGYILQTKVAGEVVSKAESELLSRAYIHMFLGDDALDKDSREKFGTYLLSLF
Carpinus fangiana	Eudicots	gene-FH972_007348	224	6.77	25026	chlo	Ⅲ	MAFLRQKDNQAGKGVADDDELKNEAKMEEVEPKTGISFQLKLDDGKQLGSAGLRTKYALGMNLKIYAYGIYADSEKLRDLLKSKIGEAPAKPTEEMYQLVIDNDVCLVIRFVIVFPGLSMRMFKKNRDDRLEASIKKLSGNNKNAELADKVMAQAPDSIKLPPGSVMEIHRIPGYILQTKVTGEVVSKAESELLSRAYIHMFLGDDALDKDAREKFGTYLLSLF
Carpinus fangiana	Eudicots	gene-FH972_007350	449	5.81	49881.4	plas	Ⅲ	MAFLWQKDKQSGKGVADDDELKNEAKMEEVEPKTGISFQLKLDDGKQLGSAGLRTKYALGKSLKIHAYGIYADSEKLRDLLKSNIREAPAKPTEEMYQLVIDSDVCLVIRFVILFRGLSMSMFKKNRDTCLEASIKKLSGDKKNAELAYKVMAQAPDSIKLPPGSVMEIHRIPGYILQTKVAGEVVSKAESELLSRAYIHMYLGDDALDKDAREKFGTGTTIYPQRSSAKSDNQAGKGVADDDDELKNEAKMEEVEPKTGISFQLKLDDGKQLGSAGLRTKYALGMNLKIYAYGIYADSEKLRDLLKSKIGEAPAKPTEEMYKLVIDSDVCLVIRFVIVFRGLSMSMLKKNRDDRLEASIKNLSGNEENAELADKVMAQAPDSIELPIGSVMEIHRIPG…
Carpinus fangiana	Eudicots	gene-FH972_019490	288	8.78	31087.6	chlo	Ⅲ	MLGAVAVSTPLWLSAPAPSITCNSIPRICFLRRTPSPTVSLCQTQNFSLFSTYPLHFSTDRDGVTQIQFSPNASSSSSVGTAEYTEEPTTNVKFQRSLSLPGCSGSLSLLGTGYREKVFAIIGVKVYAAGLYVNLSILNQLNAWKGKSTAEIQESPSLFNSIFNSPFEKSLQIVLVRDVDGKTFWDALDDAISPRIKAPAAVDESALSTFRSIFQGRPLKKGTFIFLSWLDPSKMLVCVSSNGLPSSVDAEIESGNVTRALFYVFFGNAPVSLSLKDSVSKGLATILK
Carpinus fangiana	Eudicots	gene-FH972_001554	227	5.16	24370.8	cyto	Ⅰ	MVSPLSSTGVQVENLEFPPAAKPPGSANTLFLGGAGARGLEIQGKLVKFTAIGVYLEDTAVPSLSVKWKGKSREELTESVEFFRDIVTGPFEKFTRVTMILPLTGQQYSEKVSENCVAFWKSVGIYTDAEAKAIEKFLEVFKDETFPPGSSILFTQSPNGSLTISFSKDGSLPEIGNAVIENKLLSEAVLESIIGKHGVSPEAKQSLAARLAEALKDNDEKVVGNGK
Carthamus tinctorius	Eudicots	Ct_T14203	219	5.25	24068.5	chlo	Ⅲ	MDVIVGNTEYVDEPATNVKSQTSLSLSDCPNSLFLIGTGFREKVFAIIGIKVYAAGFYMNPSILDKLEGWRGRNAAEIQEDSSLFDFIYQSTYNFPPLEKSLQIVLVRDIDGKTFWDALDEAVSPRIKSPTSVDQTALSTFRGIFQNRPLKKGTSIFLTWLQPSKMLVHLSAEGIPSAADATIQSENVTLSLFDVFFGRGLVSPSLKTSVSNGLASILK
Carthamus tinctorius	Eudicots	Ct_T15992	217	5.67	23135.9	chlo	Ⅰ	MAPPPSTTTSLQVESVVFPPSVKAPGTATTLFLAGAGVRGMEIEGKFVKLTGIGLYLEDKAIPSLAVKWKGKTAAELMDSVHFYSDIINGPFEKLAEVAMIVPLVGMQHAETLSKMCVAIWKAEGTYTDADSATIAKYLEAFKDQKFSPGSSILYTTTPDGLVMVSFVKDGIIPETPIVVLENKKLGHALFESVIGKNGVSPEAKQSLASRLADLMN
Carthamus tinctorius	Eudicots	Ct_T24584	216	9.35	22755.8	chlo	Ⅲ	MGSLRFPFPSPHPATARLPSGAFSPATVACSVAVSAAVGAGIAAGISISKNSTNPPLHNLLNSFLSNFSHSSSPLWGSLSLSDSSSAAAAAVVTESKTGASFPAALKDSQGLLGIGLRRKAVFGLKNIDVYAFGVYADDNDIKNFLSEKYGTLSTNELKQKEVTQDLMESDISVTVRLQIVYGKLSIRSVRNAFEESVGNRLKKFGGSDNKELLQK
Carthamus tinctorius	Eudicots	Ct_T15993	180	5.24	19434.2	cyto	Ⅰ	MAALTPSSTSIQVESIVFPPSFTGIGVYLEDKAIPSLAGKWKGKTAAELTDSVQFFRDIVTGPFEKFTQVTMILPLTGKQYSEKVSEMCVGVWKAQGTYTDADTATIEKFLHISFSKDGAIPEAATIVLENEKLAHAVIESVIGEHGVSPAAKQSLASRLSDFMKQFDEKATANVESKLV
Carthamus tinctorius	Eudicots	Ct_T26181	210	4.76	23374.5	cysk	Ⅳ	MGSEMVMVDDIPFPSEITTTKPLSLLGHGITDIEIHFLQIKFTAIGVYIDPEIVAHLQKWKGKSGTELAEDDEFFDSVISAPVDKYLRIVTIKEIKGSQYGVQLESSVRDRLAADDKYEEEEEAALEQIVEFFQSKYFKKDSVITFSFPATSNVAEIGFSSEGKEEPKTLKVENGNVVEMLKKWYLGGTSAYSPSTISSLANTLSLKLSK
Carya illinoinensis	Eudicots	gene-CIPAW_01G280400	342	6.33	37450.7	cysk	Ⅰ	MSIEPLTSTRNWESCPTVSTHVAFQSTHVNHNYLFNFYLPLIATVDHVTITNQTSDPCIKPWACHTQNQTPPRTVTTNILAKMVPAPSLAGVHVDNVAFQPTTKVPGSDKTLFLGGAGVRGLEIQGNFVKFTAIGVYLEDTAVPSLSIKWSGKSADELSESVEFFRDIVTGPFEKFIRVTMILPLTGHQYSEKVTENCVAFWKSVGIYTDAEAKAIEEFLKVFKDEKFPPGSSILFTQSPNGSLTISFSKDESIPESGNAVIKNKLLSEAVLESIIGKHGVSPAAKKSLATRVSELLKDSNDKEAENQKLMAENQKLKVENQKLEAEIKILKAGNSEIGGHK
Carya illinoinensis	Eudicots	gene-CIPAW_07G091100	292	8.49	32206.5	chlo	Ⅲ	MVSLRFPFLFSQPPKLPHRISSTTSSRSFSSATTAAVVAVSAAASAAAIVAASKDPKHPFLQNALNSFLFSNSSSAPLWGSLSLAEKSSSAVVEFKNGISFPSILGDSRRLLGIGLRKKSIFGLKNIDVYAFGVYADENGLKESLGEKYEKLSTSEFKENKEFNEDLIDNDIDMTVRLQIVYSKLSIRSVRSAFEQSVGSRLQKFGGSDNKELLQRFTSQFKDEYKIPRGSVIDLSREQGHILRTTIDGKEVGSIQSKLLCRSILDLYIGEDPFDRQAKEDIEQSLASLLQE
Carya illinoinensis	Eudicots	gene-CIPAW_11G154200	290	8.92	31665.2	chlo	Ⅲ	MLGAVAISTPLIWLSAPSIPPRNCNSIPRICFLRRNSNPTVSFSQTQYFCHLTSYPLRLYPSKDSKTQTQLSPNAASSSSVGNVEYTEEPTTNVQFQRSLSLPGCSSSLSLIGTGYREKVFAIIGVKIYAAGLYVNQSILSKLNAWKGKSAAEIQENSLLFNSIFQSPSEKSLQIVLVRNVDGKTFWDALDDAISPRIKAPTSIDESALYTFRSIFQGRPLKKGTFIFLTWLDPSKMLVCVSSNGLPVNVDAEIESENVTLALFDVFFGNTPVSPSLKDSVASGLATTLK
Carya illinoinensis	Eudicots	gene-CIPAW_16G067400	420	8.44	46854.9	nucl	Ⅲ	MDLDGGSPDIIPIESFVLHNFGGHLFSHISSFLDNSMHQSQNMYVPRSLALREAFNCVSKLAGALLFWFSSTSTSNMTQDITSHGSKPRGPASSTQVKHITSRRHNLIGFCFNRSKGKPDTPVLFDKMSSLMMKIRFGEAKLLQSYPLFSLAAVLIPPFDNLSSEVLTVSLENTDVQVHGCMGQISCEVENQRYANLALPDLNWTRHAVEPRTGIEFPMILDNILAGEKNSSLSSEVLVGTGSRTMKILKIKSLKIYAFGFYVHPYSVCEKLGPKYASISVDELNKCNDFYEDLLRENINMAVRLVVNCNGIKINTVKDAFEKSLRARLVKINPDTDYHCVRMFGSHFTQDIPIPAGTTIDFRRTADGQLITEIGGNKIGVVHSKDLCRAFFDMYIGDV…
Carya illinoinensis	Eudicots	gene-CIPAW_02G198800	209	5.03	23085.3	cyto	Ⅳ	MANEVVIVDEIPFPKEIVATKPLSLFGHGITDIEIHFLQIKFTAIGVYLEPKIVNHLQQWKGKPGNALAEDDGFFDALISAPVEKFLRIVVIKEIKGSQYGVQLESAVRDRLAADDKYEEEEEAALETLVEFFQSKYLKKNSTITFHFSATSGTAEVACSTEGKESSKIKVENANVVEMIQKWYLGGTRGVSQTTISSLANTLSAELSI
Cephalotus follicularis	Eudicots	gene-CFOL_v3_01307	282	9.18	30830.3	chlo	Ⅲ	MVSLRFPLLFFEPARQPSKTPSNATFAAITIAASAAGAAFAGIAATQNPKHPFVKNALKLLFPNHPSPLWGSLSLADNSASLVEPKSGASFPSVLADSKKLVGVGLRKKSVFGLKNIDVYAFGVYADADDVKKFLSEKYGDQSVEELKGNNELSEDLMEADIRMTVRLQIVYSKLSIRSVRSAFEDSVGSRLQKFGGSDNKGLLQRFASQFKDEYKIPRGSLIDLSRERGHVLCTTIDGKEVGSIQSKVLCRSLFDLYIGESPFDRQAKEDVQFNVASLLQK
Cephalotus follicularis	Eudicots	gene-CFOL_v3_12053	269	5.09	29521.2	cyto	Ⅲ	MENTAEKVIAKAEKVEDKGNGANGEMVKEMVNGENGVKAVEESTTEEVEVKEIAQEEASNELPNEKGKEEEVAVVIEPKTGVPFPIMLDDGKQLSCVGLRKKSMLGMSIKIYGFGLYADTEKLRDVLKSKIGKAPAKPTKEMYQVVIDNDVEMMVRLVIVYSSLTMNMVRKSFDEGLGASIKKLTGKKDDELSTKVMGQASDAIKLIPGSVIEISRLPGYILQTKISGEMVSKVESELLCRAYIHMYVGDDALDKDAKEKFGISLLSLF
Cephalotus follicularis	Eudicots	gene-CFOL_v3_13147	403	7.54	44963.4	nucl	Ⅲ	MKNNWCFFMDLEGGSPYMLPMESFVYVPGSQAIQEAFYCISKFAGALLFWFTSTCSSNLSHKISGDLHGSRPGSCTSTQVKHITSGCHNLAGFHFSTGSEGKSASPLGFGKIPSVIRRHLFREAEGLQLHSVFSLAAAFIPPFDDLSSKTFAVPFEDADIQMHRCMDQRPCMAEDQRCSSMSFPSLDWRRHTIEPQTGIEFPRILDFSDEEDSCSLTAEVLVGTGSRTMKIIKIKSLKVYAFGFYVHPDSLCEKLGPKYASIPSSELKKQHNFYEDLLREDINMTVRLVVNCNGMKINTVRDAFEKSLRARLVKTNPATDYQCLRKFGSFFTQDIPLPSGTTINFRRTAGGQLITEIGGNQIGAVHSKDLCRAFFGMYIGDFPVSEQTKEEIGRNVASL…
Cephalotus follicularis	Eudicots	gene-CFOL_v3_22146	295	7.63	31368.7	chlo	Ⅲ	MVGVGLGAAITAPLCVSSSSIPSKNWNPIYRDCCFAGFIGNPFVSSYNNCCLSLTSTFPSNHFTVHNDHHTTLTHFSPQPASSSSSDGSAEYTEEPATSVKFHKSLSFPGCSNLLALLGTGYRERVFAIIGVKVYAAGLYVNKSLFSDLSAWKGQSAAEIQDNASLFNSMFQAPMEKSLLIVLVRDIDGKTFDALDDAISPRIKAPTPVDKSALSVFRSIFQGRPLKKGTSIFLTWLDQSKMLVSVSSGGLPSSANATIESPNVTASLFDVFFGDSPVSPSLKASVASALATILK
Cephalotus follicularis	Eudicots	gene-CFOL_v3_06023	209	4.98	23278.6	cyto	Ⅳ	MATEVVVVDDISFPPQINTTKPLSLLGHGITDIEIHFLQIKFTAIGVYLEPEIVSHLQQWKGKPGNVLAEDDDFFEALINAPVEKIIRVVVIKEIKGSQYGVQLESAVRDRLAADDKYEEEEEEALEKVVEFFQSKYFKKNCVIAYHFPAKSATAEIAFSTEGKEDSKIKVENANVVEMLKKWYLGGSRGVSPTTISSIANTLSAELSK
Cephalotus follicularis	Eudicots	gene-CFOL_v3_20734	215	5.25	23144.7	cyto	Ⅰ	MGPSPSVTELQVENVTFPPSVKPPGSTKTLFLGGAGERGLEIQGKFIKFTAIGVYLEGDAVASLAVKWKGKSKEELTDSVEFFRDIVTGPFEKFTQVTTILPLTGQQYSEKVSENCVAFWKSVGIYTDAEAKAIEKFIEVFKEETFPPGSSILFTQSPNGALTIAFSKDGVIPEVGKAVIENKLLAEGLLESIIGKHGVSPVAKQCLATRLSELL
Cercis canadensis	Eudicots	Cecan.1G005800.V3.1	225	6.63	24418.2	cyto	Ⅱ	MAPAPSITGVKVEFIEFPGVMTLPGSDKSYFLGGAGERGLVIDGNFIKFTAIGVYLEDKAIPSLALKWKGKSADELFKSLDFFRDIISGPFEKLIRGSKILPLSGPEYVKKVSENCVAHLKSVGTYTDADAKAIKKFVEAFKDQTFPPGSSVFYRQSPAGTLTLSFSKDGTITEDDGVVIENKPVSEAVLETMIGKDAVSPALKQNLAVRYLELLKVPTNFNIQN
Cercis canadensis	Eudicots	Cecan.1G431000.V3.1	297	9.22	32514.1	mito	Ⅲ	MVSLRFPFLFSQPPRRPQSHPPATATSRPFSPTIAAFSVGALAAAGATAAFAATSVSHNIASSQNTFLQNALNFFFSSNHSLPLWGSLSLADNSHPVVESKTGASFPSILGDSLKLCGIGLRKKSILGLKNIDVYAFGVYADDNDIKKLLTEKYGKLSASQLKGNKEFNKDLLENDISMTVRLQIVYSKLSIRSVRSAFEESVGSRLQKFGGSDNKELLHRFTSQFKDEYKIPRGSVILLSRERGHVLCTSIDGKEVGSIQSKLLCSSILDLYIGEEPFDKQAKEDIELNLASYIQK
Cercis canadensis	Eudicots	Cecan.2G031800.V3.1	221	8.49	23989.5	cyto	Ⅱ	MASVSSITGLKVENFEFPGVVTPLSSSKSYFLGGAGVRGQNLDGNFIKFTTIGVYLEDKAVPSLAAKWKGKTENELLESLDFFRDIIAGPYEKLIRGTKILPLLGKEYSRKVSENCVAHLKSVGTYSDAEAIAIEKFIEAFKDHAFPPGSSVFYKQSPNGSLTISFSQDGKIPKEEVVIIHNKPLSEAVLETMIGKHPVSPALKHSLASRLSKLLGEGQSQ
Cercis canadensis	Eudicots	Cecan.4G363700.V3.1	431	9.1	48304.4	nucl	Ⅲ	MRNNWLSNMDSDGVSPDIFSLESFVFQNFGSHFFSQLTSLVDSSIYRSRNVYVPGTLALQEAFNHVSRFAGSFLFWFCSGTSSNIAHDIASSLHGPQFGSSSAFIQVKQISSARHILAGFGFSFRSKRKSPAPVALRKISSFTMKLLWQEAKRLQSYPVLYLAAALVPPIQNLSSKVLAGPVENSDVQMHGGMDQIPCEVERQRCARLSFPESNWTKHAVEPKTGIEFPMILDNILAGEKNSIFNSEVLVGTGSRTMTIVKIKSLKVYAFGFYVHPDSLCKKLCPKYESISADELSNRCDFYQDLLREDINMTVRLVVNIRGMKINSVRDAFEKSLRARLVKTNPTTDFQCLRTFGSYFTQEIPLPLGTIINFRRTADGQLITEIGGNQIGSVHSKDLC…
Cercis canadensis	Eudicots	Cecan.5G005100.V3.1	225	5.63	24458.2	cyto	Ⅱ	MAPAPSITGVKVEFIEFPGVVTLPGSNKSYFLGGAGERGLVIDGNFIKFTAIGVYLEDKAIPSLALKWKEKSADELFKSLDFFRDIISGPFEKLIRGSKILPLSGPEYVKKVSENCVAHLKSVGTYTDAEAKAIEKFVEAFKDQTFPPGSSVFYRQSPAGTLTLSFSKDGTIAEDDGVVIENKPVSEAVLETMIGKDAVSPALKQNLAVRYLELLKVLTNFNIQN
Cercis canadensis	Eudicots	Cecan.5G200200.V3.1	291	9.24	31242.4	chlo	Ⅲ	MVGAAAISTTAWLSSSVHSSNSNSIPRICFLRGISHSRIPLSHTQYFSFLSTSHSLLYSSFYKSSRRQTHFSAQAASSSASVGSAESVEEPATKTKFQKSLSLPGCSGLLSLLGTGYREKVFAIIGVKVYAAGLYLNQSLTSELNAWKGKSADAIQEDSSFFKKVFQSPSEKSLQIILVRDVDGKTFWDALDDAISPRIKAPTAVDETALSTFRSVFQDRPLKKGTFIFLTWLDASKLLVSVSSNGLPSTVDATIESANVTSALFDVFLGDSPVSPSLKASVAEGLSKVLK
Cercis canadensis	Eudicots	Cecan.1G005600.V3.1	223	5.37	24057.6	cyto	Ⅰ	MAYAPSLTAVQVDNIEFLPAVKAPGSTKSFFLGGAGVRGLQIQENFVKFTAIGVYLEDNAVPSLAGKWKSKSAEKLIESHEFFREIVTGPFEKFMRVTMILPLTGQQYSEKVSENCVAIWKSLGLYTDAEAKAIEQFVSIFKDETFPPGSSILFTLSPNGSLTISFSKDGSIPEVGAAVIENKLLSEAVLESMIGKHGVSPEAKQSLASRLSELLKEGGKATD
Cercis canadensis	Eudicots	Cecan.2G032100.V3.1	223	5.23	24092.5	cyto	Ⅰ	MAYAPTLTAVQVENVEFPPAVKAPGSTKNFFLGGAGVRGLQIQENFVKFTAIGVYLEDNAVPSLAGKWKSKSAEKLIESHEFFREIVTGPFEKFLRVTMILPLTGQQYSEKVSEHCVAIWKSLGLYTDAEAKAIEQFVSIFKDETFPPGSSTLFTLSPNGSLTISFSKDGSIPEVGAAVIENKLLSEAFLESVIGEHGVSPEAKQSLASRLSELLKEGGKATD
Cercis canadensis	Eudicots	Cecan.2G068600.V3.1	129	4.63	13779.7	chlo	Ⅰ	MQVTMILPLTGQQYSEKVSENCVAIWKSLGLYTDAEAKAIEQFVSIFKDETFPPGSSILFTLSPNGSLTISFSKDGSIPEVGAAVIENKLLSEAVLESMIGKHGVSPEAKQSLASRLSELLEEGGKATD
Cercis canadensis	Eudicots	Cecan.4G257400.V3.1	209	4.97	23350.6	cyto	Ⅳ	MATQEILVDEIPYPSEITISKPLPLLAHGITDMEIHFLQVKFYAIGVYLEPEIVGHLQKWKGKSAKDLEQDDEFFDALISAPVDKAIRLVIIKEIKGSQYGLQVETAVRDRLAADDKYEEEEEAALEKVVEFFQSKYFKKHSVVTYHFPANSSTAEIVVSLEGKENSKLVVENANVVETIKKWYLGGTSAVSPSTITSLANNFSAELAK
Chenopodium quinoa	Eudicots	AUR62020283	417	8.47	46162.2	cysk	Ⅲ	MVMVMDLDGGGDPYKMLLNDPILSIVDNSLHHSKYLLAPASVALTEAFTCFSKFAGSIVLFFSGSSQIQTKFNSDSNLPKPSNSFGQSKHNAPSTKPYRRLPVTVSCFRFPHESFAALFGHKFSAFSLRHFLRAAADDVKPFPVLSLAAALIPPLDHFTPSMLTIPPEDADTQVLASMDKSPCNVQSHRDCVGHAFPEFKWLRDTVEPKTGIQFPGVLNSIIAKDTQSNLSSEVLVGMGSRIMTLIRIKSLKVYAFGFYVHPSSLCQKLGSKYGSVPEVELKERNDFYADLLREDIGMTVRFVVNYSGMKVYTVKDAIEKALRARLAKTNPETDFKCLSTFGSCFTKDIPLPAGTIIDFRRTADGHLITEIGGNQIGAVQSRELCRAFFDMYIGEVPVS…
Chenopodium quinoa	Eudicots	AUR62036022	288	6.25	31814.2	chlo	Ⅲ	MGSLRFPFSSFPPPFNPKPSATSLRLLAAAGASIAGACAGIAITQNSDKHPILQNTLDFLLIHLPFTPNAPFWGCLSLSSDVTPPDVTEPKTGVSFPSIVKGSQTLLGIGLRRKSLFGLKNIDVYAFGVYADEDDVQHNLKDKYGEYSASDLKDNKGFSEDLLESDVNLTVRLQIVYSRLSIRSVRSAFEESVGSRLQKFGVDDNKELLHRFTSQFKDEMKIPKGSVIELSREHGHVLRTKINGDEVGSIESKLLCQSVLDLYLGEDPFDRQAKEHVMHKLASVFEKN
Chenopodium quinoa	Eudicots	AUR62020547	249	5.17	26896.4	cysk	Ⅰ	MATSTPVTEVKVEDYVFPPTVKAPGSDKSFFLGGAGVRGLEIQGNFVKFTAIGVYLEETAISALASKWKGKTSTELVESVEFFRDIVTGPFEKFTHVTMILPLTGQQYSEKVTENCVAFWKAIGIYTDDEAKAVEKFLETFKDEKFPPGHSILFTQSPHGSLTIGFSKHDSIPTVGSAVIENKNLSEAVLESIIGKHGVSPEAKQCIAARVSGLLNPENAEANSTNGVESEKSAKVDTEKLSGQEDIKS
Chenopodium quinoa	Eudicots	AUR62030612	207	4.82	23074.4	cyto	Ⅳ	MGNDVMVDDIAFAPELTLTKLLPLLGYGCTELEIHFLQIKFTAIGVYMEKEVVQHLQKWKGKSGKELAEEDDFFDALTAAPVETVIKAVVIKEIKASQLGTQLEGAVRDRLAAIDKYEEEEEAALEKVAEFFPTRYLKKNSFFTFSFFASGTAEITITTDEKEETKTAVENKNVAEMIKKWYLGGSRSVSPSTIECLANNLSAELSK
Chimonanthus salicifolius	Eudicots	Cs01g00324	254	5.24	28387.7	chlo	Ⅲ	MSSIVDDIKEENVKVTIEEVRKEMATKASLESEEEKLNEEDKATSGRAKEESEEEIKTQIEPKTGVSFPTRLDDGKQLNSFGLRKKHVLGIGIKIYGFGIYSDNVKLKELLRSKICKAPEIPTKEMYELVIDSDVGMMVRLVIVFGALTMSMVRNNFDEGLGASLKKLTGGEKNEELVNKVMGEASDSIKLSSGSVIEITRLPGYILQTTVKGELVSKVESELLCRAYFHMYLGEDAFDKEAKERFGKTLLTLF
Chimonanthus salicifolius	Eudicots	Cs02g00863	187	8.99	20520.4	chlo	Ⅲ	MAASVAAAFTVGIGAGFAISHKIANQTDPFLEKTRDFFLSSIPNLSSPFWASISLADAAGESTVEPKTGVSFSTLLNNSRRLLGIGLRKKSVLGLKNIDVYAFGVYADENDVRSLLVERYGNLSLSKLKENKDFYNEVLDQDICMTVRLQIVYGRLSIRSVRNAFEESVGSRLQKFGGSDNKDLLQK
Chimonanthus salicifolius	Eudicots	Cs05g01292	247	6.4	26358.3	mito	Ⅲ	MAKVTVRGKENINIRPKSTPALSIVKKRRWAPTVKASVGSAEFVSEPGTNVKFPTVLNVPGCSDSLVLLGTGYREKVFAIIGVKVYAAGLYTSPSIVEKLSAWEGRSAAEIQEDSSLSTSVYEAPLEKSLQIVLVRDVDGKTFWDALDDAISPRIKEPSSVDESALSTFRSTFQGRPLKQGTSIFLTWVEPSKMLVSISSDGLPSAVDAVIESINVASALFDVFLGDAPVSPPLKASVANGLAMLLN
Chimonanthus salicifolius	Eudicots	Cs02g00014	255	10.39	27277.8	cyto_nucl	Ⅰ	MLEQTLLSNFWSNNVKVNLLVVAIKKGLEIPLAAPEALILATKKKSIKGRLKISGKSFVASRDMRSRSCEGSLLECQKLGSSVGGISSKAPLQGSKLVSGGAARPGLLAFGTCQRRKSQRQLPSVSSLQVDGFIFSPAVQPPDSSKTHSLGGAAVEKIKEVFKNETFPPVSAILFTQVSSGSLTIAFVKDSSILGQGTIVIKNKQLAEAVLESIIGKYGVSPDAKQSLATRVSQLLDSGNRKGFDLRTLQRKRRR
Chimonanthus salicifolius	Eudicots	Cs10g00988	456	5.57	48843.1	chlo	Ⅰ	MGPLPSVSSLQVAGFIFSPAVQPPGSSKTHFLGGAGVRGLEIQGKFIKFTAIGVYLEAEAIPSLAGKWKGKTGTEMTECLDFFRDVVTGPFQKFTRVTMILPLTGQQYSEKVTENCVAYWKSIGTYTEAEAAAVEKFKEVFKNETFPPGSAILFTQAPSGSLTIAFSKDSSVPEQGTTVIENKQLAEAVLESIIGKHGVSPEAKQSLATRVSQLLDSGNIDIEKVCTEGEKAAIHLPPSVLELQVEGLVFPLLVKPLGSSKMLFLGGAGSRGLEIQGKFVKFTAIGVYLEGDAISFLAAKWKGKTGKELAVCADFYRDIVAGPFEKFTRVTMILPLTGQQYSEKVTENCVSYWKAIGSYTEAEAAAVEKFKEVFKDEIFPPGASILFTQAPSGSLTIGF…
Cicer arietinum	Eudicots	gene-LOC101497410	420	8.67	46736.9	cyto	Ⅲ	MNNDWLSWMDSDPDIFPLQPFVFNNFLSFMENSRNFYVPGSSALEEAFCHVSKFAGALLFWFSGGSSANAVRDIARSLRDPLRFGRGSCNVNMIKVKPIISNNVAGFGFPFGFRSKRKSCKPVTLGKISSFVVRLFWREAKRIQSYPVLSLAAALVPPLQNLSSNVLSGPMQDPDVQMHGGMDRVPADVERRGCPRLSISELNLVKFAVEPKTGIEFPVILDNLSAGEQNSSFDSEVLVGTGSKNMTIVKIKTLKVYAFGFYVHPYSLCEKLGPKYASISADELNDCNDFYQDLLREDINMTVRLVVNCKGMKINSVKDAFEKSLRARLVKTNPSTDFHCLGAFGSYFTENILIPLGTVIEFKRTVDGRLITEIGGNHVGSVHSKDLCRAFFDMYIGDV…
Cicer arietinum	Eudicots	gene-LOC101504215	274	8.95	29684.9	chlo	Ⅲ	MVGAMAASTTLCFSPSTRFVVHQKKISNPTHTLSYVHSFSAPSLHNTSKKQPLFFPQATSSSSPAVNAEYIEEPATTVKFHTSLSFPGCSDSLTLFGAGYREKVFAIIGVKVYAAGLYLNQSIISELNAWKGQSKDGIQGNSSLFKTIFQSPLEKLLQIILVRDVDGKTFWDALSDAISPRIAKPTTADETALNTFRNVFQDRPLKKGTFIFLTWLNPTKLLVSVSSEGVPSTADATIESSNVSYALFDVFLGDSPVSPSLKSSVAESLSKVLK
Cicer arietinum	Eudicots	gene-LOC101506828	277	9.17	30818.2	mito	Ⅲ	MASLRFPFVFSRPQPPKPPRHFSKIAAAAATAAAFAAVSSNDRHRLFLQNALNSIFSSDNSLPLWGSLSLADSGAPVVESKTGSSFPSVLEASQKLCGIGLRRKCILGLKNIDVYEFGVYADDKDIKRCLSEKYGRFSASQLKGNKEFTEDLLENDIPMTVRLQIVYSKLSINSVRSAFEESVGIRLQKYGGSDNKELLHRFTSQFKDEIKIPRGSVIHLTREKGHVLRTTIDGQEVGSIQSKLLCRSILDLYVGEDSFDKQAKEDIKFNMVSYLQS
Cicer arietinum	Eudicots	gene-LOC101500746	224	5.56	24286.8	cyto	Ⅱ	MTTAASITGMKVEFLEFPPVVTSPATAKSYFLGGAGERGLTIEGNFIKFTAIGVYLEDIAVASLATKWKGKTSQQLLQTLDFYRDIISGPFEKLIRGSKIRELSGPEYSRKVMENCVAHLKSIGTYGDEEVEAMQKFAEAFKNVNFPPGASVFYRQSPDGVLGLSFSKDASIPEKEDAVIENKAVSSAVLETMIGEHAVSPDLKRCLAARLPALFDQGTFSIGN
Cicer arietinum	Eudicots	gene-LOC101501059	224	5.55	24834.3	cyto	Ⅱ	MTTAASITGVKVEFLEFPPVVTSPATAKSYFLGGAGVRGLHIDGEFVKFTGLGVYLEDKAVLSLAANWKDKTPAQLLESLDFYRDIVKGPFEKFIRGTKVRKLEGPEYVRKVSENCIAHMKAQGTYGDAEEKAIQEFREAYKDQTFPPGATVFYRQSPNGTLGLSFSKDETIPEHEYAVFNNKPLSEAVLETMIGEIPVSPALKESLATRLYEFMKNDNFTIGN
Cicer arietinum	Eudicots	gene-LOC101501370	227	5.33	24522.3	cysk	Ⅰ	MASLPVTALEIENIVFPPTVKPPGSCDTLFLGGAGVRGLQIHDKFVKFTAIAIYLQYTSIPFLADKWKGKSATELTETVPFFRDIVTGPFEKFMQVTMILPLTGQQYSEKVSENCVAIWKSLGIYTDEEAKAIEKFLSVFKDQTFPSGSSILFTVSPKGAGSLTISFSKDGSIPEVESAVIENKLLSEAVLESMIGAHGVSPAAKQSLASRLSELFKEGSDTSISPK
Cicer arietinum	Eudicots	gene-LOC101508569	209	4.99	23529.8	cysk	Ⅳ	MASETVLVDEIPYPSKITTTKPLSLLGHGITDMEIHFLQVKFYSIGVYLDPEVVGHLQQWKGKPAKELENNDDFFDALISAPVEKVIRLVVIKEIKGSQYGVQIETAVRDRLAADDKYEEEEEEALEKVVEFFQSKYFKKHSVISFHFFANSPTAEIVVSLEGKEDSKYVIENANVVETIKKWYLAGSRALSPSTIASLATILSEELSK
Cinnamomum micranthum	Eudicots	gene-CKAN_00089600	297	8.39	32643.2	chlo	Ⅲ	MASLRFPFLFPQPSNQPPKSNGLSPSSISATAMATSVAAAAVTIGVGMGFAISHKITNQIDPFLQKACDFFASANPDPSSPLWGSLSLAANSPGEPSVEPKTGASFPTVIDGSQRLLGIGLRKKSVLGLKNIDVYAFGVYADDNEIKSLLSEKYGKFLVSELKENKNFYEEVLNQDIRMTVRLQIVYGRLSIRSVRSAFEESVGSRLQKFGGSDNKDLLQRFTSQFKDEYRIPRGSVLDLSKEHGHILRTKIDGKEVGSIQSKLLCRSFLDLYIGEDPFDRHAKEEIEFGLATLLEK
Cinnamomum micranthum	Eudicots	gene-CKAN_00260800	230	8.4	25298.6	chlo	Ⅲ	MSGAGKEKAMELAPKEQKEEKVTIGAPKEEEVGTEIEPKTGVSFPTKLDDGKLLYSVGLRKKSVLGLGIKIYGFGMFVDNENLKVLLKSKIEKAPKQPTNAMYELVINSDVELMVRLVIVFGALTMSMVRKNFDEGLGAAIKKLTGGQKNEELVNKVMGAAGDHIKLNAGSVIEITRLPGYILQTKVKDEIISKVESELLCRAYVHMYLGDDAFDKEAKERFGKSLLSLF
Cinnamomum micranthum	Eudicots	gene-CKAN_00532200	487	5.6	52963.9	chlo	Ⅰ	MGPLQCVTPVQVESLVFPPAVKPLGSSKTFFLGGAGARGLEIQGKFVKFTAIGVYLEEQAAVPFLSLKWKGKTGHELMDAVDFFRDVVTGPFEKFMQVTMILPLTGQQYSEKVTENCVAYWKAVGLYTEAEAIAVEKFKQVFKEETFPPGSTIFFTLNPSGSLTIGFSKNSSIPEQAAGVIENKQMSEAVLESMIGKHGVSPEAKQSLATRVSQLLKEFDVETGRVKVEGEEGEKLKHPSLSLSAVPVNRSTTDQFFFSSKASIASDREMGPLQCVTPVQVESLVFPPAVKPLGSSKTFFLGGAGARGLEIQGKFVKFTAIGVYLEEQAVPLLSPKWKGKTGQELTDAVDFFRDVVTGPFEKFMQVTMILPLTGQQYSEKVTENCVAYWKAVGLYTEAE…
Cinnamomum micranthum	Eudicots	gene-CKAN_02525300	413	8.74	45887.4	nucl	Ⅲ	MRICWLFFTNLDFNGGYQAPDIVPIESHIYNSRYFDLPGSFALQEAFSCFSKFAGALLFWISGGQNSNGPHKLSRNPHGSRYGNRQACIQGKHITSYRHSIMGLRIGSRSRVESFTNVLFSKIVNSTIGNLWKDVGQLESLPIFSLAAAFVPPYENLSSNTLGVPLENTDEQIKLQMDNATCEDEQQRCSNLFLTAISWKADAIEPRTGIKFPTVLEAGDNSFNPPTKEVLVGVGSRSMTIVKVKSLNLYAFGLYVQPDSVCKKLGPKYASVPIGELKNQRDFFEDLLREDIHMTVRLVVNYSGLKINTVRDAFEKSLRARLLKVNPNTDYDCLRAFGSSFTQDIPLPAGTTIDFRQTSNGKLTTEIGGMQIGAVHSKDLCRAFFDMYIGDGPVSVKAK…
Cinnamomum micranthum	Eudicots	gene-CKAN_02550500	279	9.15	30075.7	chlo	Ⅲ	MAGALSSPAMSLLTPISEIHTKNTKNFSFVKFKRHPHQIYCYPFHSTVPTSLSTFNQRFYRTTIANSSSVGSTEFVLEPGTSVKFPTGLSVPGCSDSLVLLGTGYREKVFAIIGVKVYAAGLYVSRSLVEKLNAWKGRQAAEIQNDSTLFSTLFEAPVEKSLQIVLVRDVDGKTFWGALDDAISPRIKSPIPVDESALSTFRITFQGRPLKQGTVILLTWVEPSKMLVSISSDGSPSAVDATIESINVASALFDAFLGDAPVSPPLKASVAKGLAILLK
Cinnamomum micranthum	Eudicots	gene-CKAN_00912300	207	5.12	22996.5	cyto	Ⅳ	MGTEMVMVDEIPFPPQITTTKPLALLGHGITDIEIHFLQIKFTAIGVYLEPEIVGHLQQFKGKAGDVLAKDDLFYDSLISAPVEKFLRVVVIKEIKGSQYGVQLESAVRDRLAEVDKYEEEEEEALEKLIEFFQSKYFKKNSIITFHFPATSPTIGFTTEGKEEVKVKVENGNVAEMIQKWYLGGNRAVSPTTVASLASGLGALLSK
Cissus rotundifolia	Eudicots	CRGY0204401	333	9.36	36716.1	chlo	Ⅲ	MLGLSNPRVYQVNEVGQARLIGITITCTTRAQSHASRILALTVPLTSAADEQTSAMASLRFLFSSARLPNLSHHSPYSLCKAFVAAAASGSSLASGVAVSQKPINPILQNAFFFNDHRSFHFWASTLRAASSKPEIGDPFPLHLNDSRQLLGTGLWKKECVYQDICVCTFGVYADDGDLKRVLKATYGSFSTRSWLFSNKGKHIRKNLLGADICMTVRLQVVYNKTSSRVVRELFNESVGGRLRKLRGSAYEELLPGFTSQFKDEQKIGLGSVIDLSRERGHVLHTTIAGEKVGTIQDQFLCQSIFDLYIGEDPVDTKAKKDIELKLASLRPN
Cissus rotundifolia	Eudicots	CRGY0204403	278	8.95	30729	chlo	Ⅲ	MVSLRFPFSFTQPPNPPHRSSNSFCKAFVVAAASGAALAAGVAVSQKPINPFLQNAFDFFNNHRSSPFWASLSIADTPSSVSEPRTGVLFPSCLNDSQQLLGTGLRKKSVLGLKNIDIYAFGVYADDGDLKRFLSEKYGKLSSSDGKGLRKDLMEADICMTVRLQIVYSRLSIRSVRSAFEESVGGRLQKLGGSDNKDLLHRFTSQFKDEYKIPKGSVIDLSRERGHVLRTKIDGEEVGTIQSQLLCQSIFDLYIGEDPFDTKAKDEVDFKLVSLLQK
Cissus rotundifolia	Eudicots	CRGY0204530	333	8.73	36857	nucl	Ⅲ	MLGLSNPRVYQVNEVGEARLIGITITCTTRAQSHASRILALTDPFDFCEDEQTSAMASLRFQFSSARLPNLRHHSPYSLCKAFVAAAASSSSLASGVAVSQKPINPILQNAFFFNDHRSFHFWASTLRAASSKPEIGDPFPLHLNDSRQLLGIGSWKKECVYQDICVCTFGVYADDGDLKKVLRATYASFSTVNRLFSNKGKHIRKNLLGADICMTVRLQVVYSKTSSRVVRELFNESVGGRLRKLRGSAYEELLPGFTSQFKDEQKIGLGSVIDLSREPGHVLRTTIAGEEVGTIQSQLLCQSIFDLYIGEDPVDTKAQENIELKLASLRPN
Cissus rotundifolia	Eudicots	CRGY0204533	278	9.08	30788.1	chlo	Ⅲ	MVSLRFPFSFTQPPNPRHRSSNSFCKAFVVAAASGAALAAGVAVSQKPINPFLQNAFDFFNNHRSSPFWASLSIADTPSSVSEPRTGVLFPSCLNDSQQLLGTGLRKKSVLGLKNIDIYAFGVYADDGDLKRFLSEKYGKLSSSDGKGLRKDLMEADICMTVRLQIVYSRLSIRSVRSAFEESVGGRLQKLGGSDNKDLLHRFTSQFKDEYKIPKGSVIDLSRERGHVLRTKIDGEEVGTIQSQLLCQSIFDLYIGEDPFDTKAKDEVDFKLVSLLQK
Cissus rotundifolia	Eudicots	CRGY0222415	269	7.62	29707.2	chlo	Ⅲ	MLCTVSIQPPISLSSTNFCFPGKLPKSGVSPDKHKTFSLLSTFPHHISFQRKDRFQTHVSPNASSSSASARSAECVEESETNVKFQTSLTLPGCSSPLSLLGTGYREKVFAIIGVKVYAAGLYLNRSILSELNAWKGLSAAEIQEDSSLFDSIFQTPLEKSLQIVLVRDIDGKTFWDALDEAISPRIKTAIPVDESALSTFRSIFQGQSLKKGTFIFLTWMEPSRMLVCISSDGMPSSLLLLMVWQQSSIKLHLKCLSFFSYETINTEA
Cissus rotundifolia	Eudicots	CRGY0229576	421	6.32	46771.1	cyto	Ⅲ	MRNNWLFFMDLDGGSPYFYPIEFISNGFGGHLLSHVTSFVDRSIYGSRHFYAPGSAALQETFNCFSKFAGAFLLWLSSGSNSNIRHRSVGDLDISKPNNWKSCTKVDQSCSSKHNLTGFRFSSGSKGNASGKLPFDEVANFTIGRFCGEVKGLESIPVFILATALVPPLDDMAPKVASALEDAGARSCEVDHQRSAHFSFPDLHWTSDAVEPRTGIEFPPILDNFVDGENNSSFTSEVLVGTGSRTMKIIKIKTLKVYAFGFYVHPFLVCEKLGPKYASVPADELNKCQDFYEDLLRADINMTVRLVVNCNGMKINAVRDAFEKSLRARLLKTNPDTDYQCLTTFGSYFTQDIPLPAGTTIDFRQTADGQLVTEIEGRTIGVVHSKDLCRAFFDMYIGE…
Cissus rotundifolia	Eudicots	CRGY0229643	281	5.33	30626.2	cyto	Ⅲ	MATTVEDVTAKAEMVEIEPKTGVALKPQQLNEEKVNGTEPKALNGVKTDGDGENDCVQEEKAEAGKEATNGGVPKEDGKEEEVAVEVEPKTGVSFPVKVEDGNQLFSVGLRKKTILGLGIKIYGFGIYADREKLKDLMKSKIGKAPAKPSKDMYQAVIDNDLKMMVRLVIVYSGLTMSMVRKNFSEGLGASIKKLTGGRKNEELSNKVMGEASDDIKLTHGSVIEIARLPGYTLETKVMGEVVSKIESELLCRAYIHMYLGDDAFDKDAREKFGVSLLSLF
Cissus rotundifolia	Eudicots	CRGY0216725	270	4.82	30086.8	cyto	Ⅳ	MADIELVWSGSCNGTPRIKEEEMGLNISCILALLCLSSLSVSFLLLLLLLLCRITPNLQPVMGSELVMVDEIPFPAQITKARPLCLLGHGITDIEIHFLQIKFTAIGFYSEPDVVSHIQQWKGKSGKELEENDDFFDAVISAPVEKFLRIVVIKEIKGSQYGVQLESAVRDRLAADDKYEEEEEEALEKVVEFFQSKYFKKDSIITFHFPATSCTAEIVFATEGKEESKITVENANVVEMIKKWYLGGTRGVSPTTISSLANTLATELSK
Cissus rotundifolia	Eudicots	CRGY0216791	225	5.03	24101.6	cyto	Ⅰ	MAPISEVQVENVVFPPSVKPPGSSNELFLGGAGVRGLDIQGKFVKFTAIGVYLESSAVTTLSGKWKGKNVEELADSVDFYRDIVTGPFEKFTKVTMLSPLTGKMYSEKVAENCVAIWKALGLYTDAEAEAIDKFTEVFKDETFPPASSILFTHSPHGALTISFSKDGCLPEVGNAVIENKLLTEAVLESIIGKHGVSPAAKKSLAARLSELLVEKDCEAGGDEKI
Cissus rotundifolia	Eudicots	CRGY0216793	457	8.04	50507.2	extr	Ⅴ	MQLGMASKSQSSSPTNHLAAKGENKNGRERGVPPSVKPPGSSNELFLGGAGWRGLDIQGKFVKFTAIGVSGEQRRHDPFRQVEGQECGGSHSKKFTKVTYAVAVGRARCTRRRWWRRIVATLESLGPLHRSEDEAIDTFTEVCQDETFPPASSIFHTVQPWSFDDHASPKEGACQEGECSDENKVLPERGAGVHHRQDGVSPAAKKSLAAFSKIQENRVKSLEEKRYQLTKNQRLEVDPSLAFFDSILANPSNPPTHRCNCRRPIKPPHPRMARITEIMLLSVTLLSLMAAAVAEIKNLKIQSDARPMIEFEKFGFTHTGKVSISVSDVSIETTSAAAGSPDKSLFGFFLLSDESLLQVIQEASQNPSFCVLHSLFTLHLFTFQDLNPDLSFSHNDSVK…
Citrullus lanatus	Eudicots	Cla97C05G096770	434	7.62	47915.8	nucl	Ⅲ	MRNNWVFFIDLDGGSPYILPIEPFASHGFGGHLFSHISSFMDNSLFQSRNLYMAGSLALQEALNCFSKIAGALLLWCSSTSTSNVTREIADDLHGSNSRSFKNFTEVRSIRSGRLGSRGFHFSFNLDKEHSNPIFLGKIGSFALKLMGKEAGKQQLHPLLSVAAALVPPLNNLVSRSSDIIAVPLENSELQVHGCMDQNPCEVAYRTHAGLTFPDVNWTRHAIEPKTGIEFPVILDNILSAENNSSLSSEVLVGTGSRIMKIVKIKSLKVYAFGFYVHPNSVCEKLGPKYASSSADELNGRRDFYEDLLREDINMTVRLVVNCNGMKINTVRDAFEKSLRARLLKANPETDYHCVRTFGSLFTKDIPLPAGTTIDFRQTADGQLITEMGGTLIGAVRSK…
Citrullus lanatus	Eudicots	Cla97C09G169670	287	8.74	31591	chlo	Ⅲ	MVSLRFPFSFPQPPKPPRHSFLRPSYAAAAAVAVGGAAAAVGFVAATRNSMNPQNPFLESALNLLFSNHSSPLWASLSLADNSAASSVVDSKTGFSFPSVIGDSQQLLGIGLRRKAILGLKNINVYAFGVYADNDDIKESLSEKYGKFTVSELQEKEFDKDVMEGDICMTVRLQIVYGKLSIRSVRSAFEESVGNRLQKFGGSDNKELLHKFTSQFKDEYKIPRGSVIHLSKERGHVLRTIIDGKEVGSIQSQLLCRAILDLYIGEDPFDRQAKEDIRQALTSILQQ
Citrullus lanatus	Eudicots	Cla97C09G181670	241	5.81	26067.8	cysk	Ⅰ	MAPVTDLGGLQVENVKFPAKIKPPASANTLSLGGAGVRALEIGGNTVKFTAIGVYLEEKAVPSLAGKWSGKSAAELMDSVEFFRDVVTGSFEKFTNVTLILPLTGKQYAEKVAENCAAAWKSMGIYTDEGAEAIQKFIDVFKNEHFPPGSSILFTHLPPNTLSISFSKNECIGEEEEGMVRKIENKLLSESVLESIIGKHGVSPAARLSLAKRLSQLLNHYEPNNPKNCNPLEEDPTPKHI
Citrullus lanatus	Eudicots	Cla97C11G223090	280	8.64	30056.6	chlo	Ⅲ	MAANAVNSTPLRLPPAIPTGRWNSNPRICLLTKPPIPTLSLYQIHSTFSLNRNFGFCSILSLKASSSLASVGNAGYVEEPSTNVKFPTCLTLPGCPTSLSLLGTGYREKVFAIIGVKVYAAGLYINPSISNELNAWRGRSAAAIQEDSSLFNIIFKSPSEKSLQIVLVRDVDGKTFWDALDDAISPRIKAPTPVDESALSTFRSIFEGRSLKKGTFIFLTWLEPAKMLVSISVDGPPTGIEDTIESNNVTLALFDVFFGDSPVSPTLKASIATGLAAVLK
Citrullus lanatus	Eudicots	Cla97C07G133440	132	5.28	14790.9	cyto	Ⅳ	MVTAPVEKVIRVVVIKEIKGSQYGVQLESAVRDRLAADDKYEDEEEAQLEKIVEFFQSKYLKAHSIINFHFPPASTIAEIEFSSDGKEESKMKVENGNVVEMIKKWYLGGTRGVSQPTISSLANNLAIELSK
Citrus x clementina	Eudicots	CICLE_v10008420mg	419	8.43	45931.4	cysk	Ⅲ	MGNNWFFMDFNGGDPYILPTEFFLARSLGDHLFSQSSYPYVPGSLALQGAFNCISKFTGAFLFWFTSGSSSNLSRRIAGNQHGSKIGSYKSSAQVKQITSTGHNLTGFHLSSNSESEYACPVVFNKVSSSAIRRLFREGGKLHLSSVLSLAAAVIPPLDNVSSKVLAVPLDNAEIQMHESMGRSPCEVESHRCGALSFPDLSRTRHAVEPRTGIEFPMILDNVIDGENYSSSTSEVLVGTGSRTIKIVKIKSLKVYAFAFYVHPRSVCEKLGPKYASISVAELNKCGGFYEDLLREDIDMTVRLVINCNGMKVNAVKDVFEKSLRARLEKANPNTDYHCLESFGSYFSKDIPLPLGTVINFRRTAAGQLITEIGGNQIGAVHSKDLCRAFFDMYIGTAP…
Citrus x clementina	Eudicots	CICLE_v10017779mg	292	5.44	31806.5	cyto	Ⅲ	MATTSVENVTAKAEALVLQKATAIGEVAKENVGCENGTKVAEDQNAIAELAKEKMNCENRTKVAEAEELSDESVQEDKEKTGNEVRKEEAKEDIAVEVEPKTGVSFPVKLNDGKQLNCVGLRKKSMLGLGIKIYGFGIYADNEKLKELLRSKIGKAPAKATKEMYQTVIDSDAGMTVRIVIVFSNLTMSMVKKNFDEGLGASIKKLTGGKKNDELANKVMGHASEDIKLTSGSVIEISRLPGYTLQARVMDQVVSNVESELLCKAYIHMYLGDDAFDKDAKEKLGMSLLSLF
Citrus x clementina	Eudicots	CICLE_v10021543mg	282	8.96	31063.5	chlo	Ⅲ	MVSLRFPFSFSQPSNLPHTATRSFSVAVTAAAAAATASVAGIAVYHNQKHPLVQNALNCLFSNQSSSHFWASLSFADNSSATVVESKTGTSFPSVLGGSRKLLGIGLRKKSVLGLKNIDVYAFGVYADHDDVKKILSEKYGNMSVAELKENKLNEDLMEADVCMTVRLQIIYNKLSIRSVRSAFEESVGSRLQKFGGSDNKELLQKFTSQFKDEYKIPKGSVIELSKERGHVLWTTIDGKEVGSIQSKLLCRSLLDLYIGEEPFDRKAKEDIELNLSSLIQK
Citrus x clementina	Eudicots	CICLE_v10021578mg	279	9.02	30079.5	chlo	Ⅲ	MAAISTPICFSSLVIPCKTWKTNSSHLFLGKFAEPHANSFRNNPCSLLSAFSATRIQPHFTVKASSSSSVGSAEYTEEPVTKVKFQKSLSLPGYSSPLSLLGTGYREKVFAIIGVKVYAAGLYINQSILSKLNAWKGKGAANIQEDSSLFDTIYQAPSEKSLKIVLVRDVDGKTFWDALDDAISPRIRIPTPVDESALSTFRSIFQGRNLMKGTFIFLTWLDPSKMLVSISGDGLPSGVDATIESENVTFALYDVFFGGAPVSPSLKASVATGLATILK
Citrus x clementina	Eudicots	CICLE_v10032697mg	222	5.04	23980.5	cyto	Ⅰ	MNPSPSVTELQVENVTFTPSVQPPGSTKSHFLGGAGERGLEIEGKFVKFTAIGVYLEDDAVPLLAGKWKGKTAEELTESVEFFRDVVTGPFEKFMKVTMILPLTGAQYSEKVAENCIAIWKFFGIYTDAEAKAIEKFTEVFKDEIFPPGSSILFTQSPGSLTISFSKDGSIPKDGVAVIESNLLSEAVLESMIGKNGVSPAAKKSLAERLSALLNVTSDKMK
Citrus x clementina	Eudicots	CICLE_v10032749mg	209	5.01	23230.5	cyto	Ⅳ	MATEVVMVDEIPFPPQITTTKPLNLLGHGLTDIEIHFLQIKFTAIGVYLDPEILSHLQQWKGKQGSSLAQDDDFFDALVSAPVEKFLRIVVIKEIKGSQYGVQLESAVRDRLAGADKYEEEEESALEKIVEFFQSKYFKKDSVIAYHFPATSPTAEIVFTSEGKEDSKIKVENANVVEMIKKWYLGGARGVSPTTTSSLANTLSAELSK
Citrus sinensis	Eudicots	gene-KPL70_002969	310	5.44	33930.1	cyto	Ⅲ	MATTAVENVTAKAEALVLQKATAIGEVAKENVGCENGTKVAEDQNAIAELAKEKMNCENRTKVAEAEELSDESVQEDKEKTGNEVRKEEAKEDIAVEVEPKTGVSFPVKLNDGKQLNCVGLRKKSMLGLGIKIYGFEFEYIFIGKLTSLIIHFAGIYADNEKLKELLRSKIGKALAKATKEMYQTVIDSDAGMTVRIVIVFSNLTMSMVKKNFDEGLGASIKKLTGGKKNDELANKVMGHASEDIKLTSGSVIEISRLPGYTLQARVMDQVVSNVESELLCKAYIHMYLGDDAFDKDAKEKLGMSLLSLF
Citrus sinensis	Eudicots	gene-KPL70_007155	297	9.11	32072.9	chlo	Ⅲ	MAAISTPICFSSLVIPCKTWKTNSSHLFLGKFAEPHANSFRNNPCSLLSAFSATRIQPHFTVKASSSSSGKFPLDSSKLLTLPYFSAVGSAEYTEEPVTKVKFQKSLNLPGYSSPLSLLGTGYREKVFAIIGVKVYAAGLYINQSILSKLNAWKGKGAANIQEDSSLFDTIYQAPSEKSLKIVLVRDVDGKTFWDALDDAISPRIRIPTPVDESALSTFRSIFQGRNLMKGTFIFLTWLDPSKMLVSISGDGLPSGVDATIESENVTFALYDVFFGGAPVSPSLKASVATGLATILK
Citrus sinensis	Eudicots	gene-KPL70_027289	462	8.12	50599	chlo	Ⅲ	MGNNWFFMDFNGGDPYILPTEFFLARSLGDHLFSQSSYPYVPGSLALQGAVNCISKFTGAFLFWFTSGSSSNLSRRIAGNQHGSKIGSYKSSAQVKQITSTGHNLTGFHLSSNSESEYACPVVFNKVSSSAIRRLFREGGKLHLSSVLSLAAAVIPPLDNVSSKVLAIPLENAEIQMHESMGRSPCEVESHRCGALSFPDLSRTRHAVEPRTGIEFPMILDNVIDGENYSSSTSEVKYIVMDEAENCAASFCLILILHIFLLLGVLVGTGSRTIKIVKIKSLKVYAFAFYVHPRSVCEKLGPKYASISVAELNKCGGFYEDLLREDIDMTVRLVINCNGMKVNAVKDVFEKSLRARLEKANPNTDYHCLESFGSYFSKDIPLPLGTVINFRRTAAGQLI…
Citrus sinensis	Eudicots	gene-KPL70_010919	203	5.09	22599.7	cyto	Ⅳ	MVDEIPFPPQITTTKPLNLLGHGLTDIEIHFLQIKFTAIGVYLDPEILSHLQQWKGKQGSSLAQDDDFFDALVSAPVEKFLRIVVIKEIKGSQYGVQLESAVRDRLAGADKYEEEEESALEKIVEFFQSKYFKKDSVIAYHFPATSPTAEIVFTSEGKEDSKIKVENANVVEMIKKWYLGGARGVSPTTTSSLANTLSAELSK
Coffea canephora	Eudicots	gene-GSCOC_T00016061001	294	9.11	31897.4	chlo	Ⅲ	MVSLRFPFSFSQPPTPKPPNASTSSSFSTSATTACSVAAVCGAGIAAGLALSQTPANPLYGNAFSSLLSNLLLNTSHFSPMWGSLSLSGSSASVAEPKTGMSFPSVLKDSQRLLGIGLRKKAVLGLKNIDVYAFGVYADDGDIKKVLTEKYGALSAAELKEKKELREDLMESDVSMTIRLQIVYGRLSIQSVRSAFQESVGNRLRKFGGPNNKELLERFTSQFKDEYKIPRGSIIDLSRDQGYVLRTTIDGQEVGSIQSKPLCRSIIDLYIGDEPFDQKAKEDVQKNLAHVLQK
Coffea canephora	Eudicots	gene-GSCOC_T00021430001	282	6.52	30389.6	chlo	Ⅲ	MAAVAAIAPNLWRLSPAKIKCDSTPCVNPRTESALKRENHHLLSRFCTHLSIQKHGSFHSYFSLKAASSSSVESTEYTEEPATKVKFQTSLSIPGCSTSMPLTGTGYREKVFAVIGVKVYAAGLYVNQSIFARLEAWKGQSAADLQQDSEFFDTIFQAPLEKSLQIVLVRDVDGKTFWDALDEAISPRIKSPTPVDTSALSTFSTLFQGRPLNKGTIILLTWLDSTKMLVSVSSDGLPSGVDATIESTNVISALFDVFLGSDSVSPTLKASVTSGLTALLNG
Coffea canephora	Eudicots	gene-GSCOC_T00036075001	184	4.86	19712.3	nucl	Ⅲ	MGYKPNTNDENSYALVESKEYTEEPATKVKFRTSLSILGCSTSMSLTGTGYRERVFAIIAPLEKSLQIVLVRDVDGKTFWDALDEAISPRIKSPTPVDTSALSTFSTLFQGRPLNKGTIIFLTWPDSTKMLVSVSSDGLPSGVDATTESTNVISALFDVFLGSDSVSPTLKASVTSGLTALLNG
Coffea canephora	Eudicots	gene-GSCOC_T00038435001	419	6.79	46593.3	cysk	Ⅲ	MDPNGGSSNIFPMDPLVPHRFSIHFLSHIVSFVDNSRYLCVPGTLALQEAFNCFSKFAGAFFIWFARGSNSNINGKILGRHDGSNPINCKGDNQLKRIISQGQKFKGVLDNCICEGKSSIPFILDKISRFSMKQFYIEAEHLRSFPALSLAAALVPPLNNVYPDVLAVPLEAGDIATQRCLSQRPCEIEHQGCNDISFQSLSWTGHAVEPRTGIEFPTILDNSVAAEHNSSFTSEVLVGTGSRIMKIIRIKSLNVYAFGFYVHPFDICEKLGPKYGSLPVSELNKSCDFYEDLLREDINMTVRLVVSCNGIKINTVKDAFEKSLRARLLKTNPDTDFSCLQRFGSIFSNDIPLHAGTTINFRRTANGSFITEIGDNQLGAVQSKELCRAFFDMYIGDIP…
Coffea canephora	Eudicots	gene-GSCOC_T00039331001	266	5.26	29164.6	cyto	Ⅲ	MPTAVDEVTAKTEMVEIEPNTGLALKTATNEEKANDEPEAKISTDDAKSQKVGEEKEPECHKEQEADVPPVEVEPKTGVSFPAKLNDGKQLEAVGLRKKSMLGLGIKIYAFGIYADNHQLKALVRDKIGKAPAKPTKEMYHMVIDSDVGTTVRLVIVFSSLTMSMVRKNFDEGLGAAIKKLTGGKKEELTKMIMGEASDDIKLIPGSEIEISRLPGYILQTKVMGEVVSNVQSELLCRACMYLYLGDDPFDKEAKDKFGSSLLHLF
Coffea canephora	Eudicots	gene-GSCOC_T00026625001	101	5.34	11114.8	nucl	Ⅴ	MAPAFCVSEVEVEGHVFPSSMKPSGSNGTFFLGGAGYRGLEIQGKFIKFSLPGVYLEETAIPSLATKWKGKTAEELMESVEFFRDIITGNTTLFSFFSFIR
Coffea canephora	Eudicots	gene-GSCOC_T00029776001	259	4.98	27821.7	cyto	Ⅰ	MSLSLSVGEVHVDGHVFPPAAKKPPGSDQNFFLGGAGARGLEIEGKFIKFTAIGVYLEETAIPSLAVKWKGKTAEELTESVEFFRDIVTGPFEKFIRVTMILPLTGRQYSEKVAENCAAYWKAVGIYTDAEGKAIEMFLDIFQNESFPPGASILFTQSPLGSLTISFSKDSSIPEVSNAVVENKLLSEAVLESIIGKNGVSPDTKKSLAVRLSDLLKVFDNNNNNVTADNKKLEADGAIAAEAPGEKQVNGVQVPVQVP
Coffea canephora	Eudicots	gene-GSCOC_T00039046001	244	4.77	27182.8	cyto	Ⅳ	MADLSGVVTSNTRLFSANKESAAGFFRNNFQMGTEVVKVDEIPFPLQVTPSTTKPLSLLGHGITDIEIHFLQIKFTAIGVYMDSEIVTYLQQWKGKKCTDLAEDDDFFEAIISAPVDKFLRIVVIKEIKGSQYGVQLESAVRDRLAADDRYEDEEEAALEELIEFFQPKYFKKDSILTYYFPAGSSASAEIAFTTEGKEESKIKVENANVVETIKKWYLGGTRGVSQTTISSLANTLAAELSKE
Coptis chinensis	Eudicots	gene-IFM89_006113	283	8.84	30588.9	chlo	Ⅲ	MAVVAGFISTPFSIVSNSKAKFFETNFSPVQQLYYHAHASSSSPLSTFSTTVKFKRQFPTHISFPKASASSFSSGSTEYVIEPNTDVKFQTYLSLPGCSSPLALIGTGYREKVFAIIGVKVYAVGLYANLTVLENLNASKGPSAADSQDSSYLLSLIYQAPLEKSLQIILVRDIDGKTFWDALDSAISPRIKAPTPTDESALSNFRSIFQGRPLKNGTLIFLTWLEPSKMIVSISSNGLPSRVDATIESININSALFDVFFGDAPVSPSLKAAVSSGLEKILR
Coptis chinensis	Eudicots	gene-IFM89_032003	282	6.39	31165.3	cyto	Ⅲ	MGSMVEDVTTKTEKLEVESKPTKVEDNLMEKAAKVENDKPSSTEPSKIVEENGLQKESKPDVEIPKEENIAVEVEPKTGVSFPVKLADGKQLNSVGLRKKSILGLGIKIYGFGIYADNEKLKELMRTKIGKAPAKPTKEMYQLVIDSDVGMMLRMVIVYGSLTMNMVKKNFDEGLGGSIKKLNGGRKDDELTNKVMGGVSDAIKLSAGSVIEVTKSPGYVLQTKGKAIIMHYLVVMFHMKDEVVSKVESELLSRAYFHMYLGDDPFDKEAKENFGMSLLSLF
Coptis chinensis	Eudicots	gene-IFM89_032005	212	8.75	23190.1	cyto	Ⅲ	MGSVENIAVEVEPKTGVSFPVKLADGKQLNSVGLRKKSLLGVGLYADNEKLKELMRTKIGKAPAKPTKEMYQVVVDGDVGLTLRMVIVYGSLTMNMVKKNHEDCLGTSIKKLNGGRKDDELTNKVMGGASDAIKLSAGSVIEVTKSPGYVLQTKGKAIVMHYLVVVFHMKDEVVSTVENELLSRAYFHMYFGDDPVDKEAKENFGMSLLSLF
Coptis chinensis	Eudicots	gene-IFM89_037553	296	8.41	32698.2	chlo	Ⅲ	MVSLRFPSFLFSQPTKFPNNPQKHPSSRSFSTVASVAAVVGVGIGLGVTISHKIKNQKDPFTQNALDFFLSHYKPSSSSLPLWGSLSLADTSSSENVVDSKTGTSFPSTLNDTQRLLAIGLRRKSVFGLKNVDVYAFGVYADDSDVKNMLGEKYGALSVSELKENKDFHEDIMDKDICMTVRLQIVYGRLSIRSVRSAFEESIGSRLKKLGGDNKELLQRFTSLFNDDVKLPRGSVIHLSREHGHILRTTIDGKELGNIQSNLLCRAVLDLYIGEDPLDARAKEDTDLNLASLIQN
Coptis chinensis	Eudicots	gene-IFM89_003481	253	5.28	28322.4	chlo	Ⅳ	MRMHITSSSSYLESGTISIFSPGRPLLSKLHSTSEVHLQAFPEKMATEMVMVADEVPFPSKITTTKLLSLIGQGITDIEIHFLQIKFTAIGVYLEPEVVDHLKQWKGKPVSELAENDDFFEALISAPVEKFLRVVVIKEIKGSQYGVQLESAVRDRLAADDKYEEPEEEALEKVSEFFQSKYFKKHSIITFSFPPKAETLEISFSTEGKDESKIRVENANVVEMIQKWYLGGTRGVSQTTISSLANNLGALLS
Coptis chinensis	Eudicots	gene-IFM89_008902	227	5.47	25183.2	cyto	Ⅱ	MARQNTVTEVKVEDITFSPTIIKPPGSTNTFFLGGAGVRGLQIQDKFIKFTAIAVYLEEEKAIPFLALKWKGKTVDELENSDDFYLDIITGPFEKIVLVKMISQLMGQQYAMGLTENCIKFWKTLGNYTESKDKGLLEELIQVFQDEIFPPNSTILFTQSSPTLTIGFSEDGSIPKEGKANIENKRLSEAILGTVLCKGGVSPAARRSLAVRLCDLFKVEEQKAAKC
Coptis chinensis	Eudicots	gene-IFM89_035037	140	7.63	15430.9	chlo	Ⅰ	MHAGPFEKIVLVKMISQLMGQQYAMGLTESCIRFWKTLGNYTESKDKGLLEELIQVFQDEVFPPNSTILFTQSSPTLTIGFSEDGSIPKEGKANIENKRLSEAILGSAICKGGVSPATRRSLAVRLCDLFKVEEQKAAKC
Coptis chinensis	Eudicots	gene-IFM89_035040	247	5.24	27195.3	cysk	Ⅰ	MAQLQKISEVKVGDYTFSPKLTNALGSTNTFFLGGAGVRGLQIQDKFIKFTAIGIYLEEEKAVPLLASKWKGKTADKLTDSVEFFRDVVTGPFEKFIIITMILPLTGQQYSEKVKERCLAVWKALGIYTEAEGKAMEEFIQVFKDENFPPGSSILFTQSSPTLTIAFSKDGSMPVEAKAKIVNKPLSEAFLESVIGKHGVSPEAKRSLAVRISELLRNEDGEAVEYIKEGDLLKAENGEGTVPEMEN
Corchorus capsularis	Eudicots	gene-CCACVL1_14881	280	9.57	30481.9	chlo	Ⅲ	MVSLRFPFLFSQPPNLPRTPKKNHRNASSRHFSATFAAAAACGAAAAAGVAVVSQNHKHPFLQNAVNLLFPNHVSPLWGSVSLADGSAPVVESKTGVSFPPVLGNSLQLLGVGLRKKSVLGLKNIDVYAFGVYANGDDLKKSLSEKYGNLSATDLMEADISMTVRLQIVYSKLSIRSVRSAFEDSVGSRLQKFGGSDNKELLQRFTAQFKDEYKIPRGSVIDLSRERGYVLKTTIDGKEVGSIQSKLLCRSILDLYIGEDPFDRRAKEEVEANAASILHK
Corchorus capsularis	Eudicots	gene-CCACVL1_16560	243	6.59	26285.4	chlo	Ⅲ	MFLCESVLFQNPVAPSLSHTGYMFRKMLIWCSKVGTADYTEEPATKVKFQTSISLPGCSSSLTLLGTGYREKVFAIIGVKVYAAGLYANQSIIGKLDAWKGWPAAQIQDDVSLFKTIFEVPLEKSLQIVLVRDVDGKTFWDALDEAISPRIKAPTPVDETALSTFRTIFQGRPLNKGTFIFLTWPDPSKMLVAVSSGGLPTSTDATIESANVGSALFDVFFGDAPVSPSLKTSVATGLATILK
Corchorus capsularis	Eudicots	gene-CCACVL1_24929	258	5.4	28300.9	cyto	Ⅲ	MATTAENVIAKEEVVIEKVSSENGMKVAEDKTNGEVHEKEMTGKEAGIEVPKEETKKEDVPVEVEPKTGVSFPVKLDDGKQLSCVGMRKKSMLGLGIKIYGFGIYTDNEKLKDLMKSKIGKAPAKPTKELYQAVIDSDVEMMVRLVIVYSGLTMSMVRKNFDEGLGASIKKLTGGKKNDELANKVMGQASDDIKLTPGSLIEISRLPGYVLQTTVMGEVVSKVESELLCRAYINMYLGDDALDKDAKDKFGMFLLSLF
Corchorus capsularis	Eudicots	gene-CCACVL1_07583	465	5.04	49865	cysk	Ⅰ	MSTSQSVTGIQVENVAFPPTVKPPGSTKTLFLGGAGERGLEIQGKFIKFTAIGVYLEGNAVECLATKWKGKSDEELTESVEFFKDIVTGAFEKFIRVTMILPLTGQQYSEKVAENCVAIWKSLGLYTDEEAKAIEKFVDVFKNENFPLGSSILFTISAEGSLTIGFSKDSSVPEVGTAVIENKLLANSVLESIIGKAGVSPAAKQSLASRLPALFNDSTNQIALMGNESSSSFMSFRPIHMLPSVAAIQVENVTFPSTVKPPGSTKTLFLGGAGERGLEIQGKFIKFTAIGVYLEDNAVECLGVKWKGKSTEELAESIEFFRDIVTGAFEKFIRVTMILPLTGQQYSEKVAENCVAIWKSLGLYTDEEAKAIEKFVEVFKNENFPPGSSILFTISAEGS…
Corchorus capsularis	Eudicots	gene-CCACVL1_22349	205	4.92	22956.3	cyto	Ⅳ	MVMVDEIPFPPQITTTKPLSLLGHGITDIEIHFLQIKFTAIGVYLEPEVVGHLQQWKGKPGNVLAEDDEFFEALINAPVEKFLRVVVIKEIKGSQYGVQLESAVRDRLAADDKYEEEEEEALEKVVEFFQSKYFKKNSIITYHFPADSATAEIAFTTEGKEEAKIKVENANVVEMIKKWYLGGTRGVSASTITSLANALSTELCK
Corylus avellana	Eudicots	Cav03g13780	225	5.12	24287.7	cyto	Ⅲ	MFDVQSNVTLEGENDVGTAEYTEEPTTNVKFQRSLSLPGCSGSLSLLGTGYREKVFAIIGVKVYAAGLYVNLSILNQLNAWKGKSTAEIQGSPSLFNSIFNSPFEKSLQIVLVRDVDGKTFWDALDNAISPRIKAPAAIDESALSTFRSIFQGRPLKKGTFIFLSWLDPSKMLVCVSSNGLPSSVDAEIESGNVTCALFDVFFGNAPVSPSLKDSVSKELATILK
Corylus avellana	Eudicots	Cav05g23950	226	6.14	25223.4	chlo	Ⅲ	MDCLKQKVKQGKRVADDELKDEAKMEEVAVEVEPKTGISFHLKLDDGKQLGCVGLRTKHALGMNLKIYAYGMYADSEKLKDLLKSKIGEAPATPTEEMYQLVIDSDVCLVIRWVIVFPGLSTSMFKKNRDDRLVESIKKLSGDKKNAELADTIMAQAPDSIKVPPGSVMEIHRIPGYILQIKVAGEVVSKVEGELLSRAYIHMYLGDDALDKDAREKFGTYLLSLF
Corylus avellana	Eudicots	Cav06g09780	461	8.41	51406.5	nucl	Ⅲ	MRNNWLFFIDLDGSSQDIFPIEPLVLHNYGGHLFSQISSFVDNSIYQSRNLYAPGSLAVREAFNCVSKLAGALLFWISSTSTSNLTRDIASSSHGSKPKSCESSTRVKNIISSRHNLAGFRYIQSKGKSAVPVRFDKISSFMMKLMSREAKRLQSYPLLSLAAAIVPPFDNLSSEALAVPLENTDVQVNGYMDQRPCEVENQRCYGPSFPDLNWTRHAVEPRTGIEFPMILDNILTGEKNSGLSSEHNASSDKDARDLNGGDFDALDCEGVVLSSYWVLVGTGSRTMKIIKIKSLKVYAFGFYVHPYSICEKLGPKYASVSVDELNKRQDFYQDLLREDINMAVRLVVNCNGMKINTVRDAFEKSLRGRLVKINPDTDYHCLRAFGSYFTRDIPIPAGT…
Corylus avellana	Eudicots	Cav07g20270	227	5.15	24402.8	cyto	Ⅰ	MVSPLSSTGVQVENLEFPPAAKPPGSTNTLFLGGAGARGLEIQGKLVKFTAIGVYLEDTAVPSLSVKWKGKSREELTESVEFFRDIVTGPFEKFTRVTMILPLTGQQYSEKVSENCVAFWKSVGIYTDAEAKAIEKFLEVFKDETFPPGSSILFTQSPNGSLTISFSKDGSLPEIGNAVIENKLLSEAVLESIIGKHGVSPEAKQSLAARLAESLKDNDDKVVGNGK
Corylus avellana	Eudicots	Cav07g20290	387	5.7	41922.9	cysk	Ⅰ	MVSPLPSTGVQVENHEFPPAAKPPGSTNTLFLGGAGARGLEIQGKLVKFTAIGVYLEDTAVASLSVKWKGKSREELTESVEFFRDIVTGPFEKFTRVTMILPLTGQQYSEKVSENCVAFWKSVGIYTDAEAKAIEKFIEVFKDETFPPGSSILFTQSPNGSLTISFSKDGSLPEIGNAVIENKLLSEAILESIIGKHGVSPEAKQSLATRKTKMNVSGNVFITMATTCALRSAVLKTLDFRSSPKDKESPFEKFTRVTMILPLTGQQYSEKVSENCVAFWKSVGIYTDAEAKAIEKFIEVFKDETFPPGSSILFTQSPNGSLTISFSKDGSLPEIGNAVIENKLLSEAILESIIGKHGVSPEAKQSLATRLAESLKDNDDKVVGNGK
Corylus avellana	Eudicots	Cav07g24500	196	4.87	21833.9	cysk	Ⅳ	MVMVDEIPFPPEITTTKPLSLLGHGITDIEIHFLQIKFTAIGVYLEPEIVKHLQQWKGKPGGVLAEDDDFFEALISVVIKEIKGSQYGVQLESAVRDRLAADDKYEEEEEAALEKLVEFFQSAYFKKNSIITYHFPATSATAEIVFSTEGKEDTKTKVENANVVEMVKKWYLGGTRGVSQTTISSLANTLSAELSK
Corylus avellana	Eudicots	Cav02g11780	212	9.49	22912.1	chlo	Ⅲ	MVSLRFPFSFSQPPKLPNSNSTSTSRRVSSAAFVAASAAASAAVVAAVSLDPKHTFLQKALNCLVFSNRAFSPLWGSLSLADNSSSAVVESKTGVEFPSVIGDSRGLLGIGLRKKSVLGLKNIDVYAFGVYADGNGVKEFLSEKYGKLSDSEFKENKKFNEDLIENDICVTVRLQIVYGRLSIRSVRSAFEESVGSRLQKFGGSDNKELLQR
Corymbia citriodora	Eudicots	gene-BT93_B0473	257	9.11	27895.1	cyto	Ⅲ	MATTAELAMESKNNVASGAEKWAKGKAISEAGNKESGNKTCERGPAREEANGAKKAEEVGAEVEPRTGVSFPVRLEDGKQLNSVGLRKKSILGMGLKIYGFGIYADNEKLRDLLKSEFREAPARPTKEIYQKTIDSDVGMMVRMVIVFSGLTMSMVRKNFGEGLGGAVKKLAGGKKHADLTNKVLGEASDDIKLTSGSVIEISRLPGYTLQTKVTDKVVSKIQSELLCRAYINMYLGDDAIDTDAREKFGMSMLKLF
Corymbia citriodora	Eudicots	gene-BT93_D1503	420	9.11	46462.5	nucl	Ⅲ	MRNNRSSFKDLNGGSPYILPTEPFLLHSLGGHICSRISSLLDNSLHQTRSLHVPGSVAFQETFQSISRVTNAVVFWFASGTASNLGQRIAGNLPGSESGNCKFARLVRQISSSASSKEFVGPELFNRIASFILRHLSKETDKLRSFPMLSIAAVLVPPFGNLSSKMLDVLPGSADVRSHNCLDQRPCEVENRGCSGLSVPDLYWKEHAVEPKTGVEFPMILDSVLAGERNSNLTSKILVGTGSRSMKIIKIKSLKLYAFGFYIHPYSVCKKLGPKYASVPISEVNKCQTFYEDLLREDINMTVRLVVNCNGMKINTVRDAFEKSLRARLVKTNPNTDYHCLNKFGSIFARDIPLPMGTTIDFHRTADGNLITEIGGNKIGTVQSRDLCRAFFDMYIGDL…
Corymbia citriodora	Eudicots	gene-BT93_F1001	273	4.92	29041.9	cyto	Ⅰ	MAPPPPVAVSEVQVEFVKFPPSVKPPDSAKTLFLGGAGVRALEIQGKSIKFTAIGVYLEDAALPSLAPKWSGKSAEELADSIEFFRDIVTGPFEKFSRVTMILPLTGAQYSEKVTENCVKYWQSVGTYTDAEAAAVEKFRDVFKDQSFPPGSSILFTLSPNGSLTVAFSEDGSVPKTSNAVIENKQLAEAIFESMIGKHGVSPEAKTSLASRISELLKDCEKKADEVDKNAAPKADKVIVAESNGGAEDDGNKPGVVEEKVELNGRTSAPAAV
Corymbia citriodora	Eudicots	gene-BT93_F1539	286	9.19	30308.3	chlo	Ⅲ	MQGVGAFSSPMCVSPSIPSSSCNHPSPCNIFLGRRNSVSTPNQSRSLKRRHQSLSVSLRPENTSFSAKAAAAASSSSGSESYAEEPATGVKFQTSLALPGCSTSLSLVGTGYREKVFAIIGVKVYAAGLYVHPSISSKLDAWKGKSAADILENRSLFNSIFQAPLEKSLQIVLVRDVDGKTFWDALDDAISPRIKSLTPIDQSALSTFRSIFQGRPLKKGTSIFLTWLDSSKMQVSVSSDGVPSRTDATIESENVTFALFDVFLGDASVSASLKASVANGLAAILN
Corymbia citriodora	Eudicots	gene-BT93_K0727	323	9.64	35575	chlo	Ⅲ	MARHMPAPKVRNFKLEVKFVFLICRGRVKEPSRAMVSLRFPFSFSQPPRHRPLSRSSSPSALSVAVAAASVAAGAAAVAAAGIAASGDPRRPFLENARDFLVSRSSSMPLWGSLSLAENSPPVVESKTGVSFPSVVGGSRQLLGVGLRRKSVLGLKNIDVYAFGVYADDKDVNKLLKEKYGKLSISELKESKEVSEDLMESDICITVRLQIVYGKLSIKSVRSAFEESVGNRLKKFSPEDNKELLQRFTSQFKDEYKIPRGSVIDLSRDRGHVIRTTIDGEEVGSIESKLLCRSILDLYIGEDPFDKQAREDVKLNLASLLQK
Corymbia citriodora	Eudicots	gene-BT93_E0959	258	6.4	28830.2	mito	Ⅳ	MLAHSRANFNRSRVSSSSPRTALLHLLLCFVLFRLCHSFSSWEKACKSPMASEMVMVDEFPFPSQITTTKPLSLMGHGLTDMEIHFLQIKFTAIGVYLDPEIVGHLKQWKGKPGNVLAEDDDFFEAVTSAPVEKFFRIVVIKEIKGSQYGGPLEVAVRDRLAAEDKYEEEEEAALEKVVEFFQSKYCKTKSVITFHFPATSKTAEIAFSTEGKEDSKMVVDNENVVKMIKKWYLGGTSGVSPSTIASLANTLSEKLSK
Corymbia citriodora	Eudicots	gene-BT93_J0013	223	5.58	24967.4	nucl	Ⅴ	MSPLMVPPVSELQVESFVFPLTAKPPGSDNTLFLGGADSSSLTTTELESSFTLTKPIAEREERRKRFRISMTYGGVRGLEIDGKHVKYTAIGVYLEVTAVPILAVKWKGKSADELRDSIEFFRDVVTGPFEKFTQVSFITQLTGPEYTDKLHCFLEFHGDKQEEAKAIDELIEVFKDQTFPPGSSIFFTHLTNGSYVGHAIEPGLPRTRTRPLEKHDREPVPS
Cucumis melo	Eudicots	MELO3C015829.2	292	8.38	32159.7	chlo	Ⅲ	MVSLRFPFSFPQPPKPPRRSFLRPSYAVAVAAGGAAAAVGFVYAARNSTNPQTPFLESALNLLFSDHSSPLWASLSLAENSAASSVVDSKTGFSFPSVIGDSQQLLGIGLRRKAILGLKNINVYAFGVYADNDDIKESLSEKYGKLTVSELQEKDFDKDVMEGDICMTVRLQIVYGKLSIRSVRSAFEESVGNRLQKFGGSDNKELLHKFTSQFKDEYKIPRGSVIDLSKERGHVLRTISEISILIIDGKEVGSIQSQLLCRAILDLYIGEDPFDKQAKEDIRQALTSILQK
Cucumis melo	Eudicots	MELO3C016680.2	278	7.66	29551.8	chlo	Ⅲ	MAANVVNPTPLSLPLSVPTGKLNSNPTICLLTKPSIPTLSIHSTFSLNNNFFRFSSNFSLKPSSSLASVGNAGFVEEPSTNVKFPTSLTLPGCSTSLSLLGTGYREKVFAIIGVKVYAAGLYINSSVSNELNAWRGRSAAAIQEDSSLFDIIFQSCSEKSLQIVLVRDVDGKTFWDALDDAISPRIKAPTPGDESALSTFRSIFEGRSLKKGTFIFLTWLEPPKMLVSISINGPPTGIDATIESNNVTSALFDVFFGDSPVSSTLKASVATGLAAVLK
Cucumis melo	Eudicots	MELO3C016918.2	396	6.83	43815.2	nucl	Ⅲ	MRNNWVFFIDLDGGSPYILPIEPFGGHLFSHISSFMDNSLFQSRNLYMTGSLALQEAFNCFSKIAGALLLWCSSTSTANVTREIADDLHGSNSRSFKNFSEVWSIRSSRLGSGGFHFSFNLDKKHSNPIFLGKLGSFASKLLGKEAGKQQLHPFLSVAAALVSPLNNLASRSSDIMPVPLENGELQVHGCMDQKPCEVAYRAAHAGLMFPDVNWARHAIEPITGIEFPMMLDNILAAENNSSLSSEVLVGTGSRIMKIVKIKSLKVYAFGFCKFIDVHPKSVCEKLGPKYASSPADELNERRDFYEDLLSAFEKSLRARLLKANPETDYHCVRTFGSLFTKDIPLPVGTTIDFRQTADGQLITERAFFDMYLGDVPVSEETKKEIGKNVAGLIGRC
Cucumis melo	Eudicots	MELO3C020146.2	242	5.37	26820.8	chlo	Ⅳ	MASITKLKIPSPSPVTLFSLSRSTSSFLSPSPIMGSEVEVVADIAFPKQIVKAKPLSLLGHGTTEIEIHFLEIKLTAIGVYLEPSVVEHLQQWKGKAAKDLVEDDDFFQAIVSAPVEKVIRVVVIKEIKGSQYGVQLESAVRDRLAADDKYEDEEEAQLEKIVEFFQSKYLKTHSVINFHFPPASTIAQIEFSSDEKEESKMKVENGNVVEMIKKWYLGGTRGVSQPTISSLANNLAIELSK
Cucumis melo	Eudicots	MELO3C025484.2	243	5.52	26239	cyto	Ⅰ	MPPVPDLPGLQVENLQFPPEIKPPASSKTLFLGGAGVRALEIGGNTVKFTAIGVYLEDKAVPSLAGKWSGKSAAELMDSVEFFRDVVTGGFEKFTNVTLILPLTGEQYAMKVAENCEAAWKSMGIYSDEGAEAIKKFIDAFKNENFPPGSSILFTHLPPNTLSISFSKDGNIGEKEEEMVRKIENKLLSESVLESIIGKNGVSPAARLSLATRLSHLLTQSQPNTPNICNPVQNPNSKPHLNN
Cucumis sativus	Eudicots	Csa_4G622760	278	6.6	29672.8	chlo	Ⅲ	MAANAVNSTPLSLPLSIPTGKLNSSPTICLLTKPSIPTLSIHSTFSLSNNNFRFYSNFSLRPSSSLASVGNAGFVEEPSTNVKFPTSLTLPGCSTSLSLLGTGYREKVFAIIGVKVYAAGLYINSSVSNELNAWRGRSAAAIQEDSSLFDIIFQSRSEKSLQIVLVRDVDGKTFWDALDDAISPRIKAPTPDDESALSTFRSIFEGRSLKKGTFIFLTWLEPPKMLVSISIDGSPTGIDATIESNNVTSSLFDVFFGDSPVSPTLKASVATGLAAVLK
Cucumis sativus	Eudicots	Csa_4G648540	428	7.1	47218.2	nucl	Ⅲ	MRNNWVFFIDLDGGSPYILPIEPFGGHLFSHISSFMDNSLFQSRNLYMTGSLALQEAFNCFSKIAGALLIWCSSTSTANVTREIADDLHGSNSRSFKNFSEVRGIRSGRLGSGGFHFSFNLDKELSNPIFLGKLGSFASKLKLLGKEAGKQQLHPLLTVAAALVPPLNNLSSDIMPVPLENSAVQVHGSMDQKPCEVAYRTHAGLMVPDVNWARNAIEPKTGIEFPMMLDNILDAENNSCLSSEVLVGTGSSIKKIVKIKSLKVYAFGFYVHPKSVCEKLGPKYASSPADELNERCDFYEDLLREDINMTVRLVVNYNGMKINTVRDAFEKSLRARLLKANPETDYHCVRTFGSLFTKDIPLPVGTTIDFRQTADGQLITEMGGTLIGAVRSKELCRAF…
Cucumis sativus	Eudicots	Csa_7G388440	285	8.56	31309.8	chlo	Ⅲ	MVSLRFPFSFPQPPKPPRRTFLRPSYAAAVAAGGAAAAVGFVAAARNSTNPQTPFLECALNLLFSSHSSPLWASLSLAENSAASSVVDSKTGFSFPSVIGDSQQLLGIGLRRKAILGLKNINVYAFGVYADNDDIKESLSEKYGKLTVTELQEKDFDKDVMECDICMTVRLQIVYGKLSIRSVRSAFEESVGNRLQKFGGSDNKELLDKFTSQFKDEYKIPRGSVIDLSKERGHVLRTIIDGKEVGSIQSQLLCRAILDLYIGEDPFDKQAKEDVRQALTSILQK
Cucumis sativus	Eudicots	Csa_5G221960	242	5.03	26822.7	chlo	Ⅳ	MASITKLKIPSPSPATLFSLSLSTSSFPSPSPIMGSEVEVVADIDFPKQIVKAKPLSLLGHGSTEIEIHFLEIKLTAIGVYLEPSIVEHLQQWKGKAAKDLEEDDDFFQAIISAPVEKVIRVVVIKEIKGSQYGVQLESAVRDRLAADDKYEDEEEAQLEKIVEFFQSKYLKTHSVINFHFPPASTIAEIEFSSDEKEESKMKVENGNVVEMIKKWYLGGTRGVSQPTISSLANNLAIELSK
Cucumis sativus	Eudicots	Csa_5G505170	240	5.37	25907.6	nucl	Ⅰ	MARLGGLQVETVNFPAEIKPPASANTLFLGGAGVRALEIGGNTVKFTAIGIYLEDKAVPSLAGKWSGKSAAELMDSVEFFRDVVTGGFEKFTNVTLILPLTGEQYAMKVAENCEAAWKSMGIYSDEGAEAIQKFIDIFKNENFPPGSSILFTHLPPNTLSISFSKDGSIGEKEEEMVKKIENKLLSESVLESIVGKNGVSPAARLSLASRLSHLFNLSQPNISNPFQDPKSEPNRIHLST
Cuscuta australis	Eudicots	gene-DM860_014883	406	6.88	45457.2	cysk	Ⅲ	MDFDKDPSQMFPMEPFVNYNFGMNLLNHISSVVDNSSVALQEVFSCFKNFAGSLVLWVASSSNTNINKRISQNPHGSYRSSESFIEWQKISSGSHFSKSSCRGKFAMPVIVRKFSEFAMKHIFKEATYLQLIPALSLATILVPPFDSVSRNVLAVPLEAATTEAQMSMDQTPCYDDHHGCTNSFFRSINWSGLAVEPITGIEFPVILDDIIAGDKNLSFTSEVLVGTGSRIMTVIRIKSLKVYAFGFYVHPFDVCQKLGQKYASVPACELNNLSEFYQDLLREDINMTVRLVVSCNGIKFKTVKDVFEKSLRARLLKTNPDTDFHCIQRFGSIFSHDIPLHVGTTINFRRTADGHLITEIGGNHIGAVHSKELCRAFFDMYIGDFPICEKTKEQIGQNV…
Cuscuta australis	Eudicots	gene-DM860_015060	288	9.63	30982.3	chlo	Ⅲ	MAAVASMPASFWASSPSVPTKSRTTFSNVKSRLSLPLNKSHSFSNFFPTFPSRFSLRSSGFSLTSPISTSSSSGNADYRQEPATKVKFQTSLSIPGCSESLSLVGTGYREKVFALIGVKVYAVGLHVNESIFGKLDAWRGRSAAEMMKDSFLFETIFKVPMEKSISIVLVRDVDGKTFWDSLNEAISPRIKSPSPDDETTLSTFRSILGGRPLKKGTSIVLAWMNSTQMLVCVSSSSDATTPSSVDAKIESANVTSALFDVFLGSNAISPSLKASVTNGLEVALKQRP
Cuscuta australis	Eudicots	gene-DM860_015542	283	9.39	31188.6	chlo	Ⅲ	MASLRFPFFFPKPPNQPSTCSSRPFSNTAVASSAAVAAGGILAIAQITSKHHPLNFLLSNFSPEKNHFHPLWGSLSLSGSSAPVTESRTGMSFPAVLKYSQRLLGIGLRKKSILGLKNIDVYAFGVYANEADVQSFLKEKNETLFGSQSQAKELKGELMDNDIRTTIRLQIMYGRLSIRSVHSAFEESVGSRLQRFGGSDNKELLQRFTSQFSDEIKIPRGAVIELSREPGFVLQTTINGKEVGSIQSKALCRSILDLYIGDEPFDKKAREDVELNLASLLQK
Cuscuta australis	Eudicots	gene-DM860_010831	207	4.85	22928.2	cyto	Ⅳ	MGSEMVMVDGIPFPPHVNLNNNTQLSLMGHGITDIEIHFLQIKFTAIGVYLDPEIVSHLQKWKGKTPADLSQDDDFFEAVIEAATDAVLRVVVIKEIKGSQYVLQLESAVRDFLAEADLFEDEEEAALEKLVTFFQSKYFKQNSVITFSFPQNVPSKIVVSTEGKDESTIEVGNANVARMIKKWYMGGTRAVSPSTISSLAKTLAIV
Cuscuta australis	Eudicots	gene-DM860_013525	241	5.33	25914.8	chlo	Ⅰ	MPPLINHTALIDKKAMSAPPSVTEIEVEGNVFPATVTPPGSAKAFILGGAGERGLNLDGKFVKFTAIGVYLEADAVSSLAVKWNGKSPDELMDSVEFYRDLVTGPFEKLTQIRMILPLSGKQYSEKVTENCIAHWKELGIYGDAEIDAIDKFLQVFSDQMFPPAASILFSHSHSGSLTISFSKDGAIPKTPNAVIENKNLSEAVLESIIGVNGVSPAAKRSLALRLSELLKKGKEIGEENV
Cynara cardunculus	Eudicots	gene-Ccrd_005137	189	9.3	21240.8	cyto	Ⅲ	MNSNTSSITKGQDTNDKEKRIVNGETGEMEEKLQNEEMLVEIEPKTGISFSIKLSDGKQLKAMGVRKKKLLGFSIRIYSFGIYADNQKLVGVMKSKIVESPTKTTKEMYRMVIDSAVGITVKMVIVFANLTMSMVRKNFNEGLAAAIRKLGGEKNEELMKRAYVYLYLGDDPLDKEAKEKFGMSLISLF
Cynara cardunculus	Eudicots	gene-Ccrd_011045	225	10.01	24357	chlo	Ⅲ	MVGGGGIGIGATPRSVSLLPHNRFRPPNSNPIPRNRTHFLERNRIPPTKLSVHKFSPIRIPSFSIKATASSVGNTEYVEEPATNVKFQSSLSLPGCPSSLSLIGTEKSLQIVLVRDVDGKTFWDALDEAISPRIKSPQVDETALSTFRGIFQNRPLKKGTSIFLTWLHPSKMLVHLSAEGIPSAADATIQSENVTISLFDVFFGRGPVSPSLKASVSNCLASILR
Cynara cardunculus	Eudicots	gene-Ccrd_017769	267	8.75	28817.6	chlo	Ⅲ	MGSLRFPFSFSQPATTRFPSGAFSPGSIACSVAVSAAIGAGISAGISISQNSTNPSLHSALNSFLSNFSRSSPLWGSLSLSDSSAAVVTESKTGFSFPAVLKDSQGLLGIGLRRKAVFGLKNIDVYAFGVYADDNDIKNFLSEKYGTLLTNELKQKEVTQDLMESDISVTVRLQIVYGKLSIRSVRNAFEDSVGSRLKKFGGSENKELLQKFTSQFSDEYKIPRGSIIDLSKEKGYVLRTTIDGKEVGSVQSQLLCRSILDLYIGDE
Cynara cardunculus	Eudicots	gene-Ccrd_016871	151	4.58	16703.9	cyto	Ⅳ	MTVGSEMVMFTAIGVYVDPEIVAHLQKWKGKLGTELAEDDEFFDSIVSAPVDKYLRIVVIKEIKGSQYGVQLESSVRDRLAADDKYEEEEEAALEKIIGFSSEGKEEPKTMKVENGNVVDTIKKWYLGGTTAYSPSTISSLADTLSLELSK
Cynara cardunculus	Eudicots	gene-Ccrd_026445	401	8.71	45251.8	nucl	Ⅲ	MGLDEGRPKFFPVEALSAGRYLYNISSLVDSSPHHSRHWYRPGSVALEETFSCISKFTGTVLQWCASGSNSNISHKVSDCSHGSFPKRCEFSQTSYVFSTKLDLPRIFCNYRKNALQIPEFFNKFSRFAIRQLLGRAKELQFIPALSLAGNLVPPLDNIYRNFLAVSHENGNAVVERSLNHSPCEVEQRRCGDLHYENFNCPAHAVEPRTGIEFPTILDNIFEGSNTSLNMESEQPQSVFQVLVGTGSKTMKIVKIKSLKLYAFDVHPYDVCNKLASKYASLPENEVDKQHKFFSDLLREDISMTIRLVVSCNGIKISTVRDAFEKSLRARLIKMNPDTDYDCLRSFGSLFSEDIPIQALKAIRSVQFIVGICAGLSLTCTSEMVPSLSRQKRRLDKMS…
Daucus carota	Eudicots	DCAR_001241	433	7.18	48076.2	nucl	Ⅲ	MMNLLLEQVVMDLDRWFSSAYPPEPLVHPYLLSQISSFVDNSLQHSGYLYMSGSMAIRDAFNCMSKYSSAMLLCFAGKSNFDSNLRSPGEPFGSYTRSCKSYARVNYIASARHNISILGRTFRLTGKSFIPVLYKFTNSSLGKLCEHPPGELQSISMLSLAAALVPSLDKVSMKPENELYVQMEKETAHMQGCTDQSPSKVEHQGCDDICFNGKINGSRHIVEPSTGIEFPAILDDYSAHETNYTGLSEVLVGTGSKTMKIIKIKSLKVYAFGFYVHPCDVCEKLGSSYSSIAACELDKRHSLYQDLLREDIGMTVRLVVSVNGIKISTVKNAFEKSLRARLMKTNPNNDLDCLKKFGSLFSQDYPICAGTTIYIRRTVDGHLITEIGGHQIGAVHSRD…
Daucus carota	Eudicots	DCAR_003721	419	7.86	47159	cyto	Ⅲ	MRNNWLFPRDHDVWSSYMFPVEPLVNPNLFTSISSFVDNSRYFCVSGSLALQDAFNCMSKFTGAVLLWFASGSRSSINFNLPGDHGVSNRGRCRPCTQVNRFTGHSLSGFGHSFRLQGESCIPLIFEKISNFSVRQLHKHAEQLQTFPMISLAAALIPPFNNESQNVVCVPHENDDVLMQKCVEQGPCDFEHRGCDLCLSTLNTRHAVEPVTGIEFPAILENTSDGETNSNWLSEVLVGTGSRTMKIIKIKSLKLYAFGFYIHPFDVCEKLGRKYCSIPASELHKHRSFYQDLLREDISMTIKLVVSVNGIKISTVRSAFEKSLRARLMKTNPASDFDCVRKFGSLFAEDIPIRAGTTILFKRTADGYLITEIEGYQIGAVQSKDLCRAFFDMYIGDVP…
Daucus carota	Eudicots	DCAR_017582	301	9.17	32262.3	chlo	Ⅲ	MLVTGVLTPLWLPPPIKSNATKTTNPFQACIKPSKFYHSTCLSLKATAASASASSGKNRSRVLSDQAPPPRTPLHPNIDRGSLSSDAIVKCLNPKHLLGDTDLTEEPATKVKFQTSLSLPGCSSTLSLLGTGYREKRFAIVGVKVYAAGLYVDLSILDKLDAMKGKLDASLFDLIFQVPLEKSLQIVLVRDVDGKTFWDALDDAITPRIKSPTTIDESALSTFRSTFEKRALKKGTSIFLTWLNPTKMLVSVSTEGMPSGTDATIESSNVTLALFDVFFGGEPVSPSLKASVANGLATALK
Daucus carota	Eudicots	DCAR_021726	261	6.09	28493	cyto	Ⅲ	MSTTVENVVAKTPDVEIDPKSAAEKVTNGAAKEGSHENGTKATAGAEEEAKQENVQEQVVKKEVPLQLEPKSGVSFAVELDDGKQLFAAGLRKKSMFGVGIKVYGFGMYTDNEKMKEVMKSKIGKCPTKPTKEMYQAVIDSDFGMTVKMVIVYTSLTMSMVKKSFDEGLGAAIKKLTGGKNDELIKKLLGEASDDMKLPKDSVIEITRLPGYTLQTTVMGKVVSKVESELLCRAYCYLYLGEDPLDKEAKEKFGTSLLSLF
Daucus carota	Eudicots	CHI	222	4.76	24432.8	cysk	Ⅳ	MGTVGTEVVMVDGIPFPPQITTSSSSPLSLLAHGITDIEIHFLQIKFTAIGVYINLEDILPHIKNWKGKTGDELVQDDDFFDALVTARADKFLRIVVIKEIKGSQYGVQVESAIRDRLAEVDKYEEEEEAALDQVVQFFQSKYFKKDSVITINFPATAAIAEIGLSIEGKEDSFSKIKVENENVAEMLQKWYLGGSRGVSPTTISSIANSLSTHLCVPPPSP
Daucus carota	Eudicots	CHI_2	220	6.31	23841.3	cysk	Ⅰ	MSPSVTEIQVENHLFPATVKPPATCHTLFLAGAGVRGLEIQGKFIKFTAIGVYLEDSAIPSLALKWKGKTADELMKSVGFFNDIVTGPFDKFTRVTTILPLTGKQYSEKVAENCVAHWKAIGSYTDEEAKAIDKFLEIGFSKETSIPKDGKAVIHNKQLAEAVLDSIIGEHGVSPAAKHSLAVRISDLLKHHDHEVTGNGKAEVGKMASKDTETETQVQV
Davidia involucrata	Eudicots	Dinv22945	422	6.7	47274.9	nucl	Ⅲ	MQNNWLFFMDLDGNSPYIFPMEPFAPHLLSQISSVVDSSLYHSRYLYVPSNLALQEAFNCISKFAGALLFWFAGGSNSTIYRGNSHGSNHRSYKSYPQVKHITSTRQNLSAFHINSGLKGESSNQGFFGKILSFNLSHLCKEAEQLQSFPVLSLAAALVPPFDVSPKVLAVPLDNSDIRMRRCMDQSPCKVEHRECADLSLPELNWTRHAVEPRTGIEFPTILDNILVGENNSSLSSEVLVGTGSRTMTIIRIKSLKIYAFGFYVHPYDVCEKLGPKYASIPVSELNKCHDFYEDLLREDINMTVRLVVNCNGIKINTVQDAFEKSLRARLVKANPETDYHCLRSFGSLFKQDVPLHVGTTIDFRRTADGQLIAEIGGNQIGAIHSKDLCRAFFDMYIG…
Davidia involucrata	Eudicots	Dinv26693	292	9	31665.5	chlo	Ⅲ	MLGVVATSAPICLSSPIKSSFWNSQRPKICFPARTQENLATQLNNVHAFSLFSTFPHHRHFSLHKDYGFRTHFSPKAAAASSVGSTEYVEEPATNVKFQMSLTLPGCSSTLLLLGIGYREKVFAIIGVKVYAAGLYVNQSIISKLDGWKGRSAAEIQEDSSLFDLVFQAPLEKSLHIVLVRDIDGKTFWNALDDAISPRIKTPTPVDESALSTVRNIFRGRPLKKGTFIFLTWLGPGKMLVCISSDGLPSGVDATIESMNVTLALSDVFFGGDPVSPSLKASVANGLATILK
Davidia involucrata	Eudicots	Dinv32927	296	8.92	32599	chlo	Ⅲ	MVSLRFPFSFSQTSKPPSNKGPSRSFSATSVACSAFAVAGAGVAAGIAISNNPANPFLQNALNFFLSNFSPNNNHSPALWGSLSLAENPSPVTESKTGVTFPSILKDSQRLLGIGLRKKRVLGLKNIDVYAFGVYADDGDIKKFLSEKYGKLSVSELKEHKEFNEDLMENDVNMTVRLQIIYGRLSIRSVRSAFEESVGSRLQKFGGSDNKELLQRFTSQFKDEYKIPRGSVIELSRESGHVLRTIIDGKEVGSIQSKLLCRSILDLYIGDDPFDRQAKEDVELNLASLIQNTGYQ
Davidia involucrata	Eudicots	Dinv33435	289	5.48	31850.8	chlo	Ⅲ	MATTVEDVTAKAEMVEIEPKTGVALKAQQTPKEEKLNDIESKVANGETQTEKVTCANGTKAAEEPKNEKVQEEKQMAGKEPNHDDDAKKEEVPVEIEPKTGVSFPVKLDDGKQLDAVGLRKKSMLGIGIKIYGFGIYADNEKLKDLLRLKIGKAPTKPTKEMYQVAIDSDVGMMVRLVIVFSGLTMSMVRKNFDESLGAAIKKLTGGKNEELTKKIMGEASEDIKLTSGSVIEISRFPGYILQTKVMGEVVSRVESELLCRAYTYLYLGDDPFDKEAKQKFGMSLLSLF
Davidia involucrata	Eudicots	Dinv31395	227	5.27	24520.2	cyto	Ⅰ	MSPSLSVTEVQVESHVFPPTVKPPGTTKTLFLGGSGARGLEIEGKFIKFTAIAVYLEDNAIPSLAVKWKGKSAEELTDSVEFFRDIVSGPFEKFTKVTMILPLTGKQYSEKVTENCVAYWKAVGSYTDAESKAIEKFIEVFKDEIFPPGASILFTQSPLGSLTIGFSKDGSLPEEGIAVIENKQLSEAVLESIIGKHGVSPEAKQSLASRISLLLKECDDKVPGKAT
Davidia involucrata	Eudicots	Dinv34481	257	6	28530.8	cyto	Ⅳ	MVAKIAHPHKDGGRGLNNCYTLPVSHSITLFYTPLSQQSAPKLHIKINMGTEMVMVDEIPFPPHVTTTKPLSLLGHGITDIEIHFLQIKFTAIGVYLDPQIVNHLQQWKGKTGTELAVDDDFFEALISAPVEKFLRIVVIKEIKGSQYGVQLESAVRDRLAAVDKYEDEEEAALEHVVEFFQSKYFKKNSVITFSFSATSGTAEIAFTTEGKEESKIKVENANVVEMMKKWYLGGTRGLSPTTISSLANTLSAELSK
Dimocarpus longan	Eudicots	D.long003861	403	8.6	44880.7	cyto	Ⅲ	MRNDWFFFMDLDGGNPHILPRELFARSGYLWVSGCVTLQEAFNCISKFAGALLFCLSSGCSSSWKIAGAQRGLKCSTQVKHITSSGHNLAGFLFDSKSKGEFLNLVNFGKISSSVIRNLFREGERLQSCSVLALAAAVIPPFGNLTSKVLSVPLDNTDVQLHECLDQKPCEVEPQQCGNLSFPHLNWRRHVIEPKTGIEFPLMLDNILDTGNNSSLTSEVLVGTGSRTMRIVKIKSLKIYAFGFYVHPRSVCEKLGSKYASIPVGELNKHHEFYQDLLREDIDMTVRLVVNYSGMKINTVKDAFEKSLRARLVKTNPDADYSCVTKFGSYFTKDIPLPLGTTIYFRRTADGQLITEIGGNQIGAVHSKDLCRAFFDMYIGDVPVSEQTKEEIGKNVASM…
Dimocarpus longan	Eudicots	D.long006598	283	9.25	31233.7	chlo	Ⅲ	MVSLRFPFSFSQPSNHPQPVTHRASRPVAIAVASVAAAVAGVATYQNRKHPFVENALNSLLSNHSSSHLWGSLSLADNSSDKVVDSKTGVSFPSVLGDSRKLLGIGLRKKSVLGLKNIDVYAFGVYADNGDVKKLLNEKYGNIAVSELKGNKEFNEDLMEADICMTVRLQIIYSKLSIRSVRSAFEESVGSRLQKFGGPDNKELLQRFTSQFKDEYKIPRGSVIDLSKERGHVLRTTIDGKEVGSIQSKLLCRSLFDLYIGEDPFDKKAKEEIELNLASLVQK
Dimocarpus longan	Eudicots	D.long018849	276	9.05	29607.7	chlo	Ⅲ	MFAAGGATVSFCSSSLASSQHCNSFSTKITNPLVLSGKKSHFYSLSHTFPSNKRTQTLFTVKASSSVGSAEYIEEPATSVKFHRSLSLPGCSSPLSLLGTGYREKVFVIIGVKVYAAGLYVNQTILSKLKAWKGRPAAEIQADSSVFNSIFQAPLEKSLQIVLVRDVDGKTFWDALDDAISPRIKTPTPIDGSALSTFHSIFQDRPLKQGNFIFLTWLDTSKMQVGISSDGLPSGVDATIESENVTFALYDVFFGNAPVSPSLKASVANGLSTSLK
Dimocarpus longan	Eudicots	D.long004655	249	5.04	28062	cysk	Ⅳ	MWVAEWNGECPQNLFPSKEWRKVNANCPNSEMPYNFMQSIMASEVVMVDEIPFPHQITTTKPLNLLGHGITDIEIHFLQIKFTAIGVYLDPEILGHLQQWKGKPGTKLAEDDDFFEALIAAPGEKFLRVVVIKEIKGSQYGVQLESAVRDRLAADDKYEEEEEEALEKVVEFFQSKYFKKNSVITFHFPATSATAEIVLSTEGKEDSKIKVENANVVEMIKKWYLGGTRGVSPTTITSLANTLSAELSK
Dimocarpus longan	Eudicots	D.long004984	244	5.31	26601.5	cysk	Ⅰ	MSPNVTEVQVENVTFSPSVKPPGSTKLHFLGGAGERGLEIQGKFIKFTAIGVYLEDVAVSWLAVKWKGKTAEELTESVEFFRDIVTGPFEKFMKVTMILPLTGQQYSEKVTENCIAFWKSIGIYTDAEARATEKFTKIFKDETFPPGTSILFTQSPHGSLTISFSKDGTIPEVGNAVIENKLLSEAILESMIGKHGVSPPAKKSLAARLSILLNDKEPEGGEAEAEKCVKEDKAVELGNDIKVA
Durio zibethinus	Eudicots	gene-LOC111275988	278	9.45	29949.5	chlo	Ⅲ	MMGGLGSISTPMCISSTFPSKLQNPNPRKLSHPFLSFHKSHSLSLSSRFSPQNNKVTGTLFILKASSSVGTADYTEEPTTKVKFQTSLSLPGHSSSLSLLGTGYREKVFAIIGVKVYAAGLYVNQSILSKLDAWKGRSAAQIQDDFSLFKSIFEVPLEKSLQIVLVRDVDGKTFWDALDEAISPRIKKPTPVDESALSTFRSIFQGRPLNKGTFIFLIWPDPSKMLVAVSADGLPTRIDATIESANVGSALFDVFFGDAPVSPSLKTSVAGGLAAVLK
Durio zibethinus	Eudicots	gene-LOC111314230	287	9.5	31576.3	chlo	Ⅲ	MRSLRFPFLFSQPTNLPGTPRNTTPRRFSATFAAAAAAVGVAAVAGVAVVSQNPKHPFLQNAANFLFPNHSSPLWGSLSLADGSAPVVEPKSGVSFPPVLGNSLRLLGVGLRKKSILGLKNIDVYAFGVYANGDDVKKFLSEKYGNLSASELKDNKDFNNDLMEADICMTVRLQIVYRKLSIRAIRSTYEESVGSRLQKFGGSDNKELLQRFTCQFKDEYKVPRGSVIDLSKERGHILKTIIDGKEVGSIQSKLLCRSILDLYIGEDPFDRRTKEDVEVNAASFLLK
Durio zibethinus	Eudicots	gene-LOC111285480	436	8.67	48527.9	nucl	Ⅲ	MRNNWLFFMDLDGGGSPYIFPMEPFVSNGLGAHLFSHFSSLVDSSLYHSKHLYVPGSLAFREAFSCMSKFAGVVLFWFSSMSTSNLSRDISAGNQRGLKSGRPSPLSQVKHIASCKNNLAGFHFASESSGKSFTPLVFGKISSYAMRHLFGEAEALQSFPLLSLAAALIPPFDNLSSKVLAVPLDNTEVQMQEHMDRRPCEVGCQGCGSLSFLDLNWTRNAVEPRTGIEFPTILDNILDRKHNSSLASEVLVGTGSRTMKIIKIKSLKVYAFGFYIHPYSVCQKLGAKYASIPVGELNKHNDFYQDLLREDIGMTVRLVVNCNGMKINTVRDAFEKSLRARLVKTNPDTDYHCLSTFGSYFTQDIPLPAGTIIDFQQTADGQLITKMKEIFVQLEVTRL…
Durio zibethinus	Eudicots	gene-LOC111294608	209	4.9	23331.7	cyto	Ⅳ	MTTEMVMVDEIPFPPQITTIKPLSLFGHGITDIEIHFLQIKFTAIGVYLEPEVVGHLQQWKGKPGNVLAEDDDFFEALINAPVEQFLRVVVIKEIKGSQYGVQLESAVRDRLAAVDKYEEEEEEALEKVVEFFQSKYFKKNSIVTYHFPGNSGTAEIAFTTEGKEDAKIKVENANVVEMIKKWYLGGTRGVSATTIASLANALSAELCK
Durio zibethinus	Eudicots	gene-LOC111309681	209	5.14	23287.7	cysk	Ⅳ	MGTEMVLVDEIPFPPHITTSKPLSLLGHGITDIEIHFLQIKFTAIGVYLEPEVVGHLQQWKGKPGNVLAEDDDFFEAVVNAPVEKFLRVVVIKEIKGSQYGVQLESAVRDRLAAVDKYEEEEEEALEKVVEFFQSKYFKKHSIITYHFPANSGTAEIAFTTEGKEESKIKVENANVVEMIKKWYLGGTRGVSATTITSLANALSGELCK
Durio zibethinus	Eudicots	gene-LOC111309827	232	5.03	24957.5	cysk	Ⅰ	MSTSPSVTEIQVENVTFPPTIKPPGSTKTLFLGGAGERGLEIQGKFIKFTTIGVYLEYNAVECLAVKWKDKSADELTESVEFFRDIVTGAFEKFIRVTMILPLTGQQYSEKVAENCVAIWKSLGLYTDAEAKAIEKFIEVFKDDNFPPGSSILFTLSAQGSLTIGFSKDGSVPEVGTAVIENKLLANSVLESIVGKNGVSPVAKQSLASRLSALFNDCGEKAAADNGKPESK
Erythranthe guttata	Eudicots	gene-MIMGU_mgv1a007200mg	415	8.23	46231.1	nucl	Ⅲ	MGNDRMFFIDPDGGSSGIFPMDPLLPHSYITSLVDNSRFLYIPGSLVLQDAFNCMSKFAGALVLWLGSGGSNSRINRRLSGGSHSNCSVKHISSVRHDLTGFFLKSKHRTKWQIPVVLVNLSNLAMKHMCKEAERLPSFHMLSLAAALVPPITNISSNFLAVPLEHSSVEAQKCMDQRPCEIENRGSGPRNDLPIQHLAYAKSIEPRTGVEFPTMLDYTMSGESDSGFTPEVLVGTGSRTMTIIRIKSLKVYAFGFYVHPFDVCEKLGQKYSSIPEYELNKRQDFYQDLLREDINMTVRLVVSCNGIKINTVKDAFEKSLRARLTRTNPNADFSCLQTFGSMFSQDIPLHVGTTINFRRTADGQLITEIGGNNIGAVQSKDLCRAFFDMYIGDIPICEQ…
Erythranthe guttata	Eudicots	gene-MIMGU_mgv1a010602mg	307	7.68	33524.2	chlo	Ⅲ	MVSFRFPFLFSQPPRPPLSATADVSSRSFSATTTAALSVAAALSVAGAGVALSQNSDNPFLQWALNLLASNRNGFNPMWGSLSLTANSSPVTESRTGTSFPAVLKDSQRLLGIGLRRKAVLGLKNIDVYAYGNPSDQIGHEIELWAFSLLISDLIKIGVYADDSDVKKFLSEKKGDLSDDLMESDVSMTIRLQIVYGRLSIRSVRSAFQESVGSRLNKFGGGSDNKELLQRFTSQFKDEYKIPKGSIIDLCRERGYVLRTMIDGEEVGSIQSKVLCRSILDLYIGNESFDSKAKEDVELNLASLLGK
Erythranthe guttata	Eudicots	gene-MIMGU_mgv1a011568mg	277	5.02	30576.3	cyto	Ⅲ	MPTTVNEVAEKTEMLELDPKSGVALKPTTTKDEINETAPDELTDKVTEADETINKTAPTEDKADQKEEPAAAAVKDEDIPVEVEPKTGISFPVKLRDGKQLTAVGLRKKSMLGIGIKIYGFGIYAENEKLKDILLRTKFEKEPTKATKEMYQVVIDSDVGMMVRLVIVYSSLTMSMVRKSFDEGLGASIKKLTGGKNEQITKMIMGEASDEIKLTPGSVIEISRLPGYTLQTKVKGEIVSTVQSELLCRAYIYMYLGEDPFDKEAKEKFGASMLSLF
Erythranthe guttata	Eudicots	gene-MIMGU_mgv1a024098mg	365	4.92	40216	cysk	Ⅳ	MMAAVGQMWKGKEAVWMAAMSPDLTAETVAMSPNPTAETRVGGRKGFYMFLMSPSTTRSLDPAARTIIFQSSSELAPNEYDNDDNTEASLCEDGRGGDGGVRDVLLGTTNGCDASIFLIKPRGQLRAIKPNMHVEEWFFVFATHPNFPIRIKPTMCTKAESVMVDEVPFPSQITTTKTLPLLANGITDIEIHFLQIKFTAIGVYLDPEIVTHLIKWKGKSAADLAKDDDFFEAIISAPVEKLIRVVVIKEIKGSQFGVQIESAVRDRLAEVDKFEEEEEEALEQLVDFFQSKYFKTDSVLTFYFPTTSPTAEIVVAIEGKEESKIEVKNGNVAEMIKKWYLGGSSGVSSTTISSLANALSLQLSK
Eucalyptus grandis	Eudicots	EUGRSUZ_C00737	202	9.11	22723.4	chlo	Ⅲ	MILDSIPAGERNSNLNSKILVGTGSRSMKIIKIKSLKLYAFGFYIHPYSVCKKLGTKYSSMPISEVNKCQTFYEDLLREDINMTVRLVVNCNGMKFNTVRDAFEKSIRARLLKTNPNTDYHCLSKFGSIFTRDVPLPMGTTIDFHRTADGNLITEIGGNKIGSVQSRDLCRAFFDMYIGDLPVSELAKDEIGKNVADIIMRC
Eucalyptus grandis	Eudicots	EUGRSUZ_F01378	286	9.46	30645.8	chlo	Ⅲ	MQGVGALSSPTCVSPSLPSSSWNHLNPCNIFLGRRNSVPTPNQNQSPTKRHQSLSLSLRRQYTSFTAKAAAASSSSVGSESYAEEPATRVKFQTPLTLPGCSTSLTLVGTGYREKVFAIIGVKVYAAGLYINPSIFSKLDAWKGKSAADIQENRSLFNSIFQAPLEKSLQIVLVRDVDGKTFWDALDDAISPRIKSLTPVDQSALSTFRSIFQGRPLKKGTSIFLTWLDSSKMLVSVSSDGLPSGTDATIESQNVTFALFDVFLGDASVSPSLKASVANGLATILK
Eucalyptus grandis	Eudicots	EUGRSUZ_I01736	257	7.76	28429.7	cyto	Ⅲ	MASTAGSKVESKNDVASGDGVEVPGAKREEKVGVEVEPRTGVSFPVRLEDGKQLNSVGLRKKSMLGVGLKIYGFGEYILSNMPEYAQQHLHVALARFFHNSGIYADNEKLRDLLKSEFREAPATPTKEMYQKVIDSDVGMTVRMVIVFSGLTMSMIRKNVGESLGGAIKKLTGGNKHEDLTNKVLDESSDDIKLTSGSVMEISRLPGYTYQIKVTDKVVSKIQSELLCRAHIYTYLGDNTFDMEAREKFGMSMLKLF
Eucalyptus grandis	Eudicots	EUGRSUZ_K03363	289	9.37	31691.3	chlo	Ⅲ	MVSLRFPFSFSQPPRRPRLPRSSSPSALSFAVAAASVAAGAAATVAAGIAASRDPQRPLLESARDFLVSRSSSLPLWGSLSLAENSPPVVESKTGVSFPSVVGGSRQLLGVGLRRKSVLGLKNIDVYAFGVYADDKDINKLLKEKYGKLSISELKESNEVSEDLMESDICVTVRLQIVYGRLSIKSVRSAFEESVGNRLKKFSPEDNKELLQRFTSQFKDEFKIPRGSVIDLSRDRGHVLRTTIDGKEVGSIESKLLCRSILDLYIGDDPLDRQAREDVKLNLASFLEK
Eucalyptus grandis	Eudicots	EUGRSUZ_F03816	243	5.07	25898.6	cyto	Ⅰ	MAPPPSVPVSEVQVESVKFPPSIKPPGSAKILFLGGAGARGLEIQGKFIKFTAIGVYLEDAALPSLAAKWSGKSAEELADSVEFFRDVVTGPFEKFSRVTMILPLTGAQYAEKVTENCVKYWQSVGTYTDAEAVAVEKFREVFKDQSFPPGASILFTLSPNGSLTIALSEDGSVPEASNTVIENRQLTEAIFESMIGKHGVSPEAKTSLASRISELLKDCEKKADEVDKIAAPKAAAAKVDVA
Eucalyptus grandis	Eudicots	EUGRSUZ_G03138	209	5.22	23250.6	cysk	Ⅳ	MGSEMVMVDEFPFPSQITTTKPLSLLGHGITDMEIHFLQIKFTAIGVYLDPEIVGHLKQWKGKPGKVLAEDDDFFDAVASAPVEKFFRIVVIKEIKGSQYGGLLEGAVRDRLAAEDKYEEEEEAALEKVVEFFQSKYCKSKSVITFHFPATSNTAEITFSTEGKEDSKMVVDNGNVVHMIKKWYLGGTRGVSETTITSLANTLSEKLSK
Eucalyptus grandis	Eudicots	EUGRSUZ_J01152	238	5.18	25944.3	cysk	Ⅱ	MSPLMVPTVSEVQVESFVFPPTAKPPGSGNTLFLSGAGVRGLEVDGKYVKYTAIGVYLEATAVPILATKWKGKTADELRDSIEFFRDVITGPFEKLTQVSFITLLTGPQYTNKVTENCIAFWNCNGGYKQEEAEAIDELIEVFKDQTFPPGSSIFFTHLTNGSYVISFSDHNRIPEIGNAVIDNNELAGTVLETIVGKNGVSPAARHSLGCRLAQLMKESIQRNDKDGTNGKSEHFSS
Eucalyptus grandis	Eudicots	EUGRSUZ_J01153	169	5.46	18560.2	cyto	Ⅴ	MSPSVVPPVGEIQVECFVFPPTVKPPGSGNTLFLSGAGVRGLEVDGKYVKYTAIGVYLEAKAVPILAAKWKGKTADELRDSIDFFRDVVTGPFEKLTQVSFITQLTGQQYTNKVTENCIAFWKSNGGYKQEEAEGIDKFIEVFKDQTFPPGSSIFFTHLTNGSYVVSIF
Eucommia ulmoides	Eudicots	EVM20prediction20Chr1.1755	280	6.29	30689.5	cyto	Ⅲ	MATTVESVTSKTQAIEINPKAAMDLKPEPLKEEEKANGTVVNGNGVTEKENGSEGKHVNGKKIEEEKAVEGKDANGEEKKEEVPVEVEPKTGVSFPVRLEDGKQLKAVGLRKKSMLGMGIKIYAFGIYADHEKLGDLLRSKIGKAPAKPTKEMYQMIVDSDIGMVVRMVIVFSSLTMNMVRKNFDEGLGASIRKLTGGKNDELAKKIMGEASDDIKLTSGSIIEISRLPGFILQTKVMGNMVSKVESELLCRAYVYMYLGEDPFDKEAKEKFGMSSLSLF
Eucommia ulmoides	Eudicots	EVM20prediction20Chr14.2380	283	9.38	30689.3	chlo	Ⅲ	MVSLRFPFLFSPPAKPPVVTTSNVASRSFSTAAVACSVAVAVAGGGIAAGIATPENPSKTFLQNALNLLLSRFSPNANHSIPMWCSLSLADNSSTVTESKTGFTFPSVLKDTQRLLGVGLRKKSLLGLKNIDVYAFGVYAGDGDVKKLLSEKKQEITTEALMESDINLTVRLQIVYGRLSIRSVRSAFEESVGSRLQKFGGSDNKELLQRFTSQFKDEYKIPRGSIIDLSRERGHVLRTIIDGKEVGSIESKVLCRSVLDLYIGNDPFDPKAKKDVEASLLPS
Eucommia ulmoides	Eudicots	EVM20prediction20Chr2.430	291	9.39	31193.7	chlo	Ⅲ	MLGIGAISTPIGLTTPAISRFCNSDSRISYAGRIAPPNSVAIKNKTLNFSSKFPPHFSLKNDSIVHRRFSSKAAAAAPSSVEWTEQTVEEPATNVKFSTSLSLPGCQSSLSLLGTGFREKVFVIVGVKVYAAGLYVNQSILTKLDTWKGRSASEVQNDAALFDTIFHAPLEKSLHIVLVRDVDGKTFWEALDEAISRRIKSPASVDESALSTFRAIFEGRPLRNATSIFLTWPDTTKMLVSLSSEGKPSGVDATIESKNVAAALFDVFLGDKPVSPSLKASVASGLAKALK
Eucommia ulmoides	Eudicots	EVM20prediction20Chr8.1103	413	7.16	45928.2	cysk	Ⅲ	MDLNGGSSDIFPMDPHNFGGNFLSQMINFIVNNSFYHSETLFVPGSKAIQDAFNCLSKFSLLFWVASGSNSNINSKVTRDLHGSNPRCSKPPPRLNHAASLRQNFTAFCCDSGSEGKFTVPWIFNKISSFTLGPLFKEAERLQSFPVLSLAAALVPPFCNMSPNVAAVPLENNAIEAHRWVNQRPCDVEHRGHSDLSFLNSSWTRVEPITGIEFPTILDDSISGENNSEVLVGTGSRTMTIIRIKSVKVYAFGFYVHPYDVCAKLGPKYASIPVSELNKCHDFFEDLLRGDINMSVRLVVSCNGIKINTVRDAFEKSLRARLMKTNPDTDYHCLKTFDSIFSQDISLRTGTTIDFRRTADGHLITEIGGNHIGTVQSKDLCRAFFDMYIGDIPVSKQTK…
Eucommia ulmoides	Eudicots	EVM20prediction20Chr12.1151	259	4.81	27634.3	cyto	Ⅰ	MALSPSVTEIQVDSRVFSPTVKPPGIEKAFFLAGAGVRGLDIQGNFVKFTAIGVYLEDDAVTSLSGKWKGKTAEELTESVEFFTDIVTGPFGKFTQVTIILPLTGKQYSEKVAENCVASWKATGTYTDAGGKAVEKFLDVFKDQTFPPGSSILFTTSPLGSLTISFTKDGSFPEIGHVEIESKQLSEALLDSIIGKNGVSPAAKKSIATRISDLLSQYADKTTKNEIVETNTKDVSAETTMVLENGGVEDVGQVKNGDI
Eucommia ulmoides	Eudicots	EVM20prediction20Chr12.493	209	4.93	23263.6	cysk	Ⅳ	MGSKMVMVDEIPFPPEINTTKPLSLLGHGITDIEIHFLQIKFTAIGVYIDPQVVTHLEKWKGKTGNELAQDDDFFEALVSAPVENFVRVVVIKEIKGSQYGVQLENAVRDRLAAVDLYEDEEEAALEQVIEFFQSKYFKKDSIITFSFAADSNTAEIGFTSEGKEESKMKVENGNVVKMMKKWYLGGTRGVSPTTISSLATTLSTLLSK
Euphorbia lathyris	Eudicots	Casp02187	291	9.38	32018.8	chlo	Ⅲ	MVSLRFPFLFSQPKNHPTAISRTSNTQPFRVTALVACAIAAGAATFSSIASTQKSTNPKHSFVENALNLLLPNHSLLPWGSLSLADASSPVVESKTGASFPSVILESRRLLGIGLRKKSVLGLKNIDVYAFGVYADDNDVRNVLGEKYGKLSISELKKSKVFKDDLIEGDIPMTVRLQIVYSKLSIRSVRNAFEESVGSRLAKFGGPDNKELLQRFTSLFKDEYKIPRGSVIELSREQGHVLRTTIDGKEVGSIQSKLLCRSILDLYVGEDPFDRKAKEEIESSLASLLEK
Euphorbia lathyris	Eudicots	Casp02708	278	6.2	29978.1	chlo	Ⅲ	MQVATISSTLVSPNSTLNFSCESPHLLMPFCKTNSFSPLSSFPSFRNHHPVYLTHLNFKASSSSSSPAVGSTDYVEEPTTKVKFLTSLSLPGCSSSLALLGTGYREKVFAIIGVKVYAAGLYANESMLSTLTCWKGKSASELQQNPALFSTIFQASAEKSLQIVLVRDVDGKTFWDALDDAVSPRIEGPTPVDESALSTFRSIFEGQPLKKGTFIFLTWLDSSRMLICISSDGMPSSVDATIESKNVSFALFDVFFGDATVSPSLKASVSHGIATYLK
Euphorbia lathyris	Eudicots	Casp15914	211	5.41	22978.5	chlo	Ⅰ	MASAVTTPITVETVSFSPAVKPPASNKSLFLAGAGARGMEIEGKFVKFTAIGVYLEEEAVPLLAVKWKGKNAEELTDSVEFFREIVTGPFEKFVRVTMILPLSGQQYSEKVSENCVAIWKSMGIYSEAEAKAIDKFLDLFKDEKFPPGSSILFTLLPHGSLAITFWKEGSMPETENGVIENKLLSEAVLESIIGKHGVSPEARSSIASRRS
Euphorbia lathyris	Eudicots	Casp23127	240	6.77	26346.7	chlo	Ⅲ	MANVVAKDQTPAAEGAKATTVEEVEEEIKTNGKDAQLMTKKEEVEPKTGVPFPVKLNDGKQQLLSVGLRKKSMLGLGIKIYAFGIYADIDKLNHLLNLKIGKAPPKPTKEMYQAVIDSDSPMLVRLVIVFSSLTMNMVKKNFDEGLGASMKKLTTGGKKNDELANKVMGQASDEIKLTSGSVIEISRLPGYVLQTKVMDEVVSKVESELLCRAYIHMYLGDDPFDKDAKENFGMSLLSLF
Euphorbia lathyris	Eudicots	Casp14757	202	4.73	22660.8	chlo	Ⅳ	MVDEVSFPPQITASKPLSLMGSGITDIEIHFLQIKFTAIGVFLDPEILSNLQKWKGTRGNQLVEDDEFFEALIAGPEEKLVRVVIIKEIKGSQYGVQLESSVRERLAEVDKYEEDEEEELEKLVQFFQSKYFKKDSVITFHFPPNSPTLEIGFATEGKEESGIKLENANVVEMIKKWYLGGSRAISPSTISSLANNISAQLS
Eutrema salsugineum	Eudicots	EUTSA_v10006140mg	286	8.94	31251.7	chlo	Ⅲ	MVSFRFPFSFSQPSLPKPPRATSSYRFPVSVIAATVTVGAAAAGAAIAASRDHRHPILEWVISSQRSSLLPWGSITLAESSSESVVEPKTGFSFPATIGDSRRLLGVGLRKKSLLGLKNIDIYAFGVYADCDDVKKLVGQKYANLPASELRGNKAFMDDLMEADIKMTVRLQIVYSKLTIRSVRNAFQESVGNRLKKFGGLDNDDLLQSFTSLFKDEYKIPTSSTIDLTQNPGHVLGVAIEGNHVGSVKSKLLCRSILDLYIGEEPFDKNAREDFLDNVASLASDK
Eutrema salsugineum	Eudicots	EUTSA_v10011696mg	295	9.15	31470	chlo	Ⅲ	MDGVLAAVPSVVCGVSLHSSCRNKVNAVSRLHFQGSSLRPVSMLQTENCVSSLSIYPSPKRHSLRRKRHCGEISRCIVKSAASSAGNVDEYAQESATSVKFQRTVTLPGCSSPLSLLGTGFREKKFAIIGVKVYAAGLYVNESILSGLSAWKGRSSDEIQIDSSLFSSIFQAQAAKSLQIVLVRDVDGKTFWDALDEAISPRIKSQSSDDKTALSTFSGIFQNRPLNKGSVILLTWISPSKMLVSVSSGGLPTDVDAAIESVNVTSALFDVFFGDSPVSPTLKSSVANQLAMSLV
Eutrema salsugineum	Eudicots	EUTSA_v10004922mg	206	9.74	22531.4	extr	Ⅰ	MPLPSVTPIHVGSFTFPPAITSPASSKKLFLGGAGKFVIVTVIGVYLEALAVPSLSVKWKGKNEKELTESISFFRQIITGVFEKFVRVTMKVNLTGTQYSEKVAEYCEEILKSSGKYTKTETKAIDKFLKVFKDQDFPPGSSILFAICPKGSLTIAFSKDEKVPRSRNAVIKNKLLGEAIIESMIGKNGVSPETKGISNARFKRSS
Eutrema salsugineum	Eudicots	EUTSA_v10010658mg	253	5.3	27360.3	chlo	Ⅰ	MSSSACPSPLPSVTKLQVDSVTFPPSVNSPASSNPLFLGGAGVRGLDIHGKFVIFTVIGVYLDAASLPSLSVKWKGKTTEELTESVPFFREIVTGAFEKFIKVTMKLPLTGQQYSEKVTENCVAIWKSLGIYTDCEAKAVERFLEVFKDQNFLPGASILFALSHNGSLTVAFSKDDSIPETGKAVIENKLLAEAVLESIIGKKGVSPGTRLSLAERLAQLMKKNKVEEEEEATRTDQEEATDVSLGDKLAKEN
Eutrema salsugineum	Eudicots	EUTSA_v10014675mg	209	4.78	23290.5	cyto	Ⅳ	MGTEMVMVHEVPFPPQIITSKPLSLLGQGITDIEIHFLQVKFTAIGVYLDHSDVKTNLENWKGKTGKDLAGDDDFFDALASAEVEKVIRVVVIKEIKGSQYGVQLENAVRDRLAAEDKYEEEEETELEKVVGFFQSKYFKTHSIITYQFSAKDGTCEIAFETEGKEEEKLKVENANVVGMMQKWYLSASRGVSPSTIVSLADSLSAVLT
Eutrema salsugineum	Eudicots	EUTSA_v10001976mg	476	8.98	53122.2	chlo	Ⅲ	MISKLFTIAQEITFTLALESKRASSISNYQRIQDMENLPGFPSVGIDLGSTLAVLEKLIMVIILFFFDFSCRTFGTIISGFFKAMDSNGGNVLPTRSFLANGLFSQLHIPGRFAFEAFSCISKFTGALLCWFSNGNNLQKREITNYQCSLSCDDSSKRINSYPTFSVFRFHYGSKEITPGFFGNISKSTILHFVNEAERLHSYSVLSLAVSLIPFLHNMTMNGLALPLGSNDVKLPENIEHRTYQVGREEYSALTFQKLDWKRQTVEPRTGIEFPMLLKKNASGLTSENPLSSFASNWKFCALDVHPSSVCQKLGPKYASIPASKLDKCDDLYKDLLREDIVMSVRLVVNYSGLKINTVRDAFEKSLRARLVKANPKTNFHCLNDFGSFFTQDIPIPAG…
Fagopyrum esculentum	Eudicots	EVM_prediction_Fe1.4858	289	9.2	31641.9	chlo	Ⅲ	MVSTRFPFSFSQPPSNSSNHRSFSTVAVRCTIAAVAAATGVAVVATNQSSKIREKALTFILDRVPQSNSSPFWASLSLSENSGSSSSSVIESKTGVSFPSIINNSHKLLGIGLRRKSILGLKNIDVYAFGVYADDIDVKKCHDEKYGKLSASALEKNEDLSKHLLEADVSMTVRLQIVYGKLSIRSVRSAFEESVGSRLQKFGGSDNKELLQRFTSLFKDEYKIPRGSVIELSREQGHVLHTKIDGTKVGSIQSKLLCKSVFDLYIGDDPFDHKAKEDVANQLAAFLDK
Fagopyrum esculentum	Eudicots	EVM_prediction_Fe3.1672	421	9.07	47009.3	nucl	Ⅲ	MRNNWFFLMNMDGAFPHIPSDPLIPNTLAPHIFSILASFLEKSNDAVPSSLALRESFSWFSKFAGALVIWCSGSSNSNMRGKSLDNDSYRPGRYTPFRQVKTFTSCNRSLIGFNFNWPSKKKSIVQRASSFSIRHHFRIPGKLQSLPVLSLGVALVPPFDNISSNFLAIPLENVDLKMHGCFDQRCCEVEGRGYSKILFPDLNWGENAVEPRTGIEFPTFLSSMLPGKNESPSSSEVLVGTGFKTMTIIKIKSLRVYAFGVYISPSSMCEKLGPKYASIPAADLKKCKKFYKDLLREDISMTIRLVVNFNGMKVNTVRDAFEKSLRARLVKANPETDYKCLNTFGSCFTQDIPLPVGTIIDIKRTANGQLITEIGGNQLGVVESQDLCRAFFDMYIGDY…
Fagopyrum esculentum	Eudicots	EVM_prediction_Fe1.624	224	5.33	24497	chlo	Ⅳ	MSRGFHDSSLSKVISSAVGTDVIVEEVVIPQEFSYTKPLPRLAHGVTEIEIHFLHIIHTAIGVYAEPSVASHLQKWKGKSGKELAEDDDFFAALAAAPVESVIWVAVIKEIKASQFGTQLEGKVRDRLVEADKFEDEEEEALEKVAAFFPTKYLKKGDAFIFKFPASGHAEIELVVGGKVDAKMTVENANVSETIKKWYLGGTRGISPTLVENVANNLSAELAK
Fagopyrum esculentum	Eudicots	EVM_prediction_Fe1.6811	126	5.17	14192.4	mito	Ⅰ	MIRLLLPSPVRVRLLAAVSHLFHGVPSASLDGCDFEHWLVVVENPDEKATRDEIIASYIETLAKVVRRVWEALEIAFEKHDVILEAYVVVIENEPFSQAVLESIIGKDRVSPAARESLTARLYQQS
Fagopyrum esculentum	Eudicots	EVM_prediction_Fe2.12311	185	5.01	20114.2	cyto	Ⅴ	MASSIIVSSVAVEDFVFPPSVRPPATEKSFFLGGAGVRGMTIEGKFITFSAIGIYFEETAVASLADKWNGKSATELTESVEFFRDVVTGPFEIFMQITLLKHLTGAQYSAKVAENCVAICKALGTYSEAEEKAVEKFMEIFEEHNFPPGTSILFKQIPCGILLIAFGKHNFIPEADVVAKGNVPF
Fagopyrum esculentum	Eudicots	EVM_prediction_Fe3.10426	211	8.69	23294.9	nucl	Ⅰ	MERPRKDFLTGSVAFRPGRRPPLVPSPDLPPRSAGRRPSCTLPPPLSTVASSCRRRLLPPPVAVPSSFLIPFLFFHSGNHGSRSEDLLHITLVKNLTSAQYSAKVAENCVAICKAIGTYFEAKEKVVEKFMEIFKEENFSHETSLLFKQCPPKSLANLNFACGTLEIVFGKHDIIPEAYVGVIENEPFPQAVLESIIWKDSSSGRQGELGC
Fagopyrum esculentum	Eudicots	EVM_prediction_Fe4.5584	100	4.86	10870.5	chlo	Ⅰ	MEIFKEENFPPGTSILFKQCPPKSLGDLNFACGTLEIAFGKHDVILEACVFVIENVPFSQAVLESIIGKDGVSTAVRESLAARNSLKNIIQTNKEDVISS
Fagopyrum esculentum	Eudicots	EVM_prediction_Fe5.14515	240	4.97	25791.5	cyto	Ⅰ	MASSITVSSVAVEDFVFPPYVRPPATEKSFFLGGAGVRGLTIEGKFITFSAIGIYFEETAVASLADKWKGKSATELTESVEFFRDVVTGPFEILMQITLVKHLTGAQYSAKVAENCVAICKAIGTYSEAEEKAVEKFMEIFKEENFPPGTSVLFKQCPPKSLANLKFACGTLEIAFGKHDVIPEADVAVIENGPFSQAVLESIIGTDGVSPATRESLAARLHQLLNPSNGEAQTKEIASI
Fagopyrum esculentum	Eudicots	EVM_prediction_Fe5.14516	256	5.24	27575.5	cyto	Ⅰ	MASSITVSSIAIEDFVFPPSVRPPATEKSFFLGGAGVRGLTIQGTFISFTAIGIYFEETAVASLADKWKGKSATELAESVEFFRDVVTGQFEKFIQITMLKPLTGAQYSEKVSENCVAIWKAIGIYSEAEEKAIEKFTEIFKEQNFPPGTSILFKQCAPKSLRIAFGKHDAIPEADVAVIENGPLSQSVLESIIGKNGVSPAARESLAVRLHELLNPTKVANGEAEIKVANGEAKAETKVANGKAETKENGVEIKE
Ficus carica	Eudicots	FCD_00000702	291	9.04	31956.3	chlo	Ⅲ	MVSMRFPFSFSQPPKPPHIPSSTSRSFNAAAAAAGVSVAVAAVALAGVAVSSEDASKPRHQFLQDALNSFFSNRPLPLWGSLSLNDSGNSVVDSRTGVSFPSILAGSRRLLGVGIRKKNILGLKNIDVYAFGVYADNNDIRKLLGEKYGKLSSSEIVENKEFSDDLLENDISMTVRLQIIYSKLSIRSVRSAFEESVGSRLQKFGGSDNKELLQRFTSQFKDEYKIPRGSVIELARERGHVLRTTIDGKEVGSIESKLLCRSILDLYIGEESFDKQAKEDVELNLASLFQK
Ficus carica	Eudicots	FCD_00001810	289	5.34	31392.2	extr	Ⅲ	MATTTVDEVIAKTETIEIDPKTGVASKTQNGVEKENGVDALKEAANGNAGKDGVECENGAKAVQEPKKEEANGEKVEVNGDQVKEEKVEEVAVEVEPKTGVSFPVKLDDGKMLNCVGLRKKSMLGIGIKIYGFGVYADNEKLKDLLKSKIGKSLAKPTKEMYQLVINGDFGMMVRMVIVYSGLTMSMVRKSFDEGLGASVKKLTGGKKNEELSNKVMGQVSDDIKLTSGSVIEISRLPGYVLQAKVMGEVVSNVENELLCRAYIHMYFGDDPFDKEAKEKFGMSLLSLF
Ficus carica	Eudicots	FCD_00003821	425	9.13	48103.6	nucl	Ⅲ	MRNNWLWFMDLDGESPYIFPVDPLALHSFGIMCVRRFLCLWTILFTSFRHLSVPGSLAIEGAFNHITKLAGALLFVFSGRSSLNMMREIGGNSHGSKPRRFRYCSQVNHITSNRQNFKRFCFSFGSKGEFGMPVLFGKISCFVSKLLHREAKRLQSHSILSLAAALIPPFDNLSKVLGGSLDSTDVMVQRPCEVARKGYAGLYFPELDWRRHEVEPRTGIEFPMILDNVLAGENNSNLCSELLVGTGSRAMTIVYLKSLKVYAFGFYVHPPSVCEKLGPKQDIDMTVRLVVSCNGLKINTVKDAFEKSLRTRLLKANPETDFQCVRTFGSCFTQDIPLPAGTTIDFRRTADGQLITERAFFSMYIGDIPVSEQTKEEIGRNVANIVRRYDEDELPRLLH…
Ficus carica	Eudicots	FCD_00011569	238	6.01	25982.8	nucl	Ⅰ	MSSMTLTGVQVEKAAFPPTVTPPGSAKTLFLGGAGVRGMEIQGKFVKFTAIGVYLESNAVTWLAGKWKGKSADELTDSVQFFRDIVTGPFEKFTRITMILPLTGKIYSEKVAENCEAIWKSLGIYTETEEKALEKFLQVFKDQNLLPGSSVLFTQSSSGSLTISFSKDESIPEKENDVIENKLLSEAILESIIGKHGVSPETRRSLASSLAELLIDQNKIPHHLPYGEKKMSSVGGNM
Ficus carica	Eudicots	FCD_00011572	257	6.46	28143.5	nucl	Ⅰ	MSPMTLTGVQVEKAAFPPTVTPPGSAKTLFLGGAGVRGMEIQGKFVKFTAIGVYLESNAVTWLAGKWKGKSADELTDSVQFFRDIVTGPFEKFTRISMILPLTGKVYSEKVAENCEAIWKSLGIYTETEEKALEKFLQIFKDQNLLPGSSVLFTQSPSGSLMISFSKDESIPEKENAIIENKLLSEAILESIIGKHGVSPEARRSLASSLAELLIDQNKIPHHLPYGEKKMSSGGGNMQQGLQLIRESKFHTDMLSL
Ficus carica	Eudicots	FCD_00024760	289	9.3	31197.6	chlo	Ⅲ	MFGAEANCTPTWVQAQSPIASRNSISTKPRIYFLKKKPNPSVNLGKTQFSFALSSSTLHFTLQRSNTSHAHFSLNASSASEYMEEPATKVAFQTTLNLPGSSNSLSLLGTGFREKVFAIIGVKVYAAGLYVNPSVLSKLESYKGRSASEILVDSSIFSSIFQAPLEKSLQIVLVRDVDGKTFWDALDDAISPRIKSTTSIDEAALSTFRTTSFLLSSYRLYHRIFLIKKCRSLTLRVCVSSDGLIPSGVDATIESGNVASALFDVFLGDAPVSPSLKASVADGLATNLK
Ficus carica	Eudicots	FCD_00009939	230	4.9	25522.1	cyto	Ⅳ	MAENLGPKTGEFEGQLWGVVFVGSEVVLVDEIPFPREITTTKPLALLGHGITDIEIHFLQIKFTAIGVYLDTEVVKHLEQWKGKKGSDLAEDDDFFAALISAPVEKFVRIVVIKELKGAQYGVQIESALRDRLAADDKYEEEEEEALEKIVEFFQSKYLKKNSVITYHFPATSPATAEIVFSTEGKEDAKHKVDNVNVAETIKKWFLGGTSALSDRTISCLADTLSAKLA
Ficus carica	Eudicots	FCD_00011565	242	9.32	26913.9	chlo	Ⅴ	MSSMTITGVQVEKAAFPPTVTPPGSAKTLFLGGAGVRGMEIRGKFVKFTAIGVYLESNAVTWLAGKWEGKSADELTNSVQFFRDIVSGPFEKFTRITMILPLTGKVYSEKVAENCEAIWKSLGIYTETEEKALEKFLQIFKDQNLLPGSSVLFTQSPSRFLDVDHRKAWSFSGNEEKPGFKFSGIAHRSEQDSSPPALRREENVKGLEIQGKFVKFTAIGVYLEFNAVTWLAGKWKANRPRS
Ficus carica	Eudicots	FCD_00011567	203	9.3	22042.4	cyto	Ⅰ	MVAAASSLTPTRGRNRGISAIGGLVEDGIFVKYSVIGVYLAESSLPWLAVKWKGKTAKELVDFLKEYRQFEKFYRVTLVYPLTGSKFVEKVEANSIAIMKSAGVYGDAEMRATENFVELFQKENLPPKTGFSIIYTQSPAGSLPVRFSNDGSIPEEGNVIVNKALLEAVLDSIVGKNGVSPAAKRSLAERLSELFKAKANSVA
Ficus carica	Eudicots	FCD_00011570	163	5.48	18167	chlo	Ⅴ	MRGLEIQGKFVKFMAIGVYLELNAVTWLAGKWKGKSAEELNDSVEFYRDIVRLRSYSYNDYFAVDRATILGEGVEELPEEKAIEMFLQVFKDKNFPPGSFVLFTQSLSDSLMANSGAILELIIGKHGVSPDAKRSMASILAEVLMDQNKTHAVPSGEKKLLAV
Ficus carica	Eudicots	FCD_00011574	233	5.58	25497.4	chlo	Ⅰ	MPPMTLTGVQVETAAFAPAVTPPGSAKTLFLGGAGVRGLEIQGKFVKFTAIGVYLEFNAVTWLAGKWKGKSAEELNDSVEFYRDIVTGPFEKFTRITMILPLTGQQYSEKVSENCVAIWKSFGIYTEAEEKAIEMFLQVFKDKNFPPGSSVLFTQSPSGSLTISFSKDESIPEKWDVVIENRLLSEVILESIIGKHGVSPDAKRSMASILAELLMDQNKTHAVPSGEKKLLAV
Fragaria x ananassa	Eudicots	augustus_masked-Fvb2-2-processed-gene-17.18	421	8.91	46730.2	nucl	Ⅲ	MKNSWFGLGDFDDGSSYNFPLEPLILYSLRGNVFSHISSFRDNSLHHYRYFYGPGSLALEGAFNHISKFAGALLVMFSSGNSTNATQAMAGNLDGCEPGCSSSSARVKHVTSSRQKFKGFHFSFGPKGESNNPIDFGKISASVMQFLQREAETRYSYSLLSLATALVPPFGNLNFSSLVIPTRSSNMLAVSTSNTDIMDQRPCEVGRQGCAGLPFPNLDWRIHAVEPRTGIEFPMILDNILTAGNNSSLNSEVLVGTGSRTMTIIRIKSLKLYAFGFYIHPHSVCKKLGPKYASVSLDELNKRHDFYQDLLREDIDMTVRLVVSCNGMKVNTVRDAFEKSLRARLVKTNPETDFRCITTFGSKFTQDIPLPAGTTIDFQRTADGKLITKRAFFDMYLGD…
Fragaria x ananassa	Eudicots	maker-Fvb2-1-augustus-gene-152.44	290	9.01	31500.9	chlo	Ⅲ	MVSFRFPFSFSQPPNPTPPSSATSRPFSAAAAVTISAGAAAFAGVATVTHASSSADPTRPFLHNALNLLLANRSLPPWGSLFLNDTPASVVDSKSGVSFPSVLAGTRRLLGIGLRRKRILGLKNIDVYAYGIYADDKDVKKLLSKKYGKLSLSELQENKEYNDVLLETDIGVTVRLQIVYGKLSIGSVRSAFEESVGTRLQKFGGSDNQELLQRFTSQFKDEIKIPQGSIIDLSREPGYVLRTTIDGNDVGSIQSKVLCKSILDLYIGEEPFDKQAKEDVKLNLASVLQE
Fragaria x ananassa	Eudicots	maker-Fvb2-1-augustus-gene-204.31	459	9.18	51020.6	chlo	Ⅲ	MILNDKTFVIVALCRCIVSLSIDAINPICLLRNFLKANLGRSIGHRKSMKNNWFGLADFDDGSFYNFLLEPLILYSLRGNVFSHISSFMDNSLHHRRYFHGPGSLALEGAFNHISKFAGALLVMFSSGNSANATQAIAGNLDGCEPGCSSSSARVKHVTSSRQKFKGFHFSFGPKRESNNPIDFGKISASVMQFLQREAETRYSYSLLSLATALVPPFGNLSSNMLAVSTSNTDVMDQRPCEVGRQGCAGLPFPNLDWRIHAVEPRTGIEFPMVLDNILTAGNNSSLNSEVLVGTGSRTMTIIRIKSLKLYAFGFYIHPHSVCKKLGPKYASVSLDELNKRHDFYQDLLREDIDMTVRLVVSCNGMKVNTVRDAFEKSLRARLVKTNPETDFRCITTFG…
Fragaria x ananassa	Eudicots	maker-Fvb2-2-augustus-gene-58.52	292	9.01	31660.2	chlo	Ⅲ	MVSFRFPFSFSQPPKPTPTPPSSATPRPFSAAAALTIAAGAAAFAGVAAVTHASSSADPTRPFLHNALNLLLANRSLPPWGSLSLNDTPASVVDSKSGVSFPSVLAGTRRLLGIGLRRKRILGLKNIDVYAYGIYADDKDVKKLLSEKYGKLSLSELQENKEYNDVLLETDIGVTVRLQIVYGKLSIGSVRSAFEESVGTRLQKFGGSDNQELLQRFTSQFKDEIKIPRGSIIDLSREPGYVLRTTIDGNDVGSIQSKVLCKSILDLYIGEEPFDKQAKEDVKLNLASVLQE
Fragaria x ananassa	Eudicots	maker-Fvb2-3-snap-gene-95.52	205	5.22	22867.2	extr	Ⅲ	MFMHMKISVGICSSFRLLISVIGGGFFDSDRKIVGDNVAVLVSFRGIYADDKDIKKLLSEKYGKLSLSELQENKEYNDVLLETDIGVTVRLQIVYGKLSIGSVRSAFEESIGTRLQKFGGSDNQELLQRFTSQFKDEIKLPQGSIIDLSREPGYVLRTTIEGNDVGSIQSKVLCKSILDLYIGEEPFDKQAKEDVKLNLASVLQE
Fragaria x ananassa	Eudicots	maker-Fvb2-4-augustus-gene-175.44	290	8.49	31485.8	chlo	Ⅲ	MVSFRFPFSFSQPPNPTPPSSATSRPFSAAAAVTLSAGAAAFVGVATVTHASSSADPTRPFLHNALNLLLANRSLPPWGSLSLNDTPASVVDSKSGVSYPSVLAGTRRLLGIGLRRKRILGLKNIDVYAYGIYADDKDVKKLLSEKYGKLSLSELQENKEYNDVLLETDIGVTVRLQIVYGKLSIGSVRSAFEESVGTRLQKFGGSDNQELLQRFTSQFKDEIKIPQGSIIDLSREPGYVLRTTIDGNDVGSIQSKVLCKSILDLYIGEEPFDKQAKEDVKLNLASVLQE
Fragaria x ananassa	Eudicots	maker-Fvb3-1-snap-gene-221.62	285	6.75	30896.2	nucl	Ⅲ	MFEAEAICSPSLLQLPIPTRKFISSEPRIGFLTRISTPNVLLSQTHHQSCSLFSIQKDSRAQTRTSFPLNASSSSVESADYIEEPATNVRFQTSLSLPGCSSSLALLGTGYREKVFAIIGVKVYAAGLYVNQSILNNLNAWKGRSAAEIQKDPSLFSSLFQSPSEKSLQIILVRDVDGKTFWDALNDAISPRIKSPTPVDESALSTFRSTFEGQPLKKGTFIFLTWLQASKMVVSISSNGLPSSVDATIESENVSLALFDVFFGDTPVSPTLKASVATGLESVLK
Fragaria x ananassa	Eudicots	snap_masked-Fvb3-3-processed-gene-82.21	129	4.82	13865.9	cyto	Ⅲ	MLIITAPSEKSLQIILVRDVDGKTFWDALNDAISPRIKSPTPVDESALSTFRSTFEGQPLKKGTFIFLTWLQASKMLVSISSNGLPSSVDATIESENVSSALFDVFFGDTPVSPTLKASVATGLESVLK
Fragaria x ananassa	Eudicots	snap_masked-Fvb3-4-processed-gene-206.36	129	4.82	13881.9	cyto	Ⅲ	MLIITAPSEKSLQIILVRDVDGKTFWDALNDAISPRIKSPTLVDESALSTFRSTFEGQPLKKGTFIFLTWLQASKMLVSISSNGLPSSVDATIESENVSSALFDVFFGDTPVSPTLKASVATGLESVLK
Fragaria x ananassa	Eudicots	maker-Fvb7-1-snap-gene-266.63	212	4.86	23498.8	cyto	Ⅳ	MGAVGSEVVLVDEIPFPSVITTSKPLALLGHGITDIEIHFLQIKFTAIGVYLDPEIVGHLQKWKTKKGTELAEDDDFFDALISAPVEKFVRVVVIKEIKGSQYGVQLESSVRDRLAADDKYEEEEEEALEKIVEFFQSKYFKKDSIITFHFPATSPTAEIVFTAEGKEESKIKVENANVVETIQKWYLGGTRGVSPSTISCLANTLSAELAK
Fragaria x ananassa	Eudicots	maker-Fvb7-2-augustus-gene-221.49	237	5.45	25319	chlo	Ⅰ	MAQSVTGIQIGGTSFPPAVKPPGSGNTFFLGGAGARGMEIQGNFVKFTAIGVYLEGKAVPALAVKWKGKTAEELTESVEFFREIVTGPFEKFTQVTMILPLTGQQYSEKVSENCVAIWKKFGIYTDAEAKAIEKFIEVFKDQTFPPGASILFTQSPNGSLTIGFSKDGCIPEVGNAVIENKLLSESVLESIIGKQGVSPEARKSVATRLSELLKDSDHCVAGNGKVDECTKEAEVKA
Fragaria x ananassa	Eudicots	maker-Fvb7-2-augustus-gene-250.76	212	4.86	23512.8	cyto	Ⅳ	MGAVGSEVVLVDEIPFPSVITTSKPLALLGHGITDIEIHFLQIKFTAIGVYLDPEIVGHLQKWKTKKGTELAEDDDFFDALISAPVEKFLRVVVIKEIKGSQYGVQLESSVRDRLAADDKYEEEEEEALEKIVEFFQSKYFKKDSIITFHFPATSPTAEIVFTAEGKEESKIKVENANVVETIQKWYLGGTRGVSPSTISCLANTISAELAK
Fragaria x ananassa	Eudicots	maker-Fvb7-3-augustus-gene-53.54	212	4.86	23484.8	cysk	Ⅳ	MGAVGSEVVLVDEIPFPSVITTSKPLALLGHGITDIEIHFLQIKFTAIGVYLDPEIVGHLQKWKTKKGTELAEDDDFFDALISAPVEKFLRVVVIKEIKGSQYGVQLESSVRDRLAADDKYEEEEEEALEKIVEFFQSKYFKKDSIITFHFPATSPTAEIAFTAEGKEESKIKVENANVVETIQKWYLGGTRGVSPSTISCLANTLSAELAK
Fragaria x ananassa	Eudicots	maker-Fvb7-3-augustus-gene-78.40	237	5.3	25419.1	chlo	Ⅰ	MAQSVTGIQIGGTSFPPAVKPPGSGNTLFLGGSGVRGMEIQGNFVKFTAIGVYLEDKAVPALSVKWKGKTAEELTESVEFFREIVTGPFEKFTQVTMILPLTGQQYSEKVSENCVAIWKKFGIYTDAEAKAIEKFMEVFKDQTFPPGASILFTQSPNGSLTIGFSKDGSIPEVGNAVIENKLLSESVLESIIGKQGVSPEARKSVATRLSELLKESDHCVAGNGKVDECTKEAEVKA
Fragaria x ananassa	Eudicots	maker-Fvb7-4-augustus-gene-40.47	212	4.8	23558.8	cyto	Ⅳ	MGAVGSEVVLVDEIPFPSVITTSKPLALLGHGITDIEIHFLQIKFTAIGVYLDPETVGHLQKWKTKKGTELAEDDDFFDALISAPVEKFLRIVVIKEIKGSQYGVQLESSVRDRLAADDKYEEEEEEALEKIVEFFQSKYFKKDSIITFHFPATSPTAEIVFTAEGKEESKIKVENDNVVETIQKWYLGGTRGVSPSTISCLANTLSAELAK
Fragaria x ananassa	Eudicots	maker-Fvb7-4-snap-gene-70.27	429	6.48	48907.6	nucl	Ⅴ	MDLKKPTQPANRKRKTKTKQQSMRGCDATRDSKRRYSLSTITGIQIGGTSFPPAVKPPGSGNTFFLGGAGARGMEIQGNFVKFTAIGVYLEGKAVPALAVKWKGKTAEELTESVEFFREIRMTYRPMDMVEVRLDGGQGHRYSTWTPAQFALNLKGRIDQFDIRHGASTMNNCLVQYWRKQNDGWSGVYVADNQIRPCPPQHEEIEFKWLGMVDEFVDNSWWVGTITDVRADNYMVTIKLTNEQKECNHSQLRRHCEWIDGKWEFHMHYCSSGFVLLMGMWDDAHAFYWRYKGPKVEADSSKVEDKGVKSEADIADLKVVPPSMVKEEMNLTMKVVPPCKLSQMHISSHQVRQIGMKSERDEDEAIKSEADNAAGLKVVPPWMVKKEMNLTMEQPGKLS…
Glycine max	Eudicots	gene-GLYMA_03G154600v4	267	8.67	29652.9	chlo	Ⅲ	MSSMLRFPFSFLQPQRPQFPRPFTAFAAAAAVSSSDRSFLRNALNSFFSVNPSMPLLGSLSLADSGVCVVEAKTGTSFPSILDSSQKLCGIGLRKKNVLGLKNIDVYAFGVYATDEDIKRHLSEKYGKLSASELQGNKEFTEDLMESDISMTIRLQVVYGRLSIRSVRSAFEVSVGSKLQKFGGSDNKELLQRFTSQFKDEFKIPRGSVIHLSRDKGHVLRTSIDGQEVGSIQSKLLCKSILDLYFGEEPFDNQAKEEIELNMASYL
Glycine max	Eudicots	gene-GLYMA_10G292200v4	226	5.17	24972.2	chlo	Ⅱ	MATPASITNVTVEFLQFPAVVTPPASTKSYFLGGAGVRGLNIEEEFVKFTGIGVYLEDKAVSSLGAKWKGKSAAELLDSLDFYRDIIKGPFEKLIRGSKLRTLDGREYVRKVSENCVAHMESVGTYSEAEEKAIEEFRNAFKDQNFPPGSTVFYKQSPTGTLGLSFSKDETIPEHEHAVIDNKPLSEAVLETMIGEIPVSPALKESLATRFHQFFKELEANPNNEN
Glycine max	Eudicots	gene-GLYMA_13G262500v4	281	9.06	30176.5	chlo	Ⅲ	MLGAVAASTSLCFSPSTYSTRIVVLRRISNSTLALNNGHSFLLLSAKPMHFSSHKSSRRQPHFLAQAAASSAVNAEYVEEPATNVKFQTSLSFPGCSNSLTLFGTGYREKVFAIIGVKVYAAGLYLDQSIALELNAWKGQSKEAIQGNSSLFETIFQSSFEKSLQIILVRDVDGKTFWDALSDAISPRIQQPTTTDETALTTFRGVFLDRPLKKGAIIILTWLNPSGLLVSVSSNGLPSTMDATIESANVASALFNVFLGDSPVSPSLKASVAESLSKVLK
Glycine max	Eudicots	gene-GLYMA_14G098100v4	414	9.24	45987.1	cyto	Ⅲ	MNNDFLWLPSLYSDPEVFTYLEPFVFRSSSLSSHFLHSLATNSRSFALEEAFGHVSRFSGALLFWLSRASSSNVARSLRGSPPLRFGSVQVKAGSTTNVRVFGFPFGSKWKSSFSSVRLGKISSLAMRMIWREAKRLSLFPVLSLAVALVPPFQNLSSNVLASPLLNPDVQIFGAMDQVPKEVECQGCSFLPCLELSQAKPAVEPKTGIEFPLVLDNLFTGEKNYNLNSEVLVGTGSRTMTIVKIKSLKVYAFGVYVHPYSLCEKLGPKYASISADELNNHHDFYKDLLREDINMTVRLVANCRGMKINSVKDAFEKSLRARLVKANPSTDFSCLKTFGSYFTENISIPLGTVIEFKRTVDGRLITKISGNQIGSVHSKDLCRAFFDMYIGDVPVCEQT…
Glycine max	Eudicots	gene-GLYMA_15G242900v4	281	8.95	30255.3	chlo	Ⅲ	MLGAVAASTSLYFSPSTNSTRIVVLKRISNSTLPFSNDHSFSLLSATPMHFSSHKSSRRQPHFLAQAASSSAANAEYVEEPATNVKFQTSLNFPGCSNSLTLFGTGYREKVFAIIGVKVYAAGLYLDQSVTQELNAWKGQSKDAIQGNSSLFETIFQSSFEKSLQIVLVRDVDGKTFWDALSDAISPRIPQPTTTDETALTTFRGVFLDRPLKKGAIIILTWLNPSRLLVSVSSNGFPSTVDATIESANVASALFNVFLGDSPVSPSLKASVAEGLSKVLK
Glycine max	Eudicots	gene-GLYMA_17G226600v4	413	9.32	46186.4	nucl	Ⅲ	MNNDFVWLPSLYSDPELFTYLEPFVFRSSPSSHFLQSMANNSRSFALEEAFGHVSRFAGALLFWLSRASSSNLARSLRGSSPPLRFGSVQVKAVSTNVRVFGFPFGLKRKSSFASVRLGKISSLAMRMIWREAKRLRSFPVLSLAAALVPPFQNLSSNVLSSPLQNPDVQMFGAMDQVPKEVECQGCAFLPCLELNQAKPAVEPKTGIEFPLVLDNIFTGEKNYDFNSEVLVGTGSRTMTIVKIKSLKVYAFGVYVHPYSLCEKLGPKYASISADELNNHHDFYKDLLREDINMTVRLVVNCRGMKINSVKDAFEKSLRARLVKTNPSTDFSCLKTFGSYFTENFSIPLGTIIEFKRTVDGRLITKISGNQIGSVHCKDLCRAFFDMYIGDVPVCEQTK…
Glycine max	Eudicots	gene-GLYMA_19G156900v4	275	7.72	30374.5	chlo	Ⅲ	MSSMLRFPFSFPQPRRPQFPRPFTAFAAAVAGASAAVVAVSSSDRSFLRNALNSFFSSDLSMPLWGSLSLADSGVSVVESKTGTSFPSVLDSSQKLCGIGLRKKSILGLKNIDVYAFGVYADDEDIKRHLSEKYGKLSASELQGSKEFTEDLMESDISMTIRLQIVYGRLSIRSVRSAFEESVGSRLQKFGGSDNKELLQSFTSQFKDEFKIPRGSVIHLSRDKGHVLRTSIDGQEVGSIQSKLLCKSILDLYFGEEPFDKQAKEEIELNMASYL
Glycine max	Eudicots	gene-GLYMA_20G241500v4	218	6.23	23264.8	cyto	Ⅱ	MATISAVQVEFLEFPAVVTSPASGKTYFLGGAGERGLTIEGKFIKFTGIGVYLEDKAVPSLAAKWKGKTSEELVHTLHFYRDIISGPFEKLIRGSKILPLAGAEYSKKVMENCVAHMKSVGTYGDAEAAAIEKFAEAFKNVNFAPGASVFYRQSPDGILGLSFSEDATIPEKEAAVIENKAVSAAVLETMIGEHAVSPDLKRSLASRLPAVLSHGIIV
Glycine max	Eudicots	gene-GLYMA_20G241600v4	227	5.26	25155.5	chlo	Ⅱ	MATPASITNVTVEFLQFPALVTPPGSTKSYFLGGAGVRGLNIQEEFVKFTGIGVYLEDKAVSSLAAKWKGKSAAELLDSLDFYRDIIKGPFEKLIRGSKLRTLDGREYVRKVSENCVAHMQSVGTYSDEEEKAIEEFRNAFKDQNFPPGSTVFYKQSPTGTLGQLSFSKDETIPEHEHAVIDNKPLSEAVLETMIGEIPVSPALKESLATRFHQFFKELEANPNIEN
Glycine max	Eudicots	gene-GLYMA_04G222400v4	209	4.96	23562.7	cysk	Ⅳ	MATEEVLVDEITYPSKITTTKPLSLLGHGITDMEIHFIHVKFYSIGIYLEPEVVGHLEQFKGISAKELEENDEFFNALISAPVEKFIRLVVIKEIKGAQYGVQIETAVRDRLAAEDKYEEEEEEALEKVIEFFQSKYFKKHSVITYHFPTNSATAEIVVSLEGKEDSKYVIENANVVEAVKKWYLGGSSAVSSSTIRSLASTFSQELSK
Glycine max	Eudicots	gene-GLYMA_06G143000v4	209	4.89	23495.7	cysk	Ⅳ	MATEEVLVDEITYPTKITTTKPLSLLGHGITDMEIHFIHVKFYSIGVYLEPEVVGHLDQFKGKSAKELEDNEEFFNALISAPVEKFIRLVVIKEIKGAQYGVQIETAVRDRLAAEDKYEEEEEEALEKVIEFFQSKYFKKLSVITYHFPANSATAEIVVSLEGKEDSKYVIENANVVEAIKKWYLGGSSAVSSSTIQSLASTFSQELSK
Glycine max	Eudicots	gene-GLYMA_20G241700v4	228	5.95	24881.6	chlo	Ⅰ	MAMAFPSVTSVTVENVTFPPTVKPPCSPNTFFLAGAGVRGLQIHHAFVKFTAICIYLQYDALSFLSVKWKTKSTHQLTESDQFFSDIVTGPFEKFMQVTMIKPLTGQQYSEKVAENCVAIWRSLGIYTDSEAEAIDKFLSVFKDLTFPPGSSILFTVSPNGSLTISFSGDETIPEVTSAVIENKLLSEAVLESMIGKNGVSPAAKQSLASRLSHLFKEPGVCDPQSHK
Gossypium australe	Eudicots	gene-EPI10_011262	407	8.87	45301.1	nucl	Ⅲ	MRNTWLFFMDLDGGGSPYIFPMEPFVSNGLGAHLFSQFSSFVDSSLYHSKHLYVPGSLAFREAFSCMSKFTGAILFWFSSMSTSKLSRDISSGNQRGLESRSCDSSALVKHIFSCKNNLAGYRFASDSRGLFATPLVFGKISSYAMRSFFGEAEALRHIPLLSLAAALIPPLDNLSSKVLAVPLDNTELQMQELMDRRPCEVGQGCGSLSFLDLNRRRHAIEPRTGIEFPTILDNILDTQNNSSLASEVLVGTGSRTMKIIKIKSLKVYAFGFYIHPYSVCKKLGAKYASIPVDELNKHNDFYQDLLSEDISMTVRLVVNCNGMKVNTVRDAFEKSLRARLVKGTIIDFQRTADGQLITKIGGNQIGAVHSKDLCRAFFDMYIGDFPVSEQTKEDIGRN…
Gossypium australe	Eudicots	gene-EPI10_012604	440	7.59	48564.4	nucl	Ⅲ	MDLDGESPCVFPLESFVSNGLGTHLFSHFSSFVDGSLYYSRHLYLPGSLAFREGFSCVSKFAGSLLFWFSSMSTSNLSRDILANNQHGLKSGSCKSSAQVKHIASYKNNLMGFHFACESKGRSATTPVSLHFFGEAEVLRSFPLLSLSVALIPPFDNLCSKILPVPWENTNVQMQERKDRRACEVGHQGYGSPSFLDLNWTQHAVEPRTGIEFPTTLDSVFDRQINSSLASEVLVGTGSIAITIIKIKSLEVYAFGFYIHPFSVCQKLGPKYASIPVNEPNKHNDFYQDLLRENIGMTVRLVVNCNGMKASAVRDEFEKSLRARLVKTNPNTDYHCLSTFGSLFTQDIALPAGTVIDFQQTADGQLVTKSKFSLILCIPSATVTAIFNHTTIFVGGNHI…
Gossypium australe	Eudicots	gene-EPI10_017399	297	9.13	32285.8	chlo	Ⅲ	MMMSLRFPFLFSQPTNMPGSGSSSQNNHRSTPRPRFSATFAAATAASIGAAAAAGVAVVSQNPNHPFFQHAANLLLPNSSSLLWASVSLADGSAPVVEPKSGVSFPAVLGSSLTLLGVGLRKKSILGLKNIDVYAFGVYANGDDVKKFLSEKYGNLSAFELKNSKDFNNDLMEADISMTVRLQIVYSKLSIKSIRSAYEESVGSRLQKFSGSDNKELLQRFTSQFKDEYKLPRGSLVELSKEPGYVLKTIIDGKEIGSIESKLLCRSILDLYIGEDPFDRRAKDDVDLNVASLLQQK
Gossypium australe	Eudicots	gene-EPI10_030537	278	8.97	29943.4	chlo	Ⅲ	MVGLGSISTPMCTTSPLPSKPNPRNNFPGKLSHPLLGFHKVHSLSLSTHFSPQKNKLTETHFTLKASSVGTADYTEEPATKVKFRTSLIVPDCSTSLSLLGTGYREKVFAIIGVKVYAAGLYVNPSILSKLDAWKGRSAAQIQDDMPLFKSFFEDPMEKSLQVVLVRDVDGKTFWDALDEAISPRIKAPTPVDESALSTFRGIFQGRPLNKGTSIFLTWPHPSKMLVAVSSDGLPTSTDATIESPNVGSALFDVFFGDAPVSPSLKTSVATGLATILK
Gossypium australe	Eudicots	gene-EPI10_010037	227	4.92	24403.8	nucl	Ⅰ	MSTSPSVTELQVENFTFPPTVKPPGSTKTLFLGGAGERGLEIQGKFIKFTAIGVYLEDSALNCLGVKWKGKSAVELTESVEFFRDVVTGDFEKFVRVTMILPLTGQQYSEKVSENCVAIWKSLGIYTDAEAKAIEQFIEVFKDENFPPGSSILFTISGQGSLTIGFSKDSSVPEGGKTVIENKLLANSVLESIIGKNGVSPAAKESLASRLSPLFNDCGADSEKPQS
Gynandropsis gynandra	Eudicots	GG07G026760	400	8.49	44613.4	nucl	Ⅲ	MFFMDPDGGSSYILPMDTFLPHGISSQLFSHLHVPGSLALEAFSCISKFAGALLCWVSHAKLRRQIPNNQRDLTRESCYSSMQVKGFAFRQANFTGFHFKMGSKDIPCVFGKISRSTIQLLFDEVERLQSSSVLSLAAALVPPFNNMSSNVLALPLENTDVQMHENFEQSPCQVVCEDYSGFSFHELDRARQAVEPRTGIEFPMLLDKNTSGLTSEVLVGTGSRTMKIIRIKSLKVYAFGFYIHPSSLCKKLGPKYASFPTCKLDKCDDFYRDLLREDVGMSVRLVVNCNGLKINTVKDAFEKSLRARLVKTNPSTDFHCLKAFGSFFDKDISIPAGTIIDFRRTADGQFITEIGGKEIGAVQSKDLCRAFFGMYIGDLPVSEQTKEEIGRNVAGIIKRC
Gynandropsis gynandra	Eudicots	GG09G005400	380	9.25	41243.5	chlo	Ⅲ	MDVIFATVPTAMCVSPGIYCQKSRNCAEPRYHFPGKSPIFSRWSSISSFQCSNHLFRQRHDSLMSRLSVRSAASSVGNADHTEEPTTSVKFQRSVTLPGCSSPLSLLGIGYREKTFAIIGVKVYAAGLYVNESILSELSAWKGRCGDEILKDSSVYSSILHAPGEKSVQIVLVRDVDGKTFWDALDEAISPRIKSPSPEDKTALSTFRSVFQGRPLNKGTLIFLTWTEPSKMLVSVSAKGLPSNVDATIESRNVASALFDVFFRDSPVSPTLKSSVANQLATTLKGGFLLIISEFVVSFGATLCVARAAVAKGCSSCSGNGGAVARRLFDEPRIHWGSLYRLGLLVPGVPVVVERLFRMLTCPQTCVGVFTKAKFFSEVT
Gynandropsis gynandra	Eudicots	GG10G000230	225	6.04	24431.5	cyto	Ⅲ	MAAAEDIKALKLETENVATVEEKETVGEEIEAKSGVSFPVKLNDGKKLNCVGLRKRSMLGIAIKIYAFGIYTDDEKLKDLLKLKIGKAVPAKATKEMYETAVEGDFGLTVRLVIVYSGLTMNMVKKNFEEGLGASIKKLTGGKKDGQVANKVMGDASDNIKLTPGSVIEITRLPGFVLQTKVMGESVSMVESELLCRAYVNMYLGDDPLDKDAKEHFGISLLSAF
Gynandropsis gynandra	Eudicots	GG16G000200	320	6.35	35076	chlo	Ⅲ	MNLDLTSRDKRSSSSQPSSSSSSVGLLLLGVMVSFRFPFSFSHAPLPKPPHASSSGTFSFSSVAFTFTVGSTVAGAAIAASQNPKHPIVQNALDWVFSSDRSSLIPWGSISLADYSSETVVESKTGFSFPAVIGDSRRLLGVGLRKKSLLGLKNIDVYAFGVYADSDDIKKLVGEKYGNQLVCELKEKNSFIDDLMEADIRMTIRLQIVYGKLSIRSVRNAFEESVGSRLKKLLGSENKELLQSFTSLFKDEYKLPRGCIIDLSREPGDVLNTTIDGELVGSVQNKLLCRSILDLYIGEEPFDKQAREDFLENVTCLITN
Gynandropsis gynandra	Eudicots	GG16G068580	242	5.12	26272.1	cyto	Ⅰ	MSSSSKSSLTEVHVDAVKFPPAVKPPASSKTLFLGGAGLRGLDIEGKFVKFTAIGVYLEDDAVPFLSVKWNGKTAEELTDSVAFFRDLVTGPFEKFIRVTMILPLTGVQYSEKVTENCVRIWKSLGIYTDSEAKAVEKFLEIFKEETFPPGSSILFALSRESLLTIAFSKDDSIPETGKAVIENKLLAEAVLESIIGKNGVSPATKQSLGNRLSLLLKKEDIKSAEEEAQDASVGEKSAMEN
Gynandropsis gynandra	Eudicots	GG10G103410	213	4.81	23743.2	cyto	Ⅳ	MEIFLGTEMIMVHEVPFPSQIVTSKSLSLLGQGITDIEIHFLQVKFTAIGVYLDPSDIVTHLGNWKGKSENALVEDDDFFQALISAPVEKFIRVVVIKEIKGSQYGVQLENAVRDRLAEDDKYEEEEEAVLDKVVQFFQSKYFKKDSVITYHFPADSGLCEIAFTTEGKEEVKMKVENANVAEMIQKWYLAGSRGVSPSTIKSLAGALSAVLA
Gynandropsis gynandra	Eudicots	GG16G068530	196	8.62	21996.2	cyto	Ⅰ	MSSSSSSSVTEVQVDAVKFPPAVKPPASSKTLFLGGTGLRGLDVEGKFVTFTAIGVYLEDDAVPLLSVKWNGKTVEELTDSVAFFRDLVTDSEAKAVEKFLEIFKEETFLRIAFSKDDSIPETGKAVIENKLLAEAVLESIIGKMEFLLRRNRVSKQIIAAAEEGRYKERRRRSSRRICRREISHGELRTQISYWM
Handroanthus impetiginosus	Eudicots	gene-CDL12_05702	379	6.41	42121.1	nucl	Ⅲ	MDWFAGSLALKEAVNNMSRFVGALGICFASGSNSNINRKLRGNHFGSRSNFSNHSTQVKHISSVRHAVPGFCWKSEHRTGPVNPVVFAKISSVALKQMCREAERLQSHPLISIAAALVQPFCNVISNVLALPLESSSVEAERCMDQRSQGCGPCSELYLQSSALANTMELRTGVEFPSILDDIMSGERNSRFIPEVLVGTGSRSVTIFRIKTLSVYAFGFYVDPYDVCEKLGSKYAYILDNELNKRQDFYQDLLREDINMTIRLVVNCNGIKINTVKDAFENSLRGRVEKTNPDADLSCIETFGSMFSQDMPINMGTTINFRRTADGDLITEVDGNHIGAVQSKDLCRAFFDMYIGDLPVCEQTKEEIGKNVLNIIKMC
Handroanthus impetiginosus	Eudicots	gene-CDL12_09078	290	9.02	31776.1	chlo	Ⅲ	MVSFRFPFSFSQPPKPPVSAAANASSRPSSVAATALSFAVGAVSAGAAIAITQNSGNPFLQSGLNFWVSKTSRFSPMWGSLSLSDNSSPVTESRTGMSFPVVLRDSQRLLGVGLRKKAILGLKNIDVYAFGVYANDADVKKFLSEKYGALSASELKEKEELQEDLMESDVRMTVRLQIVYGRLSIRSVRSAFEESVGSRLQKFGGSDNKELLQRFTSQFKDEYKIPRGSIIDLSRDEGYVLQTTIDGKEVGSIESKLLCRSILDLYIGNEPFDRKAKEEVEQNLASLLGK
Handroanthus impetiginosus	Eudicots	gene-CDL12_09412	207	6.44	22965.6	chlo	Ⅲ	MPSTVNEVAEKSTINDEGNETEPKLKDNEQGKQKAEEDVLVEVEAQTGVSFPVMLGDGKPLNAVGLRKKSTLGFSIKIYSFATKEMYQMVIDSNVGMMVRLVIVFSCLTMSMLRKSFDEGLGASIKKLTGRKMKSSRIREALDDIKLTPTPVIEISRLPGYKQKGEIVSSVESELLCRAYICMYSGEDPFDKEAKQKFGTSLSLSWT
Handroanthus impetiginosus	Eudicots	gene-CDL12_29829	272	8.81	29114.5	chlo	Ⅲ	MASTVTVPGICFLVSAPNKPLSLVKSSITISPLSTLPYHVSLKTNTRLCIHLSPKAGSSFSVISSEYTEEPETKVKFQTSLTLPGCSSSLSLLGTGYREKKVFAIIGVKVYAAGLYANQSIFSTLDAWKGHSAADVQNDSSLFNAIFRANLEKSLHIILVRDIDGKTFWDALDEAVSPRLSSPTPVDESALSTFRSIFQGRPLKKGTSIFLTWLDTTKMLVCISPDVNPSSVDATIESSNVTYALFDVFLGGNPVSPSLKASVSKGLAAALK
Handroanthus impetiginosus	Eudicots	gene-CDL12_22415	218	5.12	23638.9	cyto	Ⅰ	MSPPSVTEVQVESFVFPPAVKPPGSIKTFFLGGAGARGLEIEGKFVKFTAIGVYLEDNAVQSLAAEWKGKSTEELTNSVDFFKDIVTGPFEKFTKVTMILPLTGQQYSEKVVENCVAYWKAVGKYTDAEAEATEKFLQVFRDETFPPGASILFTQSPAGSLTISFSQDGSIPERGKATIENKQLSEAVLESIIGKHGVSPAAKQSLAARLSDLLKQYE
Handroanthus impetiginosus	Eudicots	gene-CDL12_23261	211	4.67	23492.8	cysk	Ⅳ	MGTEGEALVVDEIPFPPQMSITKPLSLLGHGITDIEIHFLQIKFTAIGVYLDPKIVSNLQKWKGKPANELAEDDDFFEAIISAPVDKFLRVVVIKEIKGSQYGVQLESAVRDRLAAVDKYEEEEEEALEQLVDFFQSKYFKKDSLLTFYFPAASPIAEIVFASEGKEDSKIEVKNANVEEMIQKWYLGGTRGLSPTTISSLANALSAELSK
Handroanthus impetiginosus	Eudicots	gene-CDL12_26251	219	5.12	23784.1	cyto	Ⅰ	MSSLPSVTEVQVDSFVFPPAVKPPGSIKTFFLAGAGARGLEIEGKFVKFTAIGVYLEDNVVQSLAAKWKGKSTEELTNSVDFFKDIVTGPFEKFTKVTMILPLTGQQYSEKVVENCVAYWKAVGKYTDAEAEATEKFLQVFREETFPPGASILFTQSPAGSLTISFSQDGSIPERGEATIENKQLSEAVLESIIGKHGVSPAAKQSLAARLSDLLKQYE
Helianthus annuus	Eudicots	gene-LOC110878347	226	9.04	24970.2	cyto	Ⅲ	MNTDTLSTTGNRDTKEEKTTQDGVTNKKEMAVEVERKTGISFPLKLSDGKELKAVGVRKKNVLGFSVKIYSFGLYVDNEILMGVLKSKIVKAEAKATKEMYRIVIDNPVGITVKMVIVFSNLTTSMVRNNFNETVGAAVKKLGGEKNDLTKRIMGEAKDGIKLTLGSEIEITCLPGYVLETKVHGKVVNKFESEMLCRACVYLYLGDDPLDKEAKEKFGMSLLSLI
Helianthus annuus	Eudicots	gene-LOC110886256	405	8.73	45391.5	nucl	Ⅲ	MDLDDGQPKFFPVASVSTSQYLYHISSLIDTSRYYSRHPQKPGGFTLQETFSYISKFTDSVLLWCASGSNSNMSSKRRDFSVNPGYVSSNGHGIPRFFINYRRKALEIPELFNKFSRFAIKQLLGKAKDLQFIPAISLAGNLVPPLDNISRDFLAVSNENVNAVVGRSMNHSPCEVLQRRCGDGDGSFNCSARAVEPRTGIEFPTILDNIFEASNSSFNTEVLVGTGSKTMKIIKIKSLKLYAFGFYVQPYDVCNKLGSKYASLPENEVTKNHNFYTDLLREDISMSIRLVVSCNGIKISTVRDAFEKSLRARLIKMNPDTDYDCVRSFGSLFSDDIPIRAGTTIKFQRTADGHFVTEIEGNRIGAVHSRDLCRAFFDMYIGDGPVSEQTKTEIGENVT…
Helianthus annuus	Eudicots	gene-LOC110912920	306	8.84	33363.2	cysk	Ⅲ	MGPSDLGYGCKHEMDSNKLNNCLQIEQHTHKKKMIGEVAAVPRSLWVHPHTKIRSPTSISVSIPTNRTHLEKIKNPARKLSTTIASPLFSVKAAAASASVEYAEEPATSVKFPTSLDLPGCSTALSLIGTGFREKVFAIIGVKVYAAGLYLNPDILDTLDAWKGRKAAQIEQDSSLFDSIYQAPLEKSLQIVLVRDIDGKTFWDALDEAVSPRIKSPNSTDRNALSAFRAIFQDRPLKKGTFIFLTWVDPSKMLVHISTDGNPSAAEATIESENVTSSLFDVFFGRAPVSPTLKSSISNSLASFLK
Helianthus annuus	Eudicots	gene-LOC110943765	279	8.37	30329.5	chlo	Ⅲ	MVSLRFPFFSHSTTTPRFPSFTFSPATIACSVAVGGAISAGISISNNTNSSLLNSFISNFSRSSPLWGSLSLSDAPPAVVTESKTGVSFPAVLNESQGLLGIGLRKKAVLGLKNIDVYAFGVYSDDNDIKKFISEKYGTLSTTDLKNKDITQDLMESDVSVTVRLQIVYGKLSIRSVRNAFEDSVGSRLKKFGGSDNKELLQKFTSQFKDEYKIPRGSTIDLSKENGYVLRTAIDGKEIGSVESQLLCRSILDLYIGDDPFDSKAKEEIDLKLVSAVTK
Helianthus annuus	Eudicots	gene-LOC110872655	210	4.68	23484.7	cysk	Ⅳ	MESEMVMVDDIPFPPQITTTKPLSLLGHGITDIEIHFLQIKFTAIGVYIDPVILTHLQKWKGKSGTDLAEDDDFFDSIISAPVDKYLRIVAIKEIKGSQYGVQLESSVRDRLAADDKYEEEEEAALEQIVEFFQSKYFKKDSVITFSFPAASNFVEIGFSSEGKEEPKVIKVENGNVVEMIKKWYLGGTTAYSPSTISSLANTLSLELSK
Helianthus annuus	Eudicots	gene-LOC110910959	222	5.78	24021.4	chlo	Ⅰ	MSKPNSTTSLQVESIVFPPSAKPPGATNTLFLGGAGVRGLDIDGNFVKFSGIGVYLEYKAISSLAVKWKGKSIEELTDSIEFYRDIVTGPFEKFSQVTLIQTLTGKQFSEKVAENCVAIWKSQGSYTEADAKTIDKFLEIFKDQIFPPGSSILFTISLLGSLTITFSKDGSIPETGDVVIEDGKLGEAILESQIGKHGVSPATKKSLASRLYNLMNQKANDH
Helianthus annuus	Eudicots	gene-LOC110913037	223	4.91	23637	chlo	Ⅰ	MATTGLQVESILFPPSVKPPGASATFFLGGAGVRGLEIQGNFVKFTGIGVYLEDKAISSLAVKWKGKTAQELTDSVEFYRDIVTGPFEKFAQVTMILPLTGKQYAEKVSENCVAVWKALGIYTDADAKTIDKFLEIFSDQNFPPGSSILFTISPAGSLTISFSKDGSIPETGNAVLESDKLGEAILESMIGKHGVSPAAKQSLASRLSDLMTSEAATLSENGL
Helianthus annuus	Eudicots	gene-LOC110913039	221	5.97	23998.7	nucl	Ⅰ	MAKPQSSMGLQVESIVFPPSVKPPGATSTFFLGGAGVRGMNIEGDFVKFTGHGVYLEYKAISLLAVKWKGKSVEELTDSVEFYRDIVTGPFEKFAHVTMILPLTGKQFSEKVAENCVAIWKSFGIYTEADAKTIDKFLEIFKDQNFPPGSSILFTISLVGSLTISFSKDGCIPEAGSVVIEDEKLGEAILESMIGKHGVSPATKKSLASRLFDLMNQKANN
Herrania umbratica	Eudicots	gene-LOC110411622	431	8.44	47589.5	nucl	Ⅲ	MRSNWLLFMDLDGGGSPYIFAMEPFVSNGLGAHLFSQFSSLVDSSLYHSKHMYVPGSLAFREAFSCMSRFAGVLLFWFSSMSTSNLSRDISAGNQRGLKSGSSKSSAKVKHITSCKNYVAGFQFASDSRGQSATPLVFGKISSYAMRLIGEAEALQSFPLLSLGALIPPFDNLSTKVLAVPLENTEVQMQECMDQRPCDVGHQGCGSLSFLDLNWTRHAVEPRTGIEFPLILDNILDRQNNSSLASEVLVGTGSRTMKIIKIKSLKVYAFGFYIHPYSVCQKLGPKYAAIPVGELHKHNDFYQDLLREDIGMTVRLVVNCNGMKVNTVRDAFEKSLRARLVKTNPDTDYHCLSTFGSYFTQDIALPAGTIIDFQRTADGQLITKIGGNHIGVVHSKDLC…
Herrania umbratica	Eudicots	gene-LOC110413217	290	8.76	31724	chlo	Ⅲ	MVSLRFPFLFSQPTSLPGTPQNHHRNTSSRHFSATLAAATGVGAAAAAGVAVVSQNPNHPFLQNAVNFLFRDHSSPPWGSLSLADGSAPVVESKTGVSFPSVLGNSLELLGIGLRKKSILGLKNIDVYAFGVYANGDDLKTLLSEKYGNLSATELKDNKDFNNDLMEADICMTVRLQIVYSKLSIRSVRSAFEESVGSRLQKFGGSDNKELLQRFTSQFKDEYKIPRGSVIDLIRERGHILKTTIDGKEVGSIQSKLLCRSILDLYIGEDPFDRRAKEDVEVNAASFVQK
Herrania umbratica	Eudicots	gene-LOC110419451	281	9.34	30163.5	chlo	Ⅲ	MGGLGSISTPMCIPSQLLNPNRRSNFPRKRSHPCLLFRKSHSLSLSSHFSPQNNKVTEPHFTLKASASSSSVGAADYTEEPATKVKFQTSLSLPGCSSSLSLLGTGYREKVFAIIGVKVYAAGLYVNQSILSKLDAWKGQSASQIQDDLSLFKSIFGVPLEKSLQIVLVRDVDGKTFWDALDEAISPRIKAPTPVDQSALSTFRSIFQGRPLNKGTFIFLTWPDPSKMLVAVSSDGMPTSTDATIESANVASALFDVFFGDAPVSPSLKTSVANGLASILK
Herrania umbratica	Eudicots	gene-LOC110425216	231	5.41	24799.4	cyto	Ⅰ	MSTSPCVAGIQVENVTFPPNVKPPGSTKTLFLGGAGERGLEIQGKFVKFTAIGVYLEDIAVESLAVKWKGKSAEVLTESVEFFRDIVTGAFEKFIRVTTILPLTGQQYSEKVSENCVAIWKSLGLYTDAEAKAIEKFLEVFRDENFPPGSSILFTLSAHGSLTISFSKDSSVPQVGTAVIENKLLANAVLESIVGKDGVSPVARKSMASRLSALFDDSVEKAAQNGKPECQ
Herrania umbratica	Eudicots	gene-LOC110425500	250	5.61	27453.4	cyto	Ⅱ	MSSLPSVTQVDVDNFVCPPSDKPPASSTVLFLGGAGVRDLYIDGNFKKFTAIGVYWELNTVPLLAAKWRGKTAQELMDSVKFFRDIVTGAFEKFIRVTKVLTLTSQQYSEKVAENCVAIWKSLELYTDAEAKAIEKFLEFFKDENSDSSTLFTLSAHGSLTISFSKDSSVPQVGIAVIENKLLANAVLETIIGKDGVSPVSRKSLASRLSALFDDSGEKAAQDGKPESQWFRVSCLSDQLIWLPPRGIPR
Herrania umbratica	Eudicots	gene-LOC110426341	209	4.91	23386.8	cysk	Ⅳ	MGTEMVMVDEIPFPPQITTTKPLSLLGYGITDIEIHFLQIKFTAIGVYLEPEVAGHLQQWKGKPGNVLAEDDDFFEALINAPVEKFLRVVVIKEIKGSQYGVQLESAVRDRLAADDKYEEEEEEALEKLVEFFQSKYFKKNSIITYHFPANSCTAEIAFTTEGKEEAKIKVENANVVEMIKKWYLGGTRGVSATTITSLANALSAQLCK
Hevea brasiliensis	Eudicots	gene-P3X46_003518	290	9.52	32051.8	chlo	Ⅲ	MVSLRFPFLFSQPKRPNDISHATTSRSFSATTVVACAFAAGAAAFSGIAVAQKTTNPKHSFLQNAMDLLLPNHSSLPWGSLSLADTSLTVVESKNGVSFPSVVFQSRRLLGMGLRRKSILGLKNIDVYAFGVYADDNEVKKVLGEKYGKLSISELKENKEFKGDLMGGDIGMTVRLQIVYGKLSIRSVRSAFEESVGSRLQKFGGPDNKELLQRFTSQFKDEYKIPRGSVIELSKDQGHVLRTRIDGKEVGSIQSKLLCRSILDLYMGEDPFDRQAKEEIESKLASFLQK
Hevea brasiliensis	Eudicots	gene-P3X46_007468	434	8.57	48026.1	nucl	Ⅲ	MGNNWLIFMNPDDGCPYIFPIEPLLSQSLLGHTFSQLNSFVDNSLHQSRFLYIPGSMAFQEALNCMSKLAGALLFWFTSTSSSNLTQQISGNQQGPRPGSSQSLTQVKHITSTKRNLTGFRFGFRSKGESSSPVVFGKISSFMMRLLCREAERLQSFPVLSLAAALVPPFENLASKVFAVPLENGDVQAHGSIDQRPCEVGPHGCLGFSFNDLNWTSHAVEPRTGIEFPVILDNILAEKQKSSLASEVLVGTGSRTMKVIKIKSLKIYAFGFYVHPNSVCEKLGPKYAFVPSDELHKCRSFYEDLLREDIGMTVRLVINCSGMNINTVKNAFEKSLRARLLKTNPDTDYSCVRAFGSFFTKDIPLPSGTTVDFRRTADGQLITEIGGQKIGAVHSKELC…
Hevea brasiliensis	Eudicots	gene-P3X46_014162	448	5.57	48483.9	chlo	Ⅰ	MSPAATSLTHINVENIAFSPAVKPPASNKTLFLGGAGVRGLEIQGKFVKFTAIGVYLEDEAVPLLAVKWKGKSAQELTDSVEFFRDIVTGPFEKFIRVTTILPLTGEQYSEKVSENCAAIWKSLGIYTDAEAKAIDKFLEVFKAQTFPPGSSILFTQLPNGSLAIRFSKDGSIPEAENAVIQNKLLSEAVLESIIGKNGVSPATRETMATRLTELFEKNAEINGTNHKLSTISPAVTSVSQIEVETVAFPPAVKPPASNKTLFLGGAGARGLEIQGKFVKFTAIGVYLEDEAVPVLAVRWKGKSGKELTDSVEFFRDIVTGPFEKFIRVTMILPLTGQQYSEKVSENCVAIWKSLGIYTDAEAKAIDKFLEIFKAETFPPGSSILFTLLPHGALAITFS…
Hevea brasiliensis	Eudicots	gene-P3X46_019708	213	8.77	23526.2	chlo	Ⅲ	MAFQEALNCMSKLAGALLFWFTGNQHGPRTPTQVKHITSTRHNLTGFRFSFRSKGESSSPVVSGNISIFMMRLLCGEAEGLQSFSILSLAATLVPPFKNLEDTGMTVRLVINCNGMKINAVKNAFEKSLRARLLKTNPDTDYSCMREFGSFFTKDIPLPVGTTVDFLGGKQIGAVHSKELCRAFFDMYIGDIPVSEETKEEIGNNVALIIRNC
Hevea brasiliensis	Eudicots	gene-P3X46_026363	271	5.61	29753.5	cyto	Ⅲ	MATLSENVAAKDQTPVEEKVNGVEQKATNGVNCENAGKAIGEPTVEKVQEEMKTAGKEAEREAPKEEEKKEEVGIEVEPKTGVSFPVKLDDGKQLLSVGLRKKSMLGMGIKIYGFGIYTDNEKLKDLLKSNIGKAPAKPSKEMYQVAIDSDLPMMVRLVIVFSRLTMSMVKKNFDEGLGASIKKLTGGKKNEELANKVMGQAPDEIKLTSGSVIEISRLPGFVLQTKVMDEVVSKVESELLCRAYIHMYLGDDPFDKDAKEKFGMSLLSLF
Hevea brasiliensis	Eudicots	gene-P3X46_026869	277	7.74	29989.2	chlo	Ⅲ	MFGTISTPTWFATWNSNPRISFPRKSPNPAVPFYEVHSFLPLSLSCLHKDHTHFYLKASSSSSSVGSAEYTQEPATNVKFQTSLSLPGCSSSLSLLGTGYREKVFAIIGVKVYAAGLYVNQSILNTLNAWKGQSAAEIQENPDLFSSIFQATAEKSLQIILVRDVDGKTFWDALNDAISPRIKAPTSVDESALSTFRGIFQGRPLKKGTFIYLTWLDPLKMLISVSSDGIPSGVDATIESANVTFALFDVFFGDAPVSPSLKASVANGLATTLKLTL
Hevea brasiliensis	Eudicots	gene-P3X46_014502	209	5.13	23360.7	cysk	Ⅳ	MGSEVVMVDEVPFPSQVTTSKPLSLLGHGITDIEIHFLQIKFTAIGVYIDPEVVGHLQQWKGKPGNHLAEDDDFFDALIAAPVEKFIRIVVIKEIKGSQYGVQLESAVRDRLAADDKYEEEEEEALEKIVEFFRSKYLKKDSVITYHFSVSPAAAEIVFSTEGKEEAKMKVENKNVVEMIKKWYLDGTRGVSATTISSLANNLSAHLSK
Hevea brasiliensis	Eudicots	gene-P3X46_025869	209	5.3	23452.8	cyto	Ⅳ	MSSEVVMVDEVPFPSQITTSKHLSLLGHGITDIEIHFLQIKFTAIGVYIDPEIVGHLQKWRGKPGNHLAEDDDFFDALIDAPVDKLIRVVVIKEIKGSQYGVQLESAVRDRLAADDKYEEEEEEALEKIVEFFQSKYLKKHSVITYQFSVSPPAAEIVFSTEGKEEAKMKVENKNVVEMIKRWYLGGTRGVSATTISSLASNLSTHLSK
Hydrangea quercifolia	Eudicots	Hyque.05G171200.v1.1	287	5.2	31572.4	cyto	Ⅲ	MATTVEDVTAKAEMAEIEPKTGVALKPQTPKEEKVNGTEPEVANGLTEREKVNYENGMKAAEEPKNAEGEEDNAVPSGKEPNGDAKKEEVPLEIEPKTGVSFPVRLDDGKKLNAIGLRKKSMLGLGIKIYSYGIYADDDKLKDLMKSKIGKAPAKPTKEMYQMVIDSDVGMMVRLVIVFSNLTMSMVRKNFDEGLGAAIKKLTGGKNDELTKKIMGERSDDIKLTPGSVIEISRFPGYTLQTKVMGEVVSTVESELLCRAYIYLYLGEDPFDKEAKEKFGMSLLSLF
Hydrangea quercifolia	Eudicots	Hyque.11G003100.v1.1	244	6.07	27550.4	cyto	Ⅲ	MQRCMDQSPCEIEHPGYADLSLPNLNWTTHAVEPRTGIEFPTILDNMVAGEKNSSFTSEVLVGTGSRTMTIIRIKSLKIYAFGFYVHPYDVCEKLGPKYASIPVTELNKRHEFYEDLLREDINMTVRLVVSCNGIKINTVRNAFEKSLRARLVKTNPDTDYHCLKKFDSLFSQDVPLREVGTTINFHQTADGHLITEIGGNQIGSVHSKDLCRAFFDMYIGDIPVSEQAKEEIGRNVASILTRC
Hydrangea quercifolia	Eudicots	Hyque.12G049100.v1.1	287	8.69	31162.6	chlo	Ⅲ	MLGVVATSTPIFLSSSPTKSSTRNFKPRLCFAERFPTNPSLPLNKTHTFSLLSIHFSLQKNTRFLTQFSPKSASSSSVESAEYTEETATKVKFQTSLSLPGCASPLSLLGTGYREKVFAIIGVKVYAAGLYVNQSVFSKLDTWKGQLAAEIQENSSLFDTVFQAPEEKSLHIVLVRDVDGKTFWDALDEAISPRIKSPTPIDESALSTFRSIFEGRSLNKRTSIFLTWLDPGKMFVCVSSDGLPSGVDATIVSTSVTLALFDVFFGGDPVSPSLKASVANGFATILK
Hydrangea quercifolia	Eudicots	Hyque.13G111600.v1.1	248	5.11	27375	E.R.	Ⅲ	MAPTVEDENLKTEMVEKEKVVNCENGKKGADEPKNTEVEEEKAVVAEEVPVAIEIEPKSGLPFPVKLDDGKQLDAVGLRKKGILGIGIKIYAYGIYADNEKLKDLMKSQIGKAPAKPTKEMYQMVIDSDLAMMVRLVIVFSNLTMSMVRKNFDEGLGAAIKKLTGGKNEELTKKIMGEASDDIKLIPGSVIEISRLPGHILQTKIMGEVVSTVESELLCRAYIYLYLGDDPFDKEAKEKFGMSLLSLF
Hydrangea quercifolia	Eudicots	Hyque.16G094900.v1.1	287	8.73	31619	chlo	Ⅲ	MVSLRFPFSFSQPPKPPNKGPTRSFSVVAATAAVAGAGIAAGIAISKNPTNPFNFFPSNFSLYNLHSSPLWGSLSLAENSSPITESRTGVSFPAILKSSQRLLGIGLRKKRVLGLKNIDVYAFGVYADDGDVERFLSEKYGKLSLSELKEQELHKDLMETDICMTVRLQIVYGRLSISSVRSAFEESVGSRLQKFGGSDNKELLQRFTSQFSDEYKIPRGSIIDLSREQGHVLRTTIDGKEVGSIQSKLLCQSLLDLYIGDDPFDRKAKEDVELNLASLLQKSDADR
Hydrangea quercifolia	Eudicots	Hyque.04G056200.v1.1	249	5.05	26676.5	pero	Ⅰ	MSSSPSPAVTEIQVEKYVFPAAVKPPGTTKTLFLGGAGSRGLEIEGKFIKFTAIGVYLEDNAVPSLAVKWKGKSAEELTESVEFFRDIVSGPFEKFMKVTMILPLTGKQYSEKVSENCVAYWKAVGTYTDAEGKAIEKFIDVFENETFPPGASILFTQSPLGSLTVAFSKDGSLPEEGVVVIENKQLSEAVLESMIGKHGVSPEAKQSLATRIAGLFGSDDKVAGKTIPVAVEPEGESVKTVEKENGKL
Hydrangea quercifolia	Eudicots	Hyque.04G090300.v1.1	210	4.87	23544.9	cyto	Ⅳ	MGTEVVMVDDIPFPPQITTRSKPLSLLGHGITDIEIHYLQIKFTAIGVYLDPEIIGHLQQWKGKKDTELAENDDFFESLISAPVDKLLRIVVIKEIKGSQYGVQLENALRDRLAADDKYEDEEEAALEKLTEFFQSKYFKKNSVISFSFPATSGTAEIVFTTEGKEDSKIKIENANLVEMIKKWYLGGTTAISPTTISSLANTFFAELSK
Hydrangea quercifolia	Eudicots	Hyque.07G131600.v1.1	209	4.7	23393.7	cysk	Ⅳ	MDTKVVMVDEIPFPPQVTTTKPLPLLGHGITDIEIHFLQIKFTAIGVYLDPEVVGHLQQWKGKTGTELAEDEDFFEALISAPVDKYLRIVVIKEIKGSQYGVQLENAVRDRLASVDKYEDEEEEALEQVVEFFQSKYFKKDSIITFSFPATSSPAEIVFTTEGKEDSKIKIENQNVVEMIKKWYLGGTSAVSPTTISSLANTLSAELSK
Ipomoea nil	Eudicots	gene-LOC109150654	411	8.28	46420.2	nucl	Ⅲ	MHRNWLLFMDFDKDPSQMFPMDPLVPYGFGMNFLHHINCVVDNSSLALQEAFSCFSKFAGALLLWFATGSNTNINSRISSKQHGSHSRSNSLIQGQNISPFSKSSYRGKFAMPVVISKLSKFTINQLFRESNYLQSIPVLSLAAVLVPPFDNVSRNLLAIPLESTPMETQMSMDQSPCEVEHRGCSNSFFQRLNWSRHAVEPRTGIEFPTILDNIFVGDNSSSFTSEVLVGTGSRIMNIIRIKTLKVYAFGFYVHPFDVCQKLGPKYSSVPTYELNNQHEFYQDLLREDINMTVRLVVSCNGIKIKNVRDSFEKSLRARLLKTNPETDFHCIQTFGSIFSQDIPLHVGTTINFRRTADGHLITEIGGNHIGTVHSKELCRAFFDMYIGDLPICEKTKEQ…
Ipomoea nil	Eudicots	gene-LOC109182709	283	9.1	30746.1	chlo	Ⅲ	MASLGFPFLFSQPPSQPPTGSSRPHYLSAAACAAAVAAGGVIAISPITHNHPLNILLSNFSPSKNNSSPLWGSLSLSDGSAPATESRTGISFPSVLKGSQRLLGIGLRKKAILGLKNIDVYAFGVYANDADLQNILKEKYETLSGSESKGKDLKDELMDKDIRATVRLQIMYGRLSIRSVRSAFEESVGSRLRKFGGSDDNKELLSRFTSQFRDEIKIPRGAVIELSREPGYILQTTIDGKEVGSIQSKLLCRSILDLYIGDEPFDRKAKDDVELNLASLLQK
Ipomoea nil	Eudicots	gene-LOC109187823	285	8.99	30712.3	chlo	Ⅲ	MAAVGSMPSSLWISVSAPTKSKITSCNVKPRFSLPLSKTHSYFTIFSTFPSHFSLGSLDARLPGLFSPRAASSSSVGNAEYVEEPTTNVKFQRSLSLPGCCTSLSLLGTGYREKVFAIIGVKVYAAGLYVNESILNKLDAWRGRSAAELQNDSPLFETIFKAPLEKSLSIVLVRDVDGKTFWDALDEAISPRIKSPSADDETALSTFRTIFQGRPLKKGTFIVLTWVDPTKMLVCVSSDATPSSIDAKIESANVTSALFDVFLGRNPVSPSLKASVANGLEVVLK
Ipomoea nil	Eudicots	gene-LOC109193965	206	4.7	22873.2	cysk	Ⅳ	MGTEMVMVDEIPFPPQVNLDNKLLSLMGHGITDVEIHFLQIKYTAIGVYLDPEIVSHLQKWKGKTPVDLAQDDDFFEAIINAPVDKVLRVVVIKEIKGSQYGVQLENSVRDLLAEVDKYEEEEEAALEKVVDFFQSKYFKKSSVITFSFPANTATAKIVFATEGKEDSSIEVENANVGGMIKKWYLGGSRAVSPSTISSLANILPD
Ipomoea nil	Eudicots	gene-LOC109173345	139	9.41	16183.9	chlo	Ⅲ	MNVIRIKTLKVYAFGFYVHPFDVCQKLGPKYSSFPTYELNNQHEFYQDLLREDINMTVRLVVSCNGIKIKNVRDSFEKSLRARLLKTNPETDFHCIHTFGSIFSQDIPLHVGPFLICTLVISLFARKQRNRLDKTSLAL
Ipomoea nil	Eudicots	gene-LOC109186979	241	5.21	25534.2	cyto	Ⅰ	MSAPPCVAEVKVESYVFPATVKPPGTAKTLILGGAGARGLNIDGKFVKFTAIGVYLEADAVPSLAVKWNGKSAEELTDSVQFFRDIVTGPFEKLTRITMILPLSGKQYSEKVTENCVAFWKAAGMYGDAERKAIDKFNDVFSDQMFPPGASIFFNQSPLGSLTISFSKDGSTPETASAIIENKPLSEAVLESIIGSKGVSPEAKQSLAVRLSDLFMNGGDAISGKVGGENDVIPQTVVVSK
Ipomoea triloba	Eudicots	itb01g08940	411	8.5	46057.8	nucl	Ⅲ	MHSNWLLFMDFDKDPSQMFPMDPLVPYGFGMNFLHHINSVVDNSSLALQEAFSCFSKFAGALLLWFASGSNTNINARISSKQHGSHARSNSLVQGQNISPFSKSSYRGKFAMPVVISKLSKFTIKQLFRESKYLQSIPALSLAAVLVPPFDNVSRNLLAIPLGATPMETQMSMDQSPCEVEHRGCSNSFFQSLNWSRHAVEPRTGIEFPAILDNIFAGDNNSSFTSEVLVGTGSRIMNIIRIKTLKVYAFGFYVHPFDVCQKLGPKYSSVPTYELNSQHEFYQDLLREDINMTVRLVVSCNGIKIKNVRDAFEKSLRARLVKTNPETDFHCIQTFGSIFSQDIPLHVGTTINFRRTADGHLITEIGGNHIGTVHSKELCRAFFDMYIGDLPICEKTKEQ…
Ipomoea triloba	Eudicots	itb02g09730	285	9	30424.9	chlo	Ⅲ	MAAVGSMPASLWVSVSAPTKLKITSCNVKPRFSLPLSKTHSCFTLFSTFPSHFSLGSSDARLPGLFSPRAASSSSVGNAEYVEEPTTNVKFQRSLSLPGCSTSLSLLGTGYREKVFAIIGVKVYAAGLYVNESILNKLDAWRGRSAAELQNDSSLFETIFKAPLEKSLSIVLVRDVDGKTFWDALDEAISPRIKSPSADDGTALSTFRSIFQGRPLKKGTFIVLTWIDPTKMLVCVSSDATPSSIDAKIESANVTSALFDVFLGGNPVSPSLKASVANGLEVVLK
Ipomoea triloba	Eudicots	itb07g20080	279	9.11	30473.8	chlo	Ⅲ	MASLGFPFLFSQPPSHPSSRPHFLSAAACSAAVAAGGVIAISQITHNQPLNFLLSNFSPFKNNSSPLWGSLSLSDGSAPATESRSGISFPSVLKGSQRLLGIGLRKKAILGLKNIDVYAFGVYANDADLQNILKEKYESLSGSESKGKDLKDELMDKDIRATVRLQIMYGRLSIRSVRSAFEESVGSRLRKFGGSDDKELLSRFTSQFRDEIKIPRGAVIELSREPGYILQTTIDGKEVGSIQSKLLCRSILDLYIGDEPFDRKAKDDVELNLASLLQK
Ipomoea triloba	Eudicots	itb05g04360	243	5.24	25630.4	cyto	Ⅰ	MSAPPCVAEVKVESYVFPATAKPPGTAKTLILGGAGARGLNIDGKFVKFTAIGVYLEADAVPSLAVKWNGKSAEELTDSVQFFRDIVTGPFEKLTRITMILPLSGKQYSEKVSENCVAFWKAAGIYGDAESKAIEKFNDVFSDQMFPPGASIFFTQSPLGSLTISFSKDGSMPEIASAVIENKPLSEAVLESIIGVKGVSPEAKQSLAVRLSELFKNGINGGDAISGKVGCENDAIPQAVVSK
Jacaranda mimosifolia	Eudicots	Jmimo03333	222	6.74	24725.6	chlo	Ⅲ	MEEPETKVKFQTSLSLPGCSFPLSLLGTGYREKVFAIIGVKVYAAGLYANPSIFSNLDAWKGRTAAEVQQDSSLFDAIFHASLEKSLHIILVRDVDGKIFWDALDEAISPRIKSPTPIDESALLTFRNTFQERPLKKGTSIFLTWLDATKMLVCISSEGRPFAVDATIESSNVTSALFDVFLGVIFLKYIPLSFSSFGCIYTRKRREINQLVSSQCVFPYLA
Jacaranda mimosifolia	Eudicots	Jmimo10637	273	6.14	30273.1	chlo	Ⅲ	MPATVNDIAEKTEMLEIDPKSGVAFKSTMKDEGNQTEPKLKDNEKLEGETENKSVQKEEKIEGEEPTKHAVKEEDVPVEAEPKTGISFPVMLGNGKQLNAVGLRKKSMLGLSIKIYGFGIYANNEKLKDLLRTKIVKAPSKATKEMYQMVIDSDVEMMVRLVIVFSGLTMSMVRKNFDEGLGASIKKLTGGKNDELTKKIMGEASDDKKLTPGSVIEISRLSGYKLQTKVMNEIVSTVESKLLCRACIYMYLGEDPFDKEAKEKFGASLLSLF
Jacaranda mimosifolia	Eudicots	Jmimo22190	198	7.75	22143.3	chlo	Ⅲ	MRTGMSFPAVLRDSQLLLGVGLRRRAILGLKNIDIYAFGVYADDAGVKKFLSEKYGALSVSELMGNEELKEDLMESDVSMTIRLQIVYGRLSTRSVRSAFQDSAGSRLNKFGGSDNKELLRRFTSQFKDEYKIPRGSIIDLSREQGYVLRTTIDGNEVGSIESKLLCRSILDLYIGNEPFDRNAKEDVELNLASLLGK
Jacaranda mimosifolia	Eudicots	Jmimo22191	290	9.03	31849.3	chlo	Ⅲ	MVSFRFPFLFSQPPRPPRSATANASSRPFSTTAAALSFAVCATSAGAAIALSQNPNKPFLQSALNFLVSNRSSSCPMWGSLSLSENSSPVTESRTGMSFPAVLRDTQKLLGIGLRRKAILGLKNIDVYAFGVYADDVDVKKFLSEKYGALSVSELKGNEELKEDLMESDVSMTIRLQIVYGRLSIRSVRSAFEDSVGSRLKKFGGSDNKELLQRFTSQFKDEYKIPRGSIIDLSREQGYVLRTTIDGNEVGSIESKLLCRSILDLYIGNEPFDQKAKEDVELNLASLLGK
Jacaranda mimosifolia	Eudicots	Jmimo01390	218	5.13	24175.7	cyto	Ⅳ	MGRSNLKMGGVAEVVLVDEVPFPPQVSITKPLSLLGHGITDIEIHFLQIKFTAIGVYLDPKIVSHLHRWKGKAANELAEDDDFFEAIISAPVDKFVRVVVIKEIKGSQFGVQIESAVRDRLAAVDKYEEEEEEALEHLVEFFQSKYFKKDSILTFYFPATSPTAEIVFSTEGKEDSKIEVKNANVVEMIQKWYLGGTRGVSPTTIASLASGLSAELSK
Jacaranda mimosifolia	Eudicots	Jmimo22322	222	5.25	23980.3	nucl	Ⅰ	MSAPPLVTELQIESYVFPPALKPPGSAKTFFLGGAGARGLEIEGKFIKFTAIGVYLEDSAVPSLAVKWKGKSADELSDSVDFFRDIVTGPFGKFTRTKLILPLKGEQYSEKVAENCVAYMKSMGKYTDAESEATQKFRQAFKDETFSPGASIFYTQSPSGSLTIGFSTDDSIPEEGNAVIENKQLSEAVLESIIGKHGVSPTAKLSLAARLSELLKQYEPTA
Jasminum sambac	Eudicots	HT24166	228	5.79	24498.8	chlo	Ⅰ	MSSSPTVTPLKVDSYLFPAAVKPPGSTNTFFLGGAGVRGLEIEGRFIKFTAIGVYLQDNAVSSLAVKWKGKTAEELTDSVDFFNDVITGPFEKFTRVTTILPLTGEQYSEKVAENCVAHWKATGTYTDAEAKAIQKFLEVFKNETFPPGSSILFTQSPTGSLTISFSKGDSLPETGNAVIENKQLSAAVLQSIIGKHGVSPEAKKSLAARILDLFKQELESNAPNQGL
Jasminum sambac	Eudicots	HT24264	298	8.46	32899.6	chlo	Ⅲ	MVAFRFPFSISQPPKPPLSASSGVSRNVFRRPISSGFSIAVAVATAGAGIAISQNPTSPFLQDALNYFVSNFSVSNFSTKNNFFPMWGSLSLADNSAPVTESRTGMSFPAVLKDSQRLLGIGLRKKAILGLKNIDVYAYGVYADDGDVKEFLGEKYGALSTIELKENKQLEEDLMENDVRMTVRLQIVYGKLSIRSVRKAFEESVGSRLMKFGTADKELLQRFTSQFKDEYKIPRGSIIDLSREQGYVLRTTIDGVELGSIDSKVLCRSILDLYIGDEPFDQKAKEDVELNLASLLGK
Jasminum sambac	Eudicots	HT27907	290	8.97	31464	chlo	Ⅲ	MTSTVPICAPICQLPPNKCNASYVNPRLFFHVQTQKASLSALNGKEIISHTSTFPSHVSFHRSFRFYTPFSLKVGASSSSVGNAEYVEEPETKVKFKKSLSLRGVSSSLSLLGTGYREKVFAIIGVKVYAAGLYANRSIFSNLDAWKGRSASDMQQDSLLFDTIFQAPLEKSLHIVLVRDVDGKTFWDALDEAVSPRLKSPTPVDEHALSTFRSIFQGRALKKGTSIFLAWLDPTKMIVCVSSDGMPSSVDATIESPNVTSALFNVFLGGNPVSPSLKSSVANGLAEDLA
Jasminum sambac	Eudicots	HT05445	223	4.92	24854.3	cyto	Ⅳ	MQKREREREGDISKMGTEVVMVGEVPFPLGVTTAKPLSLFGHGITDIEIHFLQIKFTAIGVYLDPEIVTHLQQWKGKNGTDLAEDDDFFETLATAPVDKFVRVVVIKEIKGSQYGVQLESAVRDRLAAVDKYEDEEEAALEQVVEFFQSKYFKKNSVLTFYFPATSGTAEISFVTEGKDESKIKVENPNVVEMMQKWYLGGSRGVSPSTICSLANALSAELSK
Juglans regia	Eudicots	Jr02_20200	234	6.29	25362	chlo	Ⅲ	MLGEVAISTPLWLSAPSIPPRNCNSIPRICFLRRNSNPTASFSQTQYFSHLSSYPLHLSPSKDSKPQAQLSPNAASSSSVEYTEEPTTNVKFQRSLSLPGCSSLLSLIGTAPLEKSLQIVLVRDVDGKTFWDALDDAISPRIKAPTSIDELALSTFRSIFQGRPLKKGTFIYLTWLDPSKMLVCVSSDGLPASVDAEIESEHVTLALFDVFFGNTPVSPSLKDSVASGLATILK
Juglans regia	Eudicots	Jr02_20210	271	8.6	29522.8	chlo	Ⅲ	MLGEVAISTPLWLSAPSIPPRNCNSIPRICFLRRNSNPTASFSQTQYFSHLSSYPLHLSPSKDSKPQAQLSPNAASSSSVEYTEEPTTNVKFQRSLSLPGCSSLLSLIGTGYREKVFAIIGVKIYAAGLYVNQSILIKLNAWKGKSAAEIQENSSLFNSIFQYGKTFWDALDDAISPRIKAPTSIDELALSTFRSIFQGRPLKKGTFIYLTWLDPSKMLVCVSSDGLPASVDAEIESEHVTLALFDVFFGNTPVSPSLKDSVASGLATILK
Juglans regia	Eudicots	Jr15_07750	420	8.51	47071.1	nucl	Ⅲ	MDLDGGSPDIIPIESFVLHNFGVHLFSQISSFLDNSMHQSQNMYVPGSLALREAFDCVSKLAGALLFWFSSTSTSNMTQDITSHGSKPRSPASSTQVKHLTSRRHNLIGFCFNRSKEKPDAPLLFDKMSSLMMKIRFREAKMLQSYPLFSLAAVLIPPFDNLSSEVLTVSLENANVQVHGYMGQRSCEVENQRYTGLALPDLNRTRHAVEPRTGIEFPMILDDILAGEKNSSLSSEVLVGTGSRTMKILKIKSLKIYAFGFYVHPYSVCEKLGPKYASISVDELNKRNDFYEDLLRENINMAVRLVVNCNGIKINTVKDAFEKSLRARLVKINPDTDYHCVRMFGSHFTQDIPIPAGTTIDFRRTADGQLITEIGGNKIGVVHSKDLCRAFFDMYIGDV…
Juglans regia	Eudicots	Jr15_07760	395	7.17	44087.6	nucl	Ⅲ	MDLDGGSPDIIPIESFVLHNFGVHLFSQISSFLDNSMHQSQNMYVPGSLALREAFDCVSKLAGALLFWFSSTSTSNMTQDITSHGSKPRSPASSTQMSSLMMKIRFREAKMLQSYPLFSLAAVLIPPFDNLSSEVLTVSLENANVQVHGYMGQRSCEVENQRYTGLALPDLNRTRHAVEPRTGIEFPMILDDILAGEKNSSLSSEVLVGTGSRTMKILKIKSLKIYAFGFYVHPYSVCEKLGPKYASISVDELNKRNDFYEDLLRENINMAVRLVVNCNGIKINTVKDAFEKSLRARLVKINPDTDYHCVRMFGSHFTQDIPIPAGTTIDFRRTADGQLITEIGGNKIGVVHSKDLCRAFFDMYIGDVPVSVQTKEEIGKNVVHLIRRGDQLVTR
Juglans regia	Eudicots	Jr07_35750	267	5.7	29133.2	cyto	Ⅰ	MVPAPSLPVVHVDNVAFQPTTKVPGSDKALFLGGAGERGLEIQGNFVKFTAIGVYLEDTAVPSLAIKWSGKSADELSESVEFFRDIVTGPFEKFIRVTMILPLTGHQYSEKVSENCVAYWKSVGIYTDAEAKAIEEFLKVFKDEKFPPGSSILFTQSPNGSLTISFSKDESIPESGNAVIKNKLLSEAVLESIIGKHGVSPAAKKSLATRVSELLKESNDKEAENHKLKAENQKLETENLKLKAENHKLETENKILKAENSEIGGPK
Juglans regia	Eudicots	Jr07_35760	253	5.67	27493.3	cyto	Ⅰ	MVPAPSLPVVHVDNVAFQPTTKVPGSDKALFLGGAGERGLEIQGNFVKFTAIGVYLEDTAVPSLAIKWSGKSADELSESVEFFRDIVTGPFEKFIRVTMILPLTGHQYSEKVSENCVAYWKSVGIYTDAEAKAIEEFLKVFKDEKFPPGSSILFTQSPNGSLTISFSKDESIPESGNAVIKNKLLSEAVLESIIGKHGVSPAAKKSLATRVSELLKESNDKEAENHKLKAENHKLETENKILKAENSEIGGPK
Juglans regia	Eudicots	Jr12_25120	210	5.04	23322.7	cyto	Ⅳ	MANEVVMVDEIPFPKEIVATKPLSLLGHGITDIEIHFLQIKFTAIGVYLEPKIVNHLQQWKGKPEKALAEDDGFFDALISAPVEKFLRIVVIKEIKGSQYGVQLESAVRDRLAADDKYEEEEEAALETLVEFFQSKYLKKNSIITFHFSATPATTAEVAFSTEGKESSKIKVENANVVEMIQKWYLGGSRGVSQTTISSLANTLSAELSI
Kalanchoe fedtschenkoi	Eudicots	Kaladp0020s0211.v1.1	290	9.31	30969.4	chlo	Ⅲ	MVSLRFPFSFSQPSPKSASHFAARSLTAACVAVAAATAVGGAVVVSATAKESILQNALAPGRNNCAWASLSLADSEAPASQSKAGASFPAVLGDSKRLLGVGLRRKSVFGLKNIDVYAYGVYADENDVRKVLGGKFGNQSISSLQDGKDLNEEILEGDVPVTVRLQIVYSRLSIGSVRSAFKESVGSRLQKFGGPGNKELLDRFTSQFKDEYKIPKGAVIDLSREKGYVLRTTIDGTEVGSIQSKLLCKSILDLYIGEDPFDQQAKEEIQLKLVNILHKRGGGQVSVVLK
Kalanchoe fedtschenkoi	Eudicots	Kaladp0038s0090.v1.1	285	9.06	30338.5	chlo	Ⅲ	MAGVSGVSSVSSTGQVWASSYPHTRYENPSWAVFFTRKSPASAALTRPQTSFLVLPNKARSKTHLSPKASPSPAAAVRSEYTEEPGTSVKFQTSVTLPGCSRPLLLLGTGYREKVFAIIGVKVYAAGLYINSSALGSLSGWSGRSSADIQKDSTLFKSIYEDPSEKSLQIVLVRDVDGKTFWDALNDAISPRIKAPSSADESALTTFRATFEGRPLKKGTFIFLTWLEPSKMLVSISPEGLPSAVDATIESESVTAALFDVFLGDGPVSPTLKASVSDGLASMLK
Kalanchoe fedtschenkoi	Eudicots	Kaladp0048s0004.v1.1	422	8.8	46576.1	nucl	Ⅲ	MRNNWMFLMDFDGGSRHFLPADPLIANGLGIHLLSQITSFLDSSLYQSGNMHGSVALREAFSYFSKFAGGLIFWFSTGSNSRSRHKLTGGTADSGNCRSSSRLKHSVRQDVSGFVHNLKLKSLSPFVFSKSLGSIFSDLLRDTNQLQSLPILSLAAALVPPFENLTSLAIPLENTHVNQMRGYMELPPGEIQRQGCGGLCFSDVYRKRYAVEPKTGIEFPVFLDNISSGTNSATVASEVLVGTGSKTMKIIKIKSLKVYAYGFYVHPHALCEKLGGKYASATVDELSEHQEFYRDLLREDIEMTVRLVVNCNGMKINSVKSAFEKSLRDRLLKTNPDTDFSCLSTFGSYFQQEIPIPAGTVINFRRTADGRLTTDIGGKQIGAVQSRDLCRAFFGMYIG…
Kalanchoe fedtschenkoi	Eudicots	Kaladp0060s0328.v1.1	264	5.04	28544.2	cyto	Ⅰ	MAAAAAIDVETHHPLASAIQVENLTFPAKVEAPPGSKNAFILGGAGVRGLEIQGRFIKFTAIGVYLEDGEALKALGGKWSRKTAEELLDSSDFYLDIVTGPFEKFTQVTTILPLTGQQYSEKVAENCVAYWKSIGSYMDAEEKAVDKFLQVFKDENFPPGSSILFTQSPHGSLTIGFSKHDEIPKEGNAVIDNKQLSEAVLESIIGQKGVSPEAKKSLATRLAELFKEKHGHSEENEVASGKPEPEKSVAPVDGDQKPSEQINL
Kalanchoe fedtschenkoi	Eudicots	Kaladp0074s0080.v1.1	201	4.61	22075.1	extr	Ⅳ	MQWMIISLFSGFFFSVDDLAGITDIEIHFLQIKFTAIGVYLDPAVVAHLDKFKGKSGSDLAEDDDFFDALISAPVDKIVRVVVIKEIKGSQYGVQLESAVRDRLAADDKYEDEEEAALEKLVEFFQANYFKKGSVITYTFPASSPIAEVVLTLEGKDESKFTVENANVAGEIKKWYLGGSRGVSPTTITSLANSLAAELAK
Kandelia obovata	Eudicots	geneMaker00009307	301	9.02	33381.3	chlo	Ⅲ	MGSLRVPFWFSQPKAQPNVISNAAATNLRSFSTSTAVACAVAACAAAFSGIALTQDPNIWKHPSLQDALNLLCSRRSSLALPWGSLSLADSSPSIVEPKTGVSFPSVILESRRLLGIGLRKKGVLGLKNIDVYAFGVYADNDELNKLLGEKYGKLSVSELKESKEFKEDLMEADFQMTVRLRIIYGKLSIRSMRSAFEESVRSRLLKFGGQNSQDLLQRFTSQFKDEYKIPRGSVIHLSREQGHILCTTIDGKEVGSIQSKLLCRSILDLYIGDDPFDRRAREDVENKLASLLQEKISDQM
Kandelia obovata	Eudicots	geneMaker00010215	195	4.94	21370.5	cyto	Ⅳ	MGTEMVMVDEISFPAQITTNNKPLSLLGHAIGVYLEPQIAAHLQQWKGKPASELAGDDDFFEAVIAAPAEKLVRVVVIKEIKGSQYGVQLESAVRDRLAAVDKYEEEEEEALEKIVEFFQSKYLKKNSVITFHFPAAAATSEIVFVTEGKEESKIKVENGNVVEMIKKWYLGGTRGVSPTTIASLADGLSSLLPN
Kandelia obovata	Eudicots	geneMaker00013163	265	8.76	28698.8	chlo	Ⅲ	MLCAGTMWSKPWNLNPNHSFPRTSDLVLPSSRTRFFSPLSTFPLHISLHKNSASSSSSSGYTEEPATNVKFQTHLNLPGLSNSLTLLGTGYREKVFAIIGVKVYAAGLYINPSISGTLDAWKGQSAVEIQGNPALFNSVLQAPCEKSLQIVLVRNVDGKTFWDALDDAISPRIKVPTLVDESALTTFRSIFQGRSLQKGTFICLTWLDHSKMLVSISSAQTPDHVDARIESGNVTFALFDTFFGGDPVSPSLKGSVASGLATMLK
Kandelia obovata	Eudicots	geneMaker00000028	428	5.8	46529.6	cyto	Ⅰ	MTTLPSVTDIQVEAVTFPAAAKPPASTKTHFLGGAGARGLEIEGKFIKFTAIGVYLDDSAVPLLAVKWKGKSAHELTDSVEFFRDIVTGPFEKFIRVTMILPLTGQQYSEKVAENCIAFWKSLGLYTDAEAKAIEKFLEVFKDEKFPPGSSILITQLPHGSLAISFSKDGSMPEVENAVIENRLLSEAVLESIVGKHGVSPEAKQSLAARLSAQMISPSIAKIQVEDVKFLPTTKPPASTKTHFLGGAGARGLEIEGKFIKFTAIGVYLEDSAVPFLAVKWKGKSAQELTDSVEFFRDIVTGPFEKFIRVTMILPLTGQQYSEKVAENCVAFWKSVGLYTDAEAKAIETFLEVFKEEKFPPGSSILFTQLPRGSLAISFSKDGSQPEVENSLIENKLLS…
Kandelia obovata	Eudicots	geneMaker00014605	467	8.8	52775.3	nucl	Ⅲ	MWNDWFFFTDVDGDSSRMLPIQPFNFGCHLFLQFNSLADSSMRQSRFLYIPGSIAFQEALGCMSKFAGAFLFWFGSSSSSNLSRQIPGNLNPRPQSCKYPTQVWHHAFGGKNLSEFPFGSISKGECCLPLAFGKISSFIMRILCREAERFQSFPLISLAAAIVPPFDNLCSKVMAVPLENVEVQMHRSIDQRPCEVEHHGPSGLSYHDLKWARHAVEPRTGIEFPTVLDNILIGGNKSHLASEVLVGTGSRTMTIVRIKSLKVYAFDVHPNSVCEKLGPKYASFPVSELNKCCDFYEDLLREDIDMTVRLVINCNGMKINTVKDAFEKSLQARLRKTKPDTDYHCLKTFGSFFTKDIPLPALKGIKLELYTARIYAGLSSICTLEMFLCQSRQRKRLAK…
Kingdonia uniflora	Eudicots	gene-GIB67_001959	171	8.76	19803	nucl	Ⅲ	MKVIEIKSLSVYTFGLYVHPDSICEKLGRKYAFVPVNELNNRPDFYEDLLMEDIHMTARIVVNYNGLKINTVRNAFEKSLRARLLKMNPNTNYYFLRTFGSYFAQDISLFVGTSIYFCQTVDGKLITEINEKYIGVVHSKKFSKAFFEMYIGDGPVSMQAKEEIVRTLMVS
Kingdonia uniflora	Eudicots	gene-GIB67_004429	255	7.65	28228.9	cyto	Ⅲ	MAALVEEITKTTQVLDIGNKSNVHVQKEEMAVVEKKLKLAVEQSSSTLEEKPIKKEVAVEVEPKTGVSFPVELSDKMKLYGVGIRKRSFFGIGLKIYGYGIYADTKALKELVRSKVVKAPAKATKEIYQAAIDSDVEMTLRMVVIYGGLTMGLVRKNFDDTLGTFIRKYNGGQNDDTALKKIMGEEADKIKLTAGSVIEFTKLPGYILQTKVMDEAVGKVESELVCRAFFDMYLGDDAFDNNAKEKFGMSLISLI
Kingdonia uniflora	Eudicots	gene-GIB67_014039	239	9.63	25984.4	chlo	Ⅰ	MAQQHFASALLFFFVLLVTDLEALSLKGLVIEGVTFPVTVKPPGSNNTLFLGGAGYRGLNIQNTFTKVTSIGVYLQGTAVSCLAPKWAGKTKKELANSVKFFQDIFTGPFEKFTRVTMIMPLTGPQYSEKVAENCVAYMKSIGVYTQVEEQAVAMFLDAFKNKNFISGASVLFTQSPSGTLEIGFSKDSSIPTVQGVVIKNKPLSEAVLESIIGQNGVSPKVKRSLAKRLAKLLQKKHY
Kingdonia uniflora	Eudicots	gene-GIB67_022278	198	5.13	21171.3	cyto	Ⅲ	MDVVGSANIVVEPVTSVNFQQSLSLPGCSNSMVLLGTGYREKIFTIIGVKVYAVGLYASQAIIELLNTWKGRSASEIQEDPSLFSSFFQDGKTFWDALDGAVSPRIKAPTPVDESALSLFRNTFQGRALKKGTLIFLTWPNPSKMLVCISLDGLPSSVDASIESKNVSSALFDVFLGDAPVSPSLKASVSNGLSMILN
Kingdonia uniflora	Eudicots	gene-GIB67_023930	171	8.61	19614.7	nucl	Ⅲ	MKVIKIKSLSVYAFGLYVRPDSICENLGPKYASVLVNELNNRPDFYEYFLREDIHMTVRLVVNCNGLKINTVRDAFEKSLRARLLKMNPNTNYYCLRTFGSYFAQDISLPVGTSIYFWQTADGKLITEINEKQIGVVHSKELCKSFFDMYIGDGPLSVQAKEEIARTLMVS
Kingdonia uniflora	Eudicots	gene-GIB67_025957	396	8.26	44392.5	chlo	Ⅲ	MRSNFSFERSFRNKWHFFMDHNGGSFSYVLPREPIVSNSSGEVSLFVDNSFDFREAVNCISKAAGAFLLWLKLGKSSSCSHNLLGLHHLGFMKSSAEFSPSVIFCKNARSTLRKLWKEVEQLQSFSVLSLAAGFVSPFDNLSTKVLAVPPENTDVQYDQPRCACEHRGSAGRSFPEISWTRQATEPSTGITFPGVLDNIFDEENNNSSFASEVLVGTGSRSMKVIKIKSFSVYAFGLYVHPDSICEKLGPKYASVPVNELNNRPDFYEDLLREDIHMTVRLVVNCNGLKINTVRDAFEKSLRSRLLKMNPNTDYYCLRTFDSYFAQDISLPVGTSISFRQTADGKLITEINGKQIGAVHSKELCKAFFDMYIGDGPVSMQAKEEIARNVGGIMRRC
Kingdonia uniflora	Eudicots	gene-GIB67_030880	304	5.49	33290.2	cyto	Ⅲ	MATMVQGVTTKTEMLEIDPKSTIGTSKDATMVNDVAKMEHEGKTNEDETLKKGSETTKKDVKKGLNETPEGETSTIEKDLKADVELKKEKADDTAVEDETDKKEAVAEQTEPKTGVSFPVKLRDGKQLNSFGMRKKTILGLGIKIYGFGMYADNEKLKDILRSKIGKAPAKPTKEMYQAVIDSDAGMVVKLVIVFGSLTMNMVKKNFDEGLGASIKKLNGGQKDGELTNKVMGEASDSIKLTAGSVIEISRLPGYVLQTKVKDEVVSTVESELLCRAYINMYLGDDSFDKEAKERFGVSLMSLF
Kingdonia uniflora	Eudicots	gene-GIB67_034424	246	5.55	27637.8	cyto	Ⅲ	MVDLHIFSTEPIISNSFGEALLSRVDLYDVDNSFNFQEALNCISKAAGALLLWFASGLNSHSFTSEVLACSGFISMKVIKIKSFSVYSFGLYIHPDSICEKLGPKYAYVTVNELNNRPDFYEDLLREDNHMTVRLVVNCNGLKINIVCNAFEKSLRARLLKMNPNTNYYCLKTFGSCFAQDISLPVGTSIYFWQIADGELITEINGKQIRVVHSKELCKAFFDMYIGDGPVSVQANEEIARTLMVS
Kingdonia uniflora	Eudicots	gene-GIB67_041124	207	4.88	23162.5	cysk	Ⅳ	MAGEVVMVDEIPFPHQITTTNKTLSLLGQGITDIVIHFLQIKFTAIGVYLEPEVASHLQQWKGKPATELAEDDSFFDALISAPVEKFLRIVVIKEIKGSQYGVQLESAVRDRLAADDKYEEEEEEALEKIVEFFQHKYFKKDSVITIFFTSNTAEIAYTAEGKDESKIKVENANVVEMIQRWYLGGTRGVSPTTIASLAKNIGSLLC
Kingdonia uniflora	Eudicots	gene-GIB67_041144	208	4.87	23099.6	cyto	Ⅳ	MGVVGEVVMVDEIPFPHQITTTNKTLSLLGQGITGNVMLCLQIKFTAIGVYLEPEVASHLQQWKGKPATELVEDDSFFDVLISAPVEKFLRIVVIKEIKGSQYGVQLESAVRNRLAAEDKYEEEEEEALEKIVEFFQSKYFKKDSVITIFFASNTAEIAYTAKGKNESKIKVENANVVEMIQMWYLGGTRGVSPTTIASLAENIGSLL
Kingdonia uniflora	Eudicots	gene-GIB67_016345	253	9.85	27879.8	cyto	Ⅰ	MKERKKENLRSTESYGSTAFCICSSILLCFLVTDLEALSLKGLVIEGVTFPLTVKPPGPSNTLFHGGAGYRGLNIQNIFTKVTSIGVYLQGTAVSCLTPKWAGKTKKELANFVKFFQDIFTSSFEKFTRVTMIMPLTGPQYSKRVAENYVVYMKSIGVYTQVEEKAVAMCLDAFKNKIFISGASVLFTQSPSRTLEIGFSKHSSIPTVQGVLIKNKPLSEAVLKSIIGQNGVSPKAKRSLAKRLAKLLQKKHY
Kingdonia uniflora	Eudicots	gene-GIB67_019353	175	6.41	19269	extr	Ⅲ	MDHNGGSSYVFPTEPIVSNSSGEALFTRVGLFVDNSFNFQEALNCISKAAGALLLWFANGSNSHRSMKVIKFKSLSVYAFGLYVRPDSIGEKLGPKYASVPVNELNNRPDFYEDLLREDIHMTVRLVVNCNGLKINTIGVAHSKELCKAFFDMNIGDGPVSVQAKEEIARTLMVS
Kingdonia uniflora	Eudicots	gene-GIB67_025967	189	5.75	21097.9	chlo	Ⅲ	MKSSAEFSPSVIFCKNARSTLRKLWKEIEQLQSFSVLSLAAGFVLPFDNLSAKVLAVPPENTDVQYDQPRCACEHRGSAGLSFPEISWTRQATEPSTGITFPGVLDNIFDEENNNSSFASEVLVGTGSRSMKVIKIKSFSVYAFGLYVHPDSICEKLGPKYASVPVNELNNRPDFYEDLLRNLQKNFFL
Kingdonia uniflora	Eudicots	gene-GIB67_037506	220	5.17	23911.8	cyto	Ⅰ	MGHTSELEIEGVLFPSTVKPLGSTNTLFLGGAGARGLQVEDKFIKFTAIGVYLEDKGVEVLGAKWKGKTADELTKSVEFVKDVVMGPFEKFIRVTMILPLTGQMYAEKVTENCVAIWKAMGIYTDAEAKAVEKFIEVFKDETFPPGSSILFTQSPLGTLTIGFSKDGSIPEVENAVIENRPLSGAILMSIIGPKGVSPDTKRSFAVRMSELLKVEKVEVE
Kingdonia uniflora	Eudicots	gene-GIB67_041777	220	4.84	23913.7	cyto	Ⅰ	MGHTSELEIEGVLFPSTVKPLGSTNTLFLGGAGARGLQVEDKFIKFTAIGVYLEDKGVEVLGAKWKGKTADELTESVEFVKDVVMGPFEKFIRVTMILPLTGQMYAEKVTENCVAIWKAMGIYTDAEAKAVEKFIEVFKDETFPPGSSILFTQSPLGTLTIGFSKDGSIPEVENAVIENRPLSGAILMSIIGPKGVSPDTKRSFAVRMSELLKVEEVEVE
Lactuca sativa	Eudicots	Lsat_1_v5_gn_4_184180.v5	213	8.66	23648.7	cyto	Ⅲ	MNLHTSSTTTNDETEKDVKKEIPVEIEPITGVSFPIKLTDGKELKAIGLRKKHVFGLSLKIYSFGIYADNQKLMGVLKSPKAMKEMYEMVVDSGVGITVRMVIVFGHLTMSMVRKYFNEGLGAAIRKLGPGKNNDLTKRILGEATDDIKLTPGSEIEITCLPGYVLETKVRGKVVNKFESETLCKAYIYMYLGDDPLDKQAKENFGMSLLSLS
Lactuca sativa	Eudicots	Lsat_1_v5_gn_5_187880.v5	287	8.82	30980.2	chlo	Ⅲ	MVSLRFPFSFSQPATTRVPSGAFSPANIACSVAVSAAIGAGISAGICLSQNTTSPSLHNALNSLLSNFSRSSPLWGSLSLSDGSGDVVTESKTGFSFPAVLKDSQGLLGIGLRRKAVFGLKNIDVYAFGVYADDSDIKNFLSEKYGTLSTTEVKQKNITQELMESDVSVTVRLQIVYGKLSIRSVRNAFEDSVGNRLKKFGGSDNKELLQKFTSQFKDEYKIPRGSIIDLSKEKGYVLRTSIDGKEVGSVQSQLLCRSILDLYIGDEPFDSKAKEDIDLKLASAITK
Lactuca sativa	Eudicots	Lsat_1_v5_gn_7_100481.v5	282	8.61	30947.3	chlo	Ⅲ	MIVATGIGAFPRSVSLLPLPHNNFGSPHSISNPRNRIRFPERKSNNFNFNFSLFIPTNPPFFSIKAAASSSSEFASDYAEEPATNVKFPTLLNLPGCSSSLSLIGTGFREKVFAIIGVKVYAAGLYINPKIIDKLDAWKGRTSAQIQDDSSLFDLIYQAPLEKSLQIVLVRDVDGKTFWDALNDAISPRIKSPNAIDETALSDFRGIFQNRPLKKGTFIFLTWLDSSKILIHLSNEGIPSTSEATIESENVTRSLFDVFFGRDPVSPSLKASISNGLASILI
[truncated: 575 more rows]
