# Supplementary material for: Evolutionary landscape of plant chalcone isomerase-fold gene families
Source: Front Plant Sci. 2025 Mar 28;16:1559547. doi: 10.3389/fpls.2025.1559547 (PMC11985768; doi:10.3389/fpls.2025.1559547)
Supplement: Supplementary Table 1 — The genomic data source of 259 species. [file DataSheet1.zip › Supplementary_information/Table S3.xlsx]

## Sheet: Sheet1
Table S3. Statistics of subcellular localization results of different types of CHI-fold protein family.
Subcellular location	CHI number
	TypeⅠ&Ⅱ	Type Ⅲ	Type Ⅳ	Type Ⅴ
chlo	124	558	35	18
cysk	33	12	64	14
cyto	199	194	165	1
cyto_nucl	2	1	1	0
E.R.	2	8	1	0
extr	5	7	2	0
mito	5	30	4	0
nucl	23	189	7	4
nucl_plas	1	1	0	0
pero	9	4	0	0
chlo_mito	0	1	0	0
E.R._plas	0	1	0	0
golg	0	1	0	0
plas	0	6	1	0
vacu	0	3	2	0
