# Supplementary material for: Evolutionary landscape of plant chalcone isomerase-fold gene families
Source: Front Plant Sci. 2025 Mar 28;16:1559547. doi: 10.3389/fpls.2025.1559547 (PMC11985768; doi:10.3389/fpls.2025.1559547)
Supplement: Supplementary Table 1 — The genomic data source of 259 species. [file DataSheet1.zip › Supplementary_information/Table S4.xlsx]

## Sheet: Sheet1
Table S4. The motif analysis of different CHI types in representative species.
Taxa	Species	Groups	Types	Motifs
Algae	Chlamydomonas reinhardtii		Ⅲ			motif 3	motif 4		motif 5		motif 7	motif 8		motif 10
Algae	Ostreococcus sp. 'lucimarinus'		Ⅲ			motif 3	motif 4		motif 5		motif 7		motif 9	motif 10
Algae	Chara braunii	group1	Ⅲ	motif 1	motif 2	motif 3		motif 5		motif 6	motif 7		motif 9
Algae	Chlamydomonas reinhardtii	group1	Ⅲ	motif 1		motif 3		motif 5	motif 5		motif 7		motif 9
Algae	Ostreococcus sp. 'lucimarinus'	group1	Ⅲ	motif 1		motif 3		motif 5	motif 5		motif 7		motif 9
Bryophytes	Fontinalis antipyretica	group2-2	Ⅳ			motif 3	motif 4	motif 5	motif 5		motif 7	motif 8		motif 10	motif 11	motif 12	motif 13
Bryophytes	Fontinalis antipyretica	group2-1	Ⅲ			motif 3	motif 4	motif 5	motif 5		motif 7	motif 8	motif 9	motif 10	motif 11	motif 12
Bryophytes	Fontinalis antipyretica	group1	Ⅲ	motif 1	motif 2	motif 3		motif 5	motif 5	motif 6	motif 7		motif 9
Bryophytes	Fontinalis antipyretica	group1	Ⅲ	motif 1	motif 2	motif 3		motif 5	motif 5	motif 6	motif 7		motif 9
Bryophytes	Marchantia polymorpha	group2-1	Ⅲ			motif 3	motif 4	motif 5	motif 5		motif 7	motif 8	motif 9	motif 10	motif 11	motif 12
Bryophytes	Marchantia polymorpha	group1	Ⅲ	motif 1	motif 2	motif 3		motif 5	motif 5	motif 6	motif 7		motif 9
Bryophytes	Marchantia polymorpha	group2-1	Ⅲ			motif 3	motif 4	motif 5	motif 5		motif 7	motif 8	motif 9	motif 10	motif 11	motif 12
Bryophytes	Marchantia polymorpha	group2-2	Ⅱ			motif 3	motif 4	motif 5	motif 5		motif 7	motif 8			motif 11		motif 13
Bryophytes	Marchantia polymorpha	group2-2	Ⅳ			motif 3	motif 4	motif 5	motif 5		motif 7	motif 8		motif 10	motif 11		motif 13
Bryophytes	Physcomitrium patens	group2-2	Ⅳ			motif 3	motif 4	motif 5	motif 5		motif 7	motif 8		motif 10	motif 11	motif 12	motif 13
Bryophytes	Physcomitrium patens	group2-1	Ⅲ			motif 3	motif 4	motif 5	motif 5		motif 7	motif 8	motif 9	motif 10	motif 11	motif 12
Bryophytes	Physcomitrium patens	group1	Ⅲ	motif 1	motif 2	motif 3		motif 5	motif 5	motif 6	motif 7		motif 9
Bryophytes	Physcomitrium patens	group1	Ⅲ	motif 1	motif 2	motif 3		motif 5	motif 5	motif 6	motif 7		motif 9
Bryophytes	Physcomitrium patens	group2-2	Ⅳ			motif 3	motif 4		motif 5		motif 7	motif 8		motif 10	motif 11	motif 12	motif 13
Ferns	Ceratopteris richardii	group1	Ⅲ	motif 1	motif 2	motif 3		motif 5	motif 5	motif 6	motif 7		motif 9
Ferns	Ceratopteris richardii	group1	Ⅲ	motif 1	motif 2	motif 3		motif 5	motif 5	motif 6	motif 7		motif 9
Ferns	Ceratopteris richardii	group1	Ⅲ	motif 1	motif 2	motif 3		motif 5	motif 5	motif 6	motif 7		motif 9
Ferns	Ceratopteris richardii	group1	Ⅲ	motif 1		motif 3	motif 4		motif 5		motif 7		motif 9
Ferns	Ceratopteris richardii	group1	Ⅲ	motif 1	motif 2	motif 3		motif 5	motif 5	motif 6	motif 7		motif 9
Ferns	Ceratopteris richardii	group2-1	Ⅲ			motif 3	motif 4	motif 5	motif 5		motif 7	motif 8	motif 9	motif 10	motif 11	motif 12
Ferns	Ceratopteris richardii	group2-2	Ⅳ			motif 3	motif 4	motif 5	motif 5		motif 7	motif 8		motif 10	motif 11	motif 12	motif 13
Ferns	Ceratopteris richardii	group2-2	Ⅰ			motif 3	motif 4	motif 5	motif 5		motif 7	motif 8		motif 10	motif 11		motif 13
Ferns	Marsilea vestita	group2-1	Ⅲ			motif 3	motif 4	motif 5	motif 5		motif 7	motif 8	motif 9	motif 10	motif 11	motif 12
Ferns	Marsilea vestita	group2-1	Ⅲ			motif 3	motif 4	motif 5	motif 5		motif 7	motif 8	motif 9	motif 10	motif 11	motif 12
Ferns	Marsilea vestita	group2-1	Ⅲ			motif 3	motif 4	motif 5	motif 5		motif 7	motif 8	motif 9	motif 10	motif 11	motif 12
Ferns	Marsilea vestita	group1	Ⅲ	motif 1	motif 2	motif 3		motif 5	motif 5	motif 6	motif 7		motif 9
Ferns	Marsilea vestita	group1	Ⅲ	motif 1	motif 2	motif 3		motif 5	motif 5	motif 6	motif 7		motif 9
Ferns	Marsilea vestita	group1	Ⅲ	motif 1	motif 2	motif 3		motif 5	motif 5	motif 6	motif 7		motif 9
Ferns	Marsilea vestita	group1	Ⅲ	motif 1		motif 3	motif 4		motif 5		motif 7		motif 9
Ferns	Marsilea vestita	group2-2	Ⅱ			motif 3	motif 4	motif 5	motif 5		motif 7	motif 8		motif 10	motif 11		motif 13
Ferns	Marsilea vestita	group2-2	Ⅳ			motif 3	motif 4		motif 5		motif 7	motif 8		motif 10	motif 11	motif 12
Ferns	Marsilea vestita	group2-2	Ⅳ			motif 3	motif 4	motif 5	motif 5		motif 7	motif 8		motif 10	motif 11	motif 12	motif 13
Gymnosperms	Gnetum montanum	group1	Ⅲ	motif 1	motif 2	motif 3		motif 5	motif 5	motif 6	motif 7		motif 9
Gymnosperms	Gnetum montanum	group2-2	Ⅰ			motif 3	motif 4	motif 5	motif 5	motif 6	motif 7	motif 8		motif 10	motif 11		motif 13
Gymnosperms	Gnetum montanum	group2-2	Ⅳ			motif 3	motif 4	motif 5	motif 5		motif 7	motif 8		motif 10	motif 11		motif 13
Gymnosperms	Gnetum montanum	group2-2	Ⅰ			motif 3	motif 4	motif 5	motif 5		motif 7	motif 8			motif 11
Gymnosperms	Metasequoia glyptostroboides	group1	Ⅲ	motif 1	motif 2	motif 3		motif 5	motif 5	motif 6	motif 7		motif 9
Gymnosperms	Metasequoia glyptostroboides	group1	Ⅲ	motif 1	motif 2	motif 3			motif 5	motif 6	motif 7		motif 9
Gymnosperms	Metasequoia glyptostroboides	group1	Ⅲ	motif 1		motif 3	motif 4		motif 5		motif 7		motif 9
Gymnosperms	Metasequoia glyptostroboides	group2-2	Ⅳ			motif 3	motif 4	motif 5	motif 5		motif 7	motif 8		motif 10	motif 11		motif 13		motif 15
Basal angiosperms	Amborella trichopoda	group2-1	Ⅲ			motif 3	motif 4		motif 5			motif 8	motif 9	motif 10	motif 11	motif 12
Basal angiosperms	Amborella trichopoda	group1	Ⅲ	motif 1	motif 2	motif 3		motif 5	motif 5	motif 6	motif 7		motif 9
Basal angiosperms	Amborella trichopoda	group1	Ⅲ	motif 1	motif 2	motif 3		motif 5	motif 5	motif 6	motif 7		motif 9					motif 14
Basal angiosperms	Amborella trichopoda	group2-2	Ⅰ			motif 3	motif 4	motif 5	motif 5		motif 7	motif 8		motif 10	motif 11		motif 13
Basal angiosperms	Amborella trichopoda	group2-2	Ⅰ			motif 3	motif 4	motif 5	motif 5		motif 7	motif 8		motif 10	motif 11		motif 13
Basal angiosperms	Amborella trichopoda	group1	Ⅲ	motif 1	motif 2	motif 3		motif 5	motif 5		motif 7		motif 9
Basal angiosperms	Amborella trichopoda	group1	Ⅲ	motif 1	motif 2	motif 3		motif 5	motif 5		motif 7		motif 9
Basal angiosperms	Amborella trichopoda	group2-2	Ⅳ			motif 3	motif 4	motif 5	motif 5		motif 7	motif 8		motif 10	motif 11		motif 13		motif 15
Basal angiosperms	Amborella trichopoda	group2-2	Ⅰ			motif 3	motif 4	motif 5	motif 5		motif 7	motif 8		motif 10	motif 11		motif 13
Monocots	Zea mays	group1	Ⅲ	motif 1	motif 2	motif 3		motif 5	motif 5	motif 6	motif 7		motif 9
Monocots	Zea mays	group1	Ⅲ	motif 1	motif 2	motif 3		motif 5	motif 5	motif 6	motif 7		motif 9					motif 14
Monocots	Zea mays	group2-1	Ⅲ			motif 3	motif 4	motif 5	motif 5		motif 7	motif 8	motif 9	motif 10	motif 11	motif 12
Monocots	Zea mays	group1	Ⅲ	motif 1	motif 2	motif 3		motif 5	motif 5	motif 6	motif 7		motif 9					motif 14
Monocots	Zea mays	group1	Ⅲ	motif 1	motif 2	motif 3		motif 5	motif 5	motif 6	motif 7		motif 9					motif 14
Monocots	Zea mays	group2-2	Ⅰ			motif 3	motif 4	motif 5	motif 5		motif 7	motif 8		motif 10	motif 11		motif 13
Monocots	Zea mays	group1	Ⅲ			motif 3			motif 5	motif 6	motif 7
Monocots	Zea mays	group2-2	Ⅳ			motif 3	motif 4	motif 5	motif 5		motif 7	motif 8		motif 10	motif 11		motif 13
Monocots	Zea mays	group1	Ⅲ			motif 3			motif 5	motif 6	motif 7
Monocots	Oryza sativa	group2-1	Ⅲ			motif 3	motif 4	motif 5	motif 5		motif 7	motif 8	motif 9	motif 10	motif 11	motif 12
Monocots	Oryza sativa	group1	Ⅲ	motif 1	motif 2	motif 3		motif 5	motif 5	motif 6	motif 7		motif 9					motif 14
Monocots	Oryza sativa	group2-2	Ⅰ			motif 3	motif 4	motif 5	motif 5		motif 7	motif 8		motif 10	motif 11		motif 13
Monocots	Oryza sativa	group1	Ⅲ	motif 1	motif 2	motif 3		motif 5	motif 5	motif 6	motif 7		motif 9					motif 14
Monocots	Oryza sativa	group1	Ⅲ	motif 1	motif 2	motif 3		motif 5	motif 5	motif 6	motif 7
Monocots	Oryza sativa	group2-2	Ⅳ			motif 3	motif 4	motif 5	motif 5		motif 7	motif 8		motif 10	motif 11		motif 13		motif 15
Monocots	Oryza sativa	group2-2	Ⅳ			motif 3	motif 4	motif 5	motif 5		motif 7	motif 8		motif 10	motif 11		motif 13		motif 15
Eudicots	Glycine max	group1	Ⅲ	motif 1	motif 2	motif 3		motif 5	motif 5	motif 6	motif 7		motif 9
Eudicots	Glycine max	group2-2	Ⅱ			motif 3	motif 4	motif 5	motif 5		motif 7	motif 8		motif 10	motif 11		motif 13
Eudicots	Glycine max	group2-1	Ⅲ			motif 3	motif 4	motif 5	motif 5		motif 7	motif 8	motif 9	motif 10	motif 11	motif 12
Eudicots	Glycine max	group2-1	Ⅲ			motif 3	motif 4	motif 5	motif 5		motif 7	motif 8	motif 9	motif 10	motif 11	motif 12
Eudicots	Glycine max	group1	Ⅲ	motif 1	motif 2	motif 3		motif 5	motif 5	motif 6	motif 7		motif 9					motif 14
Eudicots	Glycine max	group1	Ⅲ	motif 1	motif 2	motif 3		motif 5	motif 5	motif 6	motif 7		motif 9
Eudicots	Glycine max	group2-2	Ⅱ			motif 3	motif 4	motif 5	motif 5		motif 7	motif 8		motif 10	motif 11		motif 13
Eudicots	Glycine max	group2-2	Ⅱ			motif 3	motif 4	motif 5	motif 5		motif 7	motif 8		motif 10	motif 11		motif 13
Eudicots	Glycine max	group2-2	Ⅳ			motif 3	motif 4	motif 5	motif 5		motif 7	motif 8		motif 10	motif 11		motif 13		motif 15
Eudicots	Glycine max	group2-2	Ⅳ			motif 3	motif 4	motif 5	motif 5		motif 7	motif 8		motif 10	motif 11		motif 13		motif 15
Eudicots	Glycine max	group2-2	Ⅰ			motif 3	motif 4	motif 5	motif 5		motif 7	motif 8		motif 10	motif 11		motif 13
Eudicots	Arabidopsis thaliana	group2-2	Ⅰ			motif 3	motif 4	motif 5	motif 5		motif 7	motif 8		motif 10	motif 11		motif 13
Eudicots	Arabidopsis thaliana	group2-2	Ⅳ			motif 3	motif 4	motif 5	motif 5		motif 7	motif 8		motif 10	motif 11		motif 13		motif 15
Eudicots	Arabidopsis thaliana	group1	Ⅲ	motif 1	motif 2	motif 3		motif 5	motif 5	motif 6	motif 7		motif 9
Eudicots	Arabidopsis thaliana	group1	Ⅲ	motif 1	motif 2	motif 3		motif 5	motif 5	motif 6	motif 7		motif 9					motif 14
Eudicots	Arabidopsis thaliana	group2-1	Ⅲ			motif 3	motif 4	motif 5	motif 5		motif 7	motif 8		motif 10	motif 11	motif 12
