# Supplementary material for: Evolutionary landscape of plant chalcone isomerase-fold gene families
Source: Front Plant Sci. 2025 Mar 28;16:1559547. doi: 10.3389/fpls.2025.1559547 (PMC11985768; doi:10.3389/fpls.2025.1559547)
Supplement: Supplementary Table 1 — The genomic data source of 259 species. [file DataSheet1.zip › Supplementary_information/Table S5.xlsx]

## Sheet: Sheet1
Table S5. The statistics and significance analysis of the number of CHI WGD duplication (WGD) genes in 259 species with P-value<0.05.
Species	Taxa	Whole genome			CHI			P-value	Note
		WGD gene	Total gene	Percent(%)	WGD gene	total gene	Percent(%)
Chara braunii	Algae	14	34718	0.0403249	0	1	0	0.984	—
Chlamydomonas reinhardtii	Algae	35	17743	0.197261	0	3	0	0.939	—
Chondrus crispus	Algae	0	9807	0	0	1	0	NA	—
Galdieria partita	Algae	2951	8036	36.7222	0	1	0	0.446	—
Galdieria sulphuraria	Algae	0	6619	0	0	1	0	NA	—
Ostreococcus sp. 'lucimarinus'	Algae	488	7601	6.42021	0	2	0	0.711	—
Fontinalis antipyretica	Bryophytes	0	16497	0	0	5	0	NA	—
Marchantia polymorpha	Bryophytes	34	19287	0.176285	0	5	0	0.925	—
Physcomitrium patens	Bryophytes	4201	31248	13.4441	0	5	0	0.378	—
Adiantum capillus-veneris	Ferns	96	31244	0.307259	0	9	0	0.868	—
Alsophila spinulosa	Ferns	7607	66836	11.3816	0	8	0	0.311	—
Azolla filiculoides	Ferns	545	20201	2.69789	0	7	0	0.659	—
Ceratopteris richardii	Ferns	625	36816	1.69763	0	8	0	0.71	—
Marsilea vestita	Ferns	334	22541	1.48174	0	10	0	0.698	—
Salvinia cucullata	Ferns	174	19780	0.879676	0	4	0	0.851	—
Selaginella moellendorffii	Lycophyte	26091	34721	75.1447	7	8	87.5	0.419	—
Ginkgo biloba	Gymnospermae	1391	27836	4.99713	0	2	0	0.746	—
Gnetum montanum	Gymnospermae	233	27354	0.851795	0	4	0	0.853	—
Metasequoia glyptostroboides	Gymnospermae	113	32174	0.351215	0	4	0	0.905	—
Taxus chinensis	Gymnospermae	55	44770	0.12285	0	3	0	0.952	—
Welwitschia mirabilis	Gymnospermae	484	26989	1.79332	0	4	0	0.787	—
Amborella trichopoda	Basal_angiosperms	269	16838	1.59758	2	9	22.2222	0	↑
Euryale ferox	Basal_angiosperms	27064	37869	71.4674	7	9	77.7778	0.675	—
Nymphaea colorata	Basal_angiosperms	4455	28438	15.6657	0	6	0	0.291	—
Acanthochlamys bracteata	Monocots	10297	21774	47.2903	0	5	0	0.034	↓
Neotrinia splendens	Monocots	26578	49632	53.5501	7	9	77.7778	0.145	—
Acorus americanus	Monocots	6742	26508	25.4338	2	7	28.5714	0.849	—
Acorus calamus	Monocots	30679	45828	66.9438	13	13	100	0.011	↑
Acorus gramineus	Monocots	6415	24974	25.6867	2	7	28.5714	0.861	—
Aegilops bicornis	Monocots	3420	40189	8.50979	0	7	0	0.42	—
Aegilops tauschii	Monocots	2747	45454	6.04347	0	7	0	0.502	—
Ananas comosus	Monocots	634	23598	2.68667	0	5	0	0.71	—
Apostasia shenzhenica	Monocots	1171	21743	5.38564	0	3	0	0.679	—
Asparagus officinalis	Monocots	2688	26051	10.3182	2	8	25	0.172	—
Avena sativa	Monocots	62829	80600	77.9516	13	13	100	0.055	—
Brachypodium distachyon	Monocots	4601	34310	13.4101	0	6	0	0.335	—
Brachypodium hybridum	Monocots	43607	70160	62.1536	12	12	100	0.007	↑
Brachypodium stacei	Monocots	4462	29898	14.9241	0	4	0	0.402	—
Cocos nucifera	Monocots	8185	28016	29.2154	3	7	42.8571	0.427	—
Cymbidium ensifolium	Monocots	1771	28738	6.16257	0	5	0	0.567	—
Dendrobium catenatum	Monocots	165	29149	0.566057	0	5	0	0.866	—
Dendrobium chrysotoxum	Monocots	3971	27094	14.6564	2	5	40	0.109	—
Dendrobium nobile	Monocots	3520	29043	12.12	0	6	0	0.363	—
Dichanthelium oligosanthes	Monocots	62	26468	0.234245	0	7	0	0.898	—
Digitaria exilis	Monocots	40905	59843	68.3539	8	8	100	0.054	—
Dioscorea alata	Monocots	5917	25189	23.4904	2	7	28.5714	0.751	—
Dioscorea cayenensis	Monocots	2668	34551	7.72192	0	7	0	0.444	—
Dioscorea zingiberensis	Monocots	10532	30319	34.7373	2	10	20	0.328	—
Echinochloa crus-galli	Monocots	65757	103783	63.3601	18	18	100	0.001	↑
Elaeis guineensis	Monocots	11355	25995	43.6815	2	8	25	0.287	—
Eleusine coracana	Monocots	36427	57180	63.7058	4	8	50	0.42	—
Eragrostis curvula	Monocots	13174	55182	23.8737	6	11	54.5455	0.017	↑
Eragrostis tef	Monocots	46085	65879	69.954	13	16	81.25	0.324	—
Gastrodia elata	Monocots	203	19577	1.03693	0	1	0	0.918	—
Gastrodia menghaiensis	Monocots	232	17843	1.30023	0	2	0	0.871	—
Hordeum vulgare	Monocots	5148	60133	8.56102	0	5	0	0.494	—
Iris pallida	Monocots	34661	63918	54.2273	13	13	100	0.001	↑
Joinvillea ascendens	Monocots	3278	29122	11.2561	0	6	0	0.383	—
Carex littledalei	Monocots	2187	22441	9.74556	0	5	0	0.462	—
Leersia perrieri	Monocots	5577	29029	19.2118	2	6	33.3333	0.38	—
Lolium perenne	Monocots	3250	38867	8.36185	0	5	0	0.499	—
Lolium rigidum	Monocots	17430	46679	37.3401	4	11	36.3636	0.947	—
Musa acuminata	Monocots	14061	30649	45.8775	2	8	25	0.236	—
Oryza rufipogon	Monocots	5344	37021	14.4351	2	7	28.5714	0.287	—
Oryza sativa	Monocots	5921	42187	14.0351	2	7	28.5714	0.268	—
Panicum hallii	Monocots	5746	33805	16.9975	4	8	50	0.013	↑
Paspalum vaginatum	Monocots	6357	35543	17.8854	2	6	33.3333	0.323	—
Phalaenopsis equestris	Monocots	261	19839	1.31559	0	4	0	0.817	—
Pharus latifolius	Monocots	8337	32144	25.9364	0	6	0	0.147	—
Phoenix dactylifera	Monocots	12976	29005	44.7371	1	7	14.2857	0.105	—
Pinellia pedatisecta	Monocots	4698	24566	19.124	3	8	37.5	0.186	—
Pistia stratiotes	Monocots	1891	20293	9.31848	0	5	0	0.473	—
Rhynchospora pubera	Monocots	69929	91362	76.5406	23	25	92	0.068	—
Saccharum spontaneum	Monocots	27853	53284	52.2727	5	9	55.5556	0.844	—
Secale cereale	Monocots	2931	34441	8.51021	0	6	0	0.455	—
Setaria italica	Monocots	5296	35805	14.7912	0	6	0	0.307	—
Setaria viridis	Monocots	5769	38334	15.0493	2	5	40	0.119	—
Sorghum bicolor	Monocots	5276	33967	15.5327	0	5	0	0.338	—
Spirodela intermedia	Monocots	3114	21894	14.2231	0	5	0	0.362	—
Spirodela polyrhiza	Monocots	1922	19592	9.81013	0	4	0	0.509	—
Thinopyrum elongatum	Monocots	3017	43119	6.99692	0	6	0	0.502	—
Triticum aestivum	Monocots	78669	107471	73.2002	11	12	91.6667	0.149	—
Triticum urartu	Monocots	442	41449	1.06637	0	4	0	0.836	—
Urochloa fusca	Monocots	5721	35606	16.0675	2	8	25	0.491	—
Vanilla planifolia	Monocots	4849	29180	16.6175	0	3	0	0.439	—
Zea mays	Monocots	12173	39756	30.6193	3	9	33.3333	0.86	—
Zingiber officinale	Monocots	52857	73003	72.4039	10	10	100	0.051	—
Zizania latifolia	Monocots	22243	38789	57.3436	8	8	100	0.015	↑
Zostera marina	Monocots	136	20436	0.665492	0	8	0	0.817	—
Chloranthus spicatus	Chloranthales	922	16024	5.75387	0	5	0	0.581	—
Liriodendron chinense	Magnoliids	3859	70538	5.47081	0	11	0	0.425	—
Acer pseudosieboldianum	Eudicots	4296	29679	14.4749	2	7	28.5714	0.289	—
Actinidia chinensis	Eudicots	22312	33044	67.5221	4	9	44.4444	0.139	—
Akebia trifoliata	Eudicots	8240	24001	34.3319	4	8	50	0.351	—
Amaranthus hypochondriacus	Eudicots	5333	23847	22.3634	0	4	0	0.283	—
Amaranthus tricolor	Eudicots	5965	27439	21.7391	1	4	25	0.874	—
Anacardium occidentale	Eudicots	23198	41197	56.3099	6	9	66.6667	0.531	—
Antirrhinum majus	Eudicots	7187	43039	16.6988	2	8	25	0.529	—
Apium graveolens	Eudicots	14	1660	0.843373	0	1	0	0.926	—
Aquilegia coerulea	Eudicots	1837	24823	7.40039	0	7	0	0.454	—
Arabidopsis thaliana	Eudicots	7432	27381	27.1429	0	5	0	0.172	—
Arabis alpina	Eudicots	2621	21593	12.1382	0	4	0	0.457	—
Averrhoa carambola	Eudicots	4296	24531	17.5125	0	4	0	0.357	—
Bauhinia championii	Eudicots	48829	56435	86.5225	10	17	58.8235	0.001	↓
Benincasa hispida	Eudicots	2775	20894	13.2813	0	5	0	0.381	—
Beta vulgaris	Eudicots	796	18720	4.25214	0	4	0	0.673	—
Betula platyphylla	Eudicots	5267	33951	15.5135	0	6	0	0.294	—
Dorcoceras hygrometricum	Eudicots	440	47778	0.920926	0	3	0	0.867	—
Boehmeria nivea	Eudicots	3597	20693	17.3827	0	6	0	0.261	—
Brassica juncea	Eudicots	47723	75016	63.6171	4	8	50	0.423	—
Brassica napus	Eudicots	59236	100895	58.7105	13	17	76.4706	0.137	—
Brassica oleracea	Eudicots	24019	59179	40.587	4	8	50	0.588	—
Cajanus cajan	Eudicots	3804	48618	7.82426	0	14	0	0.276	—
Camelina sativa	Eudicots	69084	89275	77.3834	13	18	72.2222	0.601	—
Camellia chekiangoleosa	Eudicots	12589	62413	20.1705	1	9	11.1111	0.498	—
Cannabis sativa	Eudicots	3137	38738	8.09799	4	7	57.1429	0	↑
Capsella rubella	Eudicots	7091	26106	27.1623	0	5	0	0.172	—
Capsicum annuum	Eudicots	4000	31777	12.5877	0	6	0	0.353	—
Carica papaya	Eudicots	1009	17648	5.71736	0	6	0	0.546	—
Carpinus fangiana	Eudicots	2925	27381	10.6826	0	6	0	0.397	—
Carthamus tinctorius	Eudicots	3184	23197	13.7259	0	5	0	0.372	—
Carya illinoinensis	Eudicots	15029	32267	46.577	0	5	0	0.037	↓
Cephalotus follicularis	Eudicots	235	36438	0.644931	0	6	0	0.844	—
Cercis canadensis	Eudicots	4087	27440	14.8943	0	10	0	0.186	—
Chenopodium quinoa	Eudicots	15740	34426	45.7213	0	4	0	0.066	—
Chimonanthus salicifolius	Eudicots	11759	36474	32.2394	0	5	0	0.123	—
Cicer arietinum	Eudicots	5669	24858	22.8055	0	7	0	0.15	—
Cinnamomum micranthum	Eudicots	7259	26531	27.3604	0	6	0	0.133	—
Cissus rotundifolia	Eudicots	2680	30019	8.92768	1	10	10	0.905	—
Citrullus lanatus	Eudicots	3467	22541	15.3809	0	5	0	0.34	—
Citrus x clementina	Eudicots	3952	24982	15.8194	0	6	0	0.288	—
Citrus sinensis	Eudicots	4979	27807	17.9056	0	4	0	0.35	—
Coffea canephora	Eudicots	2754	25574	10.7687	0	8	0	0.326	—
Coptis chinensis	Eudicots	1606	40011	4.0139	0	8	0	0.563	—
Corchorus capsularis	Eudicots	12	29356	0.0408775	0	5	0	0.964	—
Corylus avellana	Eudicots	3132	25732	12.1716	0	7	0	0.325	—
Corymbia citriodora	Eudicots	1576	35628	4.42349	0	7	0	0.569	—
Cucumis melo	Eudicots	2926	28299	10.3396	0	5	0	0.448	—
Cucumis sativus	Eudicots	3081	23733	12.9819	0	5	0	0.388	—
Cuscuta australis	Eudicots	1337	18157	7.36355	0	5	0	0.528	—
Cynara cardunculus	Eudicots	6275	26498	23.681	0	5	0	0.213	—
Daucus carota	Eudicots	8631	32055	26.9256	2	6	33.3333	0.723	—
Davidia involucrata	Eudicots	17663	42551	41.5102	2	6	33.3333	0.684	—
Dimocarpus longan	Eudicots	6289	40353	15.585	0	5	0	0.337	—
Durio zibethinus	Eudicots	23947	35497	67.462	3	6	50	0.361	—
Erythranthe guttata	Eudicots	6294	27890	22.5672	0	4	0	0.28	—
Eucalyptus grandis	Eudicots	5349	36779	14.5436	0	8	0	0.243	—
Eucommia ulmoides	Eudicots	3602	25477	14.1382	0	6	0	0.32	—
Euphorbia lathyris	Eudicots	1785	36342	4.91167	0	5	0	0.611	—
Eutrema salsugineum	Eudicots	6759	26528	25.4787	0	6	0	0.152	—
Fagopyrum esculentum	Eudicots	6276	37844	16.5839	1	9	11.1111	0.659	—
Ficus carica	Eudicots	6441	37684	17.0921	0	11	0	0.132	—
Fragaria x ananassa	Eudicots	74921	108087	69.3155	16	16	100	0.008	↑
Glycine max	Eudicots	36302	52872	68.6602	10	12	83.3333	0.273	—
Gossypium australe	Eudicots	8279	34577	23.9437	2	5	40	0.4	—
Gynandropsis gynandra	Eudicots	7802	31736	24.5841	0	7	0	0.131	—
Handroanthus impetiginosus	Eudicots	1294	30271	4.27472	0	7	0	0.576	—
Helianthus annuus	Eudicots	13297	57048	23.3084	0	8	0	0.119	—
Herrania umbratica	Eudicots	4050	18489	21.9049	0	6	0	0.194	—
Hevea brasiliensis	Eudicots	20212	35316	57.2318	4	8	50	0.679	—
Hydrangea quercifolia	Eudicots	10786	31139	34.6382	4	8	50	0.361	—
Ipomoea nil	Eudicots	7901	35164	22.469	0	6	0	0.187	—
Ipomoea triloba	Eudicots	9351	31358	29.8201	0	4	0	0.192	—
Jacaranda mimosifolia	Eudicots	11511	30507	37.7323	0	6	0	0.057	—
Jasminum sambac	Eudicots	4633	23790	19.4746	0	4	0	0.325	—
Juglans regia	Eudicots	13022	40487	32.1634	0	7	0	0.068	—
Kalanchoe fedtschenkoi	Eudicots	7253	30964	23.424	0	5	0	0.216	—
Kandelia obovata	Eudicots	7309	18071	40.446	0	5	0	0.065	—
Kingdonia uniflora	Eudicots	1123	43300	2.59353	4	15	26.6667	0	↑
Lactuca sativa	Eudicots	6695	38910	17.2064	0	6	0	0.264	—
Lindenbergia philippensis	Eudicots	8112	26721	30.3581	0	6	0	0.106	—
Lithospermum erythrorhizon	Eudicots	6438	27399	23.4972	0	4	0	0.268	—
Lobularia maritima	Eudicots	9369	25813	36.2957	2	6	33.3333	0.88	—
Lonicera japonica	Eudicots	10137	33601	30.1687	0	5	0	0.142	—
Lunaria annua	Eudicots	20210	39940	50.6009	0	6	0	0.013	↓
Lupinus angustifolius	Eudicots	16014	33018	48.5008	6	8	75	0.134	—
Macadamia integrifolia	Eudicots	3697	28555	12.9469	0	5	0	0.388	—
Macleaya cordata	Eudicots	2748	21911	12.5416	0	8	0	0.284	—
Malania oleifera	Eudicots	3426	20643	16.5964	0	5	0	0.318	—
Malcolmia maritima	Eudicots	7376	30348	24.3047	0	6	0	0.165	—
Malus domestica	Eudicots	22826	40624	56.1885	7	11	63.6364	0.619	—
Mangifera indica	Eudicots	18197	31716	57.3748	7	11	63.6364	0.674	—
Manihot esculenta	Eudicots	15482	32805	47.194	0	6	0	0.021	↓
Medicago truncatula	Eudicots	6787	31735	21.3865	0	10	0	0.099	—
Megacarpaea delavayi	Eudicots	919	32071	2.86552	0	5	0	0.701	—
Melastoma candidum	Eudicots	24950	40625	61.4154	6	8	75	0.43	—
Microthlaspi erraticum	Eudicots	6947	49768	13.9588	0	6	0	0.324	—
Mikania micrantha	Eudicots	12628	46329	27.2572	1	8	12.5	0.349	—
Mimulus guttatus	Eudicots	7226	28140	25.6787	0	3	0	0.309	—
Momordica charantia	Eudicots	2874	19124	15.0282	0	4	0	0.4	—
Moringa oleifera	Eudicots	3766	18451	20.4108	0	5	0	0.257	—
Morus notabilis	Eudicots	846	26965	3.1374	0	7	0	0.634	—
Nelumbo nucifera	Eudicots	9344	23927	39.0521	6	9	66.6667	0.089	—
Nicotiana attenuata	Eudicots	36	33320	0.108043	0	7	0	0.931	—
Nyssa sinensis	Eudicots	15850	36241	43.735	2	7	28.5714	0.419	—
Olea europaea	Eudicots	6128	39875	15.368	0	8	0	0.228	—
Panax notoginseng	Eudicots	11480	36745	31.2423	1	6	16.6667	0.441	—
Papaver somniferum	Eudicots	19182	41770	45.9229	6	10	60	0.372	—
Parasponia andersonii	Eudicots	1129	37222	3.03315	0	6	0	0.665	—
Perilla frutescens	Eudicots	4964	23675	20.9673	0	5	0	0.249	—
Persea americana	Eudicots	8985	42442	21.1701	2	6	33.3333	0.466	—
Phaseolus vulgaris	Eudicots	8064	28134	28.6628	0	8	0	0.073	—
Phtheirospermum japonicum	Eudicots	1889	30276	6.23927	0	6	0	0.527	—
Pistacia vera	Eudicots	1035	31197	3.31763	0	9	0	0.578	—
Pisum sativum	Eudicots	1703	43691	3.89783	0	6	0	0.622	—
Citrus trifoliata	Eudicots	4153	25537	16.2627	0	6	0	0.28	—
Populus alba	Eudicots	15532	30414	51.0686	0	6	0	0.012	↓
Populus trichocarpa	Eudicots	19627	34699	56.5636	2	7	28.5714	0.135	—
Portulaca amilis	Eudicots	5035	52037	9.67581	0	5	0	0.464	—
Primula vulgaris	Eudicots	460	22131	2.07853	0	4	0	0.771	—
Prunus avium	Eudicots	1297	42794	3.0308	0	4	0	0.724	—
Prunus dulcis	Eudicots	2788	27855	10.009	0	6	0	0.414	—
Prunus persica	Eudicots	4224	26843	15.7359	0	5	0	0.334	—
Punica granatum	Eudicots	5861	23652	24.7801	2	9	22.2222	0.859	—
Pyrus betulifolia	Eudicots	28047	59520	47.122	7	10	70	0.147	—
Quercus lobata	Eudicots	5476	39366	13.9105	0	4	0	0.421	—
Quercus suber	Eudicots	11298	79281	14.2506	0	5	0	0.362	—
Raphanus sativus	Eudicots	24267	50931	47.6468	4	8	50	0.894	—
Rhodamnia argentea	Eudicots	6163	23481	26.2468	0	5	0	0.182	—
Rhododendron williamsianum	Eudicots	4763	23548	20.2268	0	5	0	0.26	—
Ricinus communis	Eudicots	4078	20357	20.0324	0	6	0	0.22	—
Rosa chinensis	Eudicots	3467	45465	7.62565	0	6	0	0.482	—
Rubus corchorifolius	Eudicots	3684	26696	13.7998	0	5	0	0.371	—
Salix arbutifolia	Eudicots	15365	29609	51.893	1	5	20	0.153	—
Salix purpurea	Eudicots	17511	35125	49.8534	0	6	0	0.015	↓
Salvia bowleyana	Eudicots	7375	43917	16.793	0	7	0	0.235	—
Sapindus mukorossi	Eudicots	4303	24846	17.3187	0	8	0	0.195	—
Sclerocarya birrea	Eudicots	2366	18937	12.4941	0	4	0	0.45	—
Scutellaria baicalensis	Eudicots	8253	30100	27.4186	0	6	0	0.132	—
Senna tora	Eudicots	9342	45268	20.6371	0	6	0	0.212	—
Sesamum indicum	Eudicots	8119	25172	32.2541	0	5	0	0.123	—
Simmondsia chinensis	Eudicots	3404	23386	14.5557	0	5	0	0.356	—
Solanum lycopersicum	Eudicots	6249	34359	18.1874	0	6	0	0.248	—
Solanum pennellii	Eudicots	6755	26332	25.6532	0	7	0	0.12	—
Solanum tuberosum	Eudicots	6081	38992	15.5955	0	5	0	0.336	—
Spatholobus suberectus	Eudicots	10737	31106	34.5175	0	9	0	0.029	↓
Spinacia oleracea	Eudicots	978	28617	3.41755	0	5	0	0.674	—
Striga asiatica	Eudicots	6539	33426	19.5626	0	6	0	0.227	—
Strobilanthes cusia	Eudicots	9460	32148	29.4264	0	6	0	0.114	—
Taraxacum kok-saghyz	Eudicots	7012	45213	15.5088	0	6	0	0.294	—
Tarenaya hassleriana	Eudicots	11907	27182	43.8047	0	5	0	0.048	↓
Tectona grandis	Eudicots	12189	35388	34.4439	0	5	0	0.105	—
Tetracentron sinense	Eudicots	15487	32687	47.3797	3	7	42.8571	0.811	—
Thalictrum thalictroides	Eudicots	0	33624	0	0	7	0	NA	—
Theobroma cacao	Eudicots	4590	28930	15.8659	0	6	0	0.287	—
Thlaspi arvense	Eudicots	5444	26392	20.6275	0	5	0	0.254	—
Tiarella polyphylla	Eudicots	4614	25244	18.2776	0	8	0	0.181	—
Trema orientale	Eudicots	1618	35846	4.51375	0	6	0	0.594	—
Trifolium pratense	Eudicots	1492	39834	3.74554	0	5	0	0.659	—
Tripterygium wilfordii	Eudicots	16916	27860	60.7179	4	7	57.1429	0.846	—
Tubocapsicum anomalum	Eudicots	28716	59268	48.4511	9	12	75	0.066	—
Vaccinium duclouxii	Eudicots	5483	41938	13.0741	0	7	0	0.305	—
Vaccinium macrocarpon	Eudicots	4332	22836	18.97	0	7	0	0.2	—
Vernicia fordii	Eudicots	1399	46827	2.98759	0	7	0	0.642	—
Vigna radiata	Eudicots	4889	18359	26.63	0	4	0	0.228	—
Vigna unguiculata	Eudicots	8392	28087	29.8786	0	7	0	0.084	—
Vitis vinifera	Eudicots	4917	30799	15.9648	0	5	0	0.33	—
Xanthoceras sorbifolium	Eudicots	2985	21958	13.5941	0	6	0	0.331	—
Ziziphus jujuba	Eudicots	4047	24191	16.7294	0	6	0	0.272	—
