# Supplementary material for: Evolutionary landscape of plant chalcone isomerase-fold gene families
Source: Front Plant Sci. 2025 Mar 28;16:1559547. doi: 10.3389/fpls.2025.1559547 (PMC11985768; doi:10.3389/fpls.2025.1559547)
Supplement: Supplementary Table 1 — The genomic data source of 259 species. [file DataSheet1.zip › Supplementary_information/Table S6.xlsx]

## Sheet: Sheet1
Table S6. The statistics and significance analysis of the number of CHI tandem duplication (TD) genes in 259 species with P-value<0.05.
Species	Taxa	Whole genome			CHI			P-value	Note
		TD gene	Total gene	Percent(%)	TD gene	total gene	Percent(%)
Chara braunii	Algae	797	34718	2.29564	0	1	0	0.878	—
Chlamydomonas reinhardtii	Algae	1142	17743	6.43634	0	3	0	0.65	—
Chondrus crispus	Algae	190	9807	1.93739	0	1	0	0.888	—
Galdieria partita	Algae	54	8036	0.671976	0	1	0	0.934	—
Galdieria sulphuraria	Algae	45	6619	0.679861	0	1	0	0.934	—
Ostreococcus sp. 'lucimarinus'	Algae	50	7601	0.657808	0	2	0	0.908	—
Fontinalis antipyretica	Bryophytes	249	16497	1.50937	0	5	0	0.782	—
Marchantia polymorpha	Bryophytes	1277	19287	6.62104	0	5	0	0.552	—
Physcomitrium patens	Bryophytes	866	31248	2.77138	0	5	0	0.706	—
Adiantum capillus-veneris	Ferns	5308	31244	16.9889	4	9	44.4444	0.028	↑
Alsophila spinulosa	Ferns	5836	66836	8.73182	0	8	0	0.382	—
Azolla filiculoides	Ferns	489	20201	2.42067	0	7	0	0.677	—
Ceratopteris richardii	Ferns	4899	36816	13.3067	0	8	0	0.268	—
Marsilea vestita	Ferns	2799	22541	12.4174	1	10	10	0.817	—
Salvinia cucullata	Ferns	340	19780	1.71891	0	4	0	0.791	—
Selaginella moellendorffii	Lycophyte	1055	34721	3.03851	0	8	0	0.617	—
Ginkgo biloba	Gymnosperms	4631	27836	16.6367	1	2	50	0.205	—
Gnetum montanum	Gymnosperms	3229	27354	11.8045	0	4	0	0.464	—
Metasequoia glyptostroboides	Gymnosperms	7372	32174	22.9129	0	4	0	0.276	—
Taxus chinensis	Gymnosperms	2571	44770	5.74268	0	3	0	0.669	—
Welwitschia mirabilis	Gymnosperms	7646	26989	28.3301	0	4	0	0.209	—
Amborella trichopoda	Basal_angiosperms	1706	16838	10.1318	2	9	22.2222	0.229	—
Euryale ferox	Basal_angiosperms	1174	37869	3.10016	0	9	0	0.591	—
Nymphaea colorata	Basal_angiosperms	1608	28438	5.65441	0	6	0	0.549	—
Acanthochlamys bracteata	Monocots	658	21774	3.02195	0	5	0	0.693	—
Neotrinia splendens	Monocots	1890	49632	3.80803	0	9	0	0.551	—
Acorus americanus	Monocots	2492	26508	9.40094	0	7	0	0.394	—
Acorus calamus	Monocots	2005	45828	4.37505	1	13	7.69231	0.559	—
Acorus gramineus	Monocots	2091	24974	8.37271	0	7	0	0.424	—
Aegilops bicornis	Monocots	5024	40189	12.5009	0	7	0	0.317	—
Aegilops tauschii	Monocots	5517	45454	12.1375	0	7	0	0.325	—
Ananas comosus	Monocots	1127	23598	4.77583	0	5	0	0.616	—
Apostasia shenzhenica	Monocots	893	21743	4.10707	0	3	0	0.72	—
Asparagus officinalis	Monocots	1612	26051	6.18786	0	8	0	0.468	—
Avena sativa	Monocots	3673	80600	4.55707	0	13	0	0.431	—
Brachypodium distachyon	Monocots	2803	34310	8.16963	0	6	0	0.465	—
Brachypodium hybridum	Monocots	2705	70160	3.85547	0	12	0	0.488	—
Brachypodium stacei	Monocots	2806	29898	9.38524	0	4	0	0.52	—
Cocos nucifera	Monocots	1949	28016	6.95674	2	7	28.5714	0.025	↑
Cymbidium ensifolium	Monocots	7028	28738	24.4554	2	5	40	0.419	—
Dendrobium catenatum	Monocots	1527	29149	5.2386	1	5	20	0.138	—
Dendrobium chrysotoxum	Monocots	1410	27094	5.2041	0	5	0	0.6	—
Dendrobium nobile	Monocots	2429	29043	8.36346	0	6	0	0.459	—
Dichanthelium oligosanthes	Monocots	1359	26468	5.1345	0	7	0	0.538	—
Digitaria exilis	Monocots	3251	59843	5.43255	0	8	0	0.498	—
Dioscorea alata	Monocots	2672	25189	10.6078	0	7	0	0.362	—
Dioscorea cayenensis	Monocots	3805	34551	11.0127	0	7	0	0.352	—
Dioscorea zingiberensis	Monocots	1993	30319	6.57344	1	10	10	0.662	—
Echinochloa crus-galli	Monocots	3306	103783	3.18549	0	18	0	0.442	—
Elaeis guineensis	Monocots	1758	25995	6.76284	2	8	25	0.04	↑
Eleusine coracana	Monocots	3462	57180	6.05456	0	8	0	0.473	—
Eragrostis curvula	Monocots	6245	55182	11.3171	0	11	0	0.236	—
Eragrostis tef	Monocots	2958	65879	4.49005	0	16	0	0.386	—
Gastrodia elata	Monocots	916	19577	4.67896	0	1	0	0.825	—
Gastrodia menghaiensis	Monocots	825	17843	4.62366	0	2	0	0.756	—
Hordeum vulgare	Monocots	4839	60133	8.04716	0	5	0	0.508	—
Iris pallida	Monocots	3275	63918	5.12375	0	13	0	0.402	—
Joinvillea ascendens	Monocots	2389	29122	8.20342	2	6	33.3333	0.025	↑
Carex littledalei	Monocots	2143	22441	9.54949	1	5	20	0.426	—
Leersia perrieri	Monocots	2537	29029	8.73954	0	6	0	0.448	—
Lolium perenne	Monocots	5181	38867	13.3301	0	5	0	0.38	—
Lolium rigidum	Monocots	5607	46679	12.0118	0	11	0	0.22	—
Musa acuminata	Monocots	1090	30649	3.5564	0	8	0	0.587	—
Oryza rufipogon	Monocots	2374	37021	6.41258	0	7	0	0.489	—
Oryza sativa	Monocots	3479	42187	8.24662	0	7	0	0.428	—
Panicum hallii	Monocots	3134	33805	9.27082	0	8	0	0.366	—
Paspalum vaginatum	Monocots	3120	35543	8.7781	2	6	33.3333	0.034	↑
Phalaenopsis equestris	Monocots	1214	19839	6.11926	0	4	0	0.61	—
Pharus latifolius	Monocots	1844	32144	5.73668	0	6	0	0.546	—
Phoenix dactylifera	Monocots	1686	29005	5.81279	0	7	0	0.511	—
Pinellia pedatisecta	Monocots	1565	24566	6.37059	0	8	0	0.461	—
Pistia stratiotes	Monocots	1815	20293	8.94397	0	5	0	0.483	—
Rhynchospora pubera	Monocots	1730	91362	1.89357	0	25	0	0.487	—
Saccharum spontaneum	Monocots	2677	53284	5.02402	2	9	22.2222	0.018	↑
Secale cereale	Monocots	6528	34441	18.9542	0	6	0	0.236	—
Setaria italica	Monocots	3668	35805	10.2444	0	6	0	0.408	—
Setaria viridis	Monocots	3695	38334	9.63896	0	5	0	0.465	—
Sorghum bicolor	Monocots	3653	33967	10.7546	0	5	0	0.438	—
Spirodela intermedia	Monocots	1101	21894	5.02878	0	5	0	0.607	—
Spirodela polyrhiza	Monocots	1227	19592	6.26276	0	4	0	0.605	—
Thinopyrum elongatum	Monocots	5719	43119	13.2633	0	6	0	0.338	—
Triticum aestivum	Monocots	5933	107471	5.52056	0	12	0	0.402	—
Triticum urartu	Monocots	4278	41449	10.3211	0	4	0	0.497	—
Urochloa fusca	Monocots	3597	35606	10.1022	0	8	0	0.343	—
Vanilla planifolia	Monocots	1043	29180	3.57437	2	3	66.6667	0	↑
Zea mays	Monocots	1996	39756	5.02063	0	9	0	0.49	—
Zingiber officinale	Monocots	2592	73003	3.55054	0	10	0	0.544	—
Zizania latifolia	Monocots	1678	38789	4.32597	0	8	0	0.548	—
Zostera marina	Monocots	1012	20436	4.95205	0	8	0	0.518	—
Chloranthus spicatus	Chloranthales	1402	16024	8.74938	0	5	0	0.489	—
Liriodendron chinense	Magnoliids	2936	70538	4.1623	0	11	0	0.489	—
Acer pseudosieboldianum	Eudicots	3627	29679	12.2208	0	7	0	0.323	—
Actinidia chinensis	Eudicots	1671	33044	5.05689	1	9	11.1111	0.407	—
Akebia trifoliata	Eudicots	2296	24001	9.56627	0	8	0	0.358	—
Amaranthus hypochondriacus	Eudicots	1714	23847	7.18749	0	4	0	0.578	—
Amaranthus tricolor	Eudicots	1768	27439	6.44338	1	4	25	0.131	—
Anacardium occidentale	Eudicots	2444	41197	5.93247	1	9	11.1111	0.511	—
Antirrhinum majus	Eudicots	4215	43039	9.79344	0	8	0	0.351	—
Apium graveolens	Eudicots	127	1660	7.6506	0	1	0	0.773	—
Aquilegia coerulea	Eudicots	2723	24823	10.9697	2	7	28.5714	0.136	—
Arabidopsis thaliana	Eudicots	2866	27381	10.4671	0	5	0	0.444	—
Arabis alpina	Eudicots	1723	21593	7.97944	0	4	0	0.556	—
Averrhoa carambola	Eudicots	3554	24531	14.4878	0	4	0	0.41	—
Bauhinia championii	Eudicots	2159	56435	3.82564	0	17	0	0.411	—
Benincasa hispida	Eudicots	1797	20894	8.60056	0	5	0	0.493	—
Beta vulgaris	Eudicots	2005	18720	10.7105	0	4	0	0.488	—
Betula platyphylla	Eudicots	3973	33951	11.7022	0	6	0	0.372	—
Dorcoceras hygrometricum	Eudicots	1470	47778	3.07673	0	3	0	0.758	—
Boehmeria nivea	Eudicots	1512	20693	7.30682	0	6	0	0.492	—
Brassica juncea	Eudicots	1924	75016	2.56479	2	8	25	0	↑
Brassica napus	Eudicots	2895	100895	2.86932	2	17	11.7647	0.028	↑
Brassica oleracea	Eudicots	2355	59179	3.97945	1	8	12.5	0.218	—
Cajanus cajan	Eudicots	2941	48618	6.0492	8	14	57.1429	0	↑
Camelina sativa	Eudicots	3110	89275	3.48362	1	18	5.55556	0.632	—
Camellia chekiangoleosa	Eudicots	4454	62413	7.13633	0	9	0	0.406	—
Cannabis sativa	Eudicots	2373	38738	6.12577	1	7	14.2857	0.368	—
Capsella rubella	Eudicots	2937	26106	11.2503	0	5	0	0.426	—
Capsicum annuum	Eudicots	2652	31777	8.34566	0	6	0	0.46	—
Carica papaya	Eudicots	1479	17648	8.38055	0	6	0	0.459	—
Carpinus fangiana	Eudicots	2944	27381	10.752	0	6	0	0.395	—
Carthamus tinctorius	Eudicots	2306	23197	9.94094	2	5	40	0.025	↑
Carya illinoinensis	Eudicots	3090	32267	9.57635	0	5	0	0.467	—
Cephalotus follicularis	Eudicots	1301	36438	3.57045	0	6	0	0.637	—
Cercis canadensis	Eudicots	3963	27440	14.4424	0	10	0	0.194	—
Chenopodium quinoa	Eudicots	2708	34426	7.86615	1	4	25	0.203	—
Chimonanthus salicifolius	Eudicots	2206	36474	6.04814	0	5	0	0.57	—
Cicer arietinum	Eudicots	2162	24858	8.6974	3	7	42.8571	0.001	↑
Cinnamomum micranthum	Eudicots	3203	26531	12.0727	0	6	0	0.364	—
Cissus rotundifolia	Eudicots	3294	30019	10.9731	0	10	0	0.267	—
Citrullus lanatus	Eudicots	1872	22541	8.30487	0	5	0	0.501	—
Citrus x clementina	Eudicots	3133	24982	12.541	0	6	0	0.354	—
Citrus sinensis	Eudicots	3039	27807	10.9289	0	4	0	0.484	—
Coffea canephora	Eudicots	2652	25574	10.3699	0	8	0	0.336	—
Coptis chinensis	Eudicots	2268	40011	5.66844	0	8	0	0.488	—
Corchorus capsularis	Eudicots	1843	29356	6.2781	0	5	0	0.563	—
Corylus avellana	Eudicots	5193	25732	20.1811	0	7	0	0.183	—
Corymbia citriodora	Eudicots	6735	35628	18.9037	0	7	0	0.201	—
Cucumis melo	Eudicots	2661	28299	9.40316	0	5	0	0.471	—
Cucumis sativus	Eudicots	2037	23733	8.58299	0	5	0	0.493	—
Cuscuta australis	Eudicots	794	18157	4.37297	0	5	0	0.632	—
Cynara cardunculus	Eudicots	1506	26498	5.68345	0	5	0	0.583	—
Daucus carota	Eudicots	3318	32055	10.351	0	6	0	0.405	—
Davidia involucrata	Eudicots	3004	42551	7.05976	0	6	0	0.5	—
Dimocarpus longan	Eudicots	3669	40353	9.09226	0	5	0	0.479	—
Durio zibethinus	Eudicots	2193	35497	6.17799	0	6	0	0.53	—
Erythranthe guttata	Eudicots	2989	27890	10.7171	0	4	0	0.488	—
Eucalyptus grandis	Eudicots	5704	36779	15.5089	2	8	25	0.458	—
Eucommia ulmoides	Eudicots	1891	25477	7.42238	1	6	16.6667	0.388	—
Euphorbia lathyris	Eudicots	3158	36342	8.68967	0	5	0	0.49	—
Eutrema salsugineum	Eudicots	2347	26528	8.84726	0	6	0	0.445	—
Fagopyrum esculentum	Eudicots	3389	37844	8.95518	2	9	22.2222	0.163	—
Ficus carica	Eudicots	3308	37684	8.77826	4	11	36.3636	0.001	↑
Fragaria x ananassa	Eudicots	1433	108087	1.32578	0	16	0	0.643	—
Glycine max	Eudicots	2645	52872	5.00265	2	12	16.6667	0.064	—
Gossypium australe	Eudicots	1514	34577	4.37863	0	5	0	0.632	—
Gynandropsis gynandra	Eudicots	938	31736	2.95563	2	7	28.5714	0	↑
Handroanthus impetiginosus	Eudicots	3235	30271	10.6868	0	7	0	0.36	—
Helianthus annuus	Eudicots	4834	57048	8.47357	3	8	37.5	0.003	↑
Herrania umbratica	Eudicots	1979	18489	10.7037	2	6	33.3333	0.073	—
Hevea brasiliensis	Eudicots	3019	35316	8.54853	0	8	0	0.387	—
Hydrangea quercifolia	Eudicots	2921	31139	9.38052	0	8	0	0.363	—
Ipomoea nil	Eudicots	3535	35164	10.0529	0	6	0	0.413	—
Ipomoea triloba	Eudicots	4056	31358	12.9345	0	4	0	0.441	—
Jacaranda mimosifolia	Eudicots	3035	30507	9.94854	2	6	33.3333	0.056	—
Jasminum sambac	Eudicots	2342	23790	9.84447	0	4	0	0.509	—
Juglans regia	Eudicots	15160	40487	37.4441	6	7	85.7143	0.008	↑
Kalanchoe fedtschenkoi	Eudicots	1729	30964	5.5839	0	5	0	0.587	—
Kandelia obovata	Eudicots	515	18071	2.84987	0	5	0	0.702	—
Kingdonia uniflora	Eudicots	1789	43300	4.13164	0	15	0	0.421	—
Lactuca sativa	Eudicots	3644	38910	9.3652	1	6	16.6667	0.539	—
Lindenbergia philippensis	Eudicots	2590	26721	9.69275	0	6	0	0.422	—
Lithospermum erythrorhizon	Eudicots	638	27399	2.32855	0	4	0	0.757	—
Lobularia maritima	Eudicots	1220	25813	4.7263	0	6	0	0.585	—
Lonicera japonica	Eudicots	3562	33601	10.6009	0	5	0	0.441	—
Lunaria annua	Eudicots	1830	39940	4.58187	0	6	0	0.591	—
Lupinus angustifolius	Eudicots	1866	33018	5.65146	0	8	0	0.489	—
Macadamia integrifolia	Eudicots	3281	28555	11.4901	0	5	0	0.42	—
Macleaya cordata	Eudicots	2126	21911	9.70289	2	8	25	0.144	—
Malania oleifera	Eudicots	2221	20643	10.7591	2	5	40	0.035	↑
Malcolmia maritima	Eudicots	3378	30348	11.1309	0	6	0	0.386	—
Malus domestica	Eudicots	2643	40624	6.50601	3	11	27.2727	0.005	↑
Mangifera indica	Eudicots	2915	31716	9.19094	2	11	18.1818	0.302	—
Manihot esculenta	Eudicots	2753	32805	8.39201	0	6	0	0.458	—
Medicago truncatula	Eudicots	5258	31735	16.5685	5	10	50	0.004	↑
Megacarpaea delavayi	Eudicots	593	32071	1.84902	0	5	0	0.759	—
Melastoma candidum	Eudicots	1348	40625	3.31815	0	8	0	0.6	—
Microthlaspi erraticum	Eudicots	3932	49768	7.90066	0	6	0	0.473	—
Mikania micrantha	Eudicots	2569	46329	5.54512	2	8	25	0.016	↑
Erythranthe guttata	Eudicots	3083	28140	10.9559	0	3	0	0.543	—
Momordica charantia	Eudicots	1773	19124	9.27107	0	4	0	0.523	—
Moringa oleifera	Eudicots	1441	18451	7.80987	0	5	0	0.515	—
Morus notabilis	Eudicots	2308	26965	8.55924	2	7	28.5714	0.058	—
Nelumbo nucifera	Eudicots	1726	23927	7.21361	0	9	0	0.403	—
Nicotiana attenuata	Eudicots	1947	33320	5.84334	2	7	28.5714	0.01	↑
Nyssa sinensis	Eudicots	2562	36241	7.06934	0	7	0	0.466	—
Olea europaea	Eudicots	3781	39875	9.48213	0	8	0	0.36	—
Panax notoginseng	Eudicots	1918	36745	5.21976	2	6	33.3333	0.002	↑
Papaver somniferum	Eudicots	2644	41770	6.3299	1	10	10	0.634	—
Parasponia andersonii	Eudicots	2395	37222	6.43437	0	6	0	0.521	—
Perilla frutescens	Eudicots	1932	23675	8.16051	0	5	0	0.505	—
Persea americana	Eudicots	3021	42442	7.11795	0	6	0	0.498	—
Phaseolus vulgaris	Eudicots	3035	28134	10.7877	3	8	37.5	0.015	↑
Phtheirospermum japonicum	Eudicots	2303	30276	7.60669	2	6	33.3333	0.017	↑
Pistacia vera	Eudicots	5598	31197	17.944	2	9	22.2222	0.738	—
Pisum sativum	Eudicots	3936	43691	9.00872	2	6	33.3333	0.037	↑
Citrus trifoliata	Eudicots	3234	25537	12.664	0	6	0	0.351	—
Populus alba	Eudicots	2669	30414	8.77556	0	6	0	0.447	—
Populus trichocarpa	Eudicots	2973	34699	8.56797	0	7	0	0.418	—
Portulaca amilis	Eudicots	3437	52037	6.60492	0	5	0	0.552	—
Primula vulgaris	Eudicots	1735	22131	7.83968	0	4	0	0.56	—
Prunus avium	Eudicots	2848	42794	6.65514	0	4	0	0.593	—
Prunus dulcis	Eudicots	3084	27855	11.0716	0	6	0	0.387	—
Prunus persica	Eudicots	3804	26843	14.1713	1	5	20	0.709	—
Punica granatum	Eudicots	2829	23652	11.9609	3	9	33.3333	0.048	↑
Pyrus betulifolia	Eudicots	2698	59520	4.53293	0	10	0	0.491	—
Quercus lobata	Eudicots	6664	39366	16.9283	0	4	0	0.367	—
Quercus suber	Eudicots	7064	79281	8.91008	0	5	0	0.484	—
Raphanus sativus	Eudicots	2545	50931	4.99696	2	8	25	0.009	↑
Rhodamnia argentea	Eudicots	3144	23481	13.3895	0	5	0	0.379	—
Rhododendron williamsianum	Eudicots	2596	23548	11.0243	0	5	0	0.431	—
Ricinus communis	Eudicots	2222	20357	10.9152	0	6	0	0.391	—
Rosa chinensis	Eudicots	3576	45465	7.86539	0	6	0	0.474	—
Rubus corchorifolius	Eudicots	2740	26696	10.2637	0	5	0	0.449	—
Salix arbutifolia	Eudicots	1714	29609	5.78878	0	5	0	0.579	—
Salix purpurea	Eudicots	2780	35125	7.91459	0	6	0	0.473	—
Salvia bowleyana	Eudicots	2993	43917	6.81513	0	7	0	0.474	—
Sapindus mukorossi	Eudicots	3203	24846	12.8914	1	8	12.5	0.974	—
Sclerocarya birrea	Eudicots	2102	18937	11.1	0	4	0	0.48	—
Scutellaria baicalensis	Eudicots	1982	30100	6.58472	0	6	0	0.515	—
Senna tora	Eudicots	2299	45268	5.07864	2	6	33.3333	0.002	↑
Sesamum indicum	Eudicots	1982	25172	7.87383	2	5	40	0.008	↑
Simmondsia chinensis	Eudicots	1623	23386	6.94005	2	5	40	0.004	↑
Solanum lycopersicum	Eudicots	2606	34359	7.58462	2	6	33.3333	0.017	↑
Solanum pennellii	Eudicots	3003	26332	11.4044	2	7	28.5714	0.153	—
Solanum tuberosum	Eudicots	4126	38992	10.5817	0	5	0	0.442	—
Spatholobus suberectus	Eudicots	2500	31106	8.03703	5	9	55.5556	0	↑
Spinacia oleracea	Eudicots	2249	28617	7.85896	0	5	0	0.514	—
Striga asiatica	Eudicots	1070	33426	3.2011	0	6	0	0.656	—
Strobilanthes cusia	Eudicots	2741	32148	8.52619	0	6	0	0.455	—
Taraxacum kok-saghyz	Eudicots	2347	45213	5.19098	0	6	0	0.567	—
Tarenaya hassleriana	Eudicots	1454	27182	5.34913	0	5	0	0.595	—
Tectona grandis	Eudicots	3879	35388	10.9613	0	5	0	0.433	—
Tetracentron sinense	Eudicots	3201	32687	9.79288	0	7	0	0.383	—
Thalictrum thalictroides	Eudicots	1378	33624	4.09826	0	7	0	0.584	—
Theobroma cacao	Eudicots	2915	28930	10.076	0	6	0	0.412	—
Thlaspi arvense	Eudicots	2747	26392	10.4085	0	5	0	0.446	—
Tiarella polyphylla	Eudicots	2511	25244	9.94692	3	8	37.5	0.009	↑
Trema orientale	Eudicots	3004	35846	8.38029	0	6	0	0.459	—
Trifolium pratense	Eudicots	3704	39834	9.29859	3	5	60	0	↑
Tripterygium wilfordii	Eudicots	1033	27860	3.70782	0	7	0	0.604	—
Tubocapsicum anomalum	Eudicots	3123	59268	5.26929	0	12	0	0.414	—
Vaccinium duclouxii	Eudicots	4244	41938	10.1197	0	7	0	0.375	—
Vaccinium macrocarpon	Eudicots	2814	22836	12.3226	1	7	14.2857	0.874	—
Vernicia fordii	Eudicots	2680	46827	5.72319	2	7	28.5714	0.009	↑
Vigna radiata	Eudicots	752	18359	4.09608	0	4	0	0.679	—
Vigna unguiculata	Eudicots	3324	28087	11.8347	3	7	42.8571	0.011	↑
Vitis vinifera	Eudicots	2865	30799	9.30225	0	5	0	0.474	—
Xanthoceras sorbifolium	Eudicots	3138	21958	14.2909	0	6	0	0.317	—
Ziziphus jujuba	Eudicots	3794	24191	15.6835	2	6	33.3333	0.234	—
