# Supplementary material for: Evolutionary landscape of plant chalcone isomerase-fold gene families
Source: Front Plant Sci. 2025 Mar 28;16:1559547. doi: 10.3389/fpls.2025.1559547 (PMC11985768; doi:10.3389/fpls.2025.1559547)
Supplement: Supplementary Table 1 — The genomic data source of 259 species. [file DataSheet1.zip › Supplementary_information/Table S7.xlsx]

## Sheet: Sheet1
Table S7. The statistics and significance analysis of the number of CHI proximal duplication (PD) genes in 259 species with P-value<0.05.
Species	Taxa	Whole genome			CHI			P-value	Note
		PD gene	Total gene	Percent(%)	PD gene	total gene	Percent(%)
Chara braunii	Algae	1412	34718	4.06705	0	1	0	0.837	—
Chlamydomonas reinhardtii	Algae	1179	17743	6.64487	0	3	0	0.644	—
Chondrus crispus	Algae	283	9807	2.88569	0	1	0	0.863	—
Galdieria partita	Algae	42	8036	0.522648	0	1	0	0.942	—
Galdieria sulphuraria	Algae	35	6619	0.528781	0	1	0	0.942	—
Ostreococcus sp. 'lucimarinus'	Algae	53	7601	0.697277	0	2	0	0.906	—
Fontinalis antipyretica	Bryophytes	134	16497	0.812269	0	5	0	0.84	—
Marchantia polymorpha	Bryophytes	705	19287	3.65531	0	5	0	0.663	—
Physcomitrium patens	Bryophytes	1192	31248	3.81464	0	5	0	0.656	—
Adiantum capillus-veneris	Ferns	1759	31244	5.62988	2	9	22.2222	0.031	↑
Alsophila spinulosa	Ferns	5335	66836	7.98223	0	8	0	0.405	—
Azolla filiculoides	Ferns	331	20201	1.63853	0	7	0	0.733	—
Ceratopteris richardii	Ferns	2238	36816	6.07888	0	8	0	0.472	—
Marsilea vestita	Ferns	1607	22541	7.12923	0	10	0	0.381	—
Salvinia cucullata	Ferns	368	19780	1.86047	0	4	0	0.783	—
Selaginella moellendorffii	Lycophyte	2312	34721	6.65879	0	8	0	0.45	—
Ginkgo biloba	Gymnosperms	1699	27836	6.10361	1	2	50	0.01	↑
Gnetum montanum	Gymnosperms	3820	27354	13.9651	0	4	0	0.42	—
Metasequoia glyptostroboides	Gymnosperms	2694	32174	8.37322	0	4	0	0.545	—
Taxus chinensis	Gymnosperms	2641	44770	5.89904	0	3	0	0.665	—
Welwitschia mirabilis	Gymnosperms	1209	26989	4.4796	0	4	0	0.665	—
Amborella trichopoda	Basal_angiosperms	624	16838	3.7059	0	9	0	0.556	—
Euryale ferox	Basal_angiosperms	947	37869	2.50073	0	9	0	0.631	—
Nymphaea colorata	Basal_angiosperms	1950	28438	6.85702	0	6	0	0.506	—
Acanthochlamys bracteata	Monocots	214	21774	0.982824	0	5	0	0.824	—
Neotrinia splendens	Monocots	2259	49632	4.5515	0	9	0	0.512	—
Acorus americanus	Monocots	1518	26508	5.72657	0	7	0	0.514	—
Acorus calamus	Monocots	2591	45828	5.65375	1	13	7.69231	0.75	—
Acorus gramineus	Monocots	1910	24974	7.64795	0	7	0	0.446	—
Aegilops bicornis	Monocots	3504	40189	8.7188	0	7	0	0.413	—
Aegilops tauschii	Monocots	3870	45454	8.5141	0	7	0	0.42	—
Ananas comosus	Monocots	814	23598	3.44944	0	5	0	0.673	—
Apostasia shenzhenica	Monocots	449	21743	2.06503	0	3	0	0.801	—
Asparagus officinalis	Monocots	894	26051	3.43173	0	8	0	0.594	—
Avena sativa	Monocots	2035	80600	2.52481	0	13	0	0.562	—
Brachypodium distachyon	Monocots	2013	34310	5.86709	0	6	0	0.541	—
Brachypodium hybridum	Monocots	2475	70160	3.52765	0	12	0	0.508	—
Brachypodium stacei	Monocots	1419	29898	4.74614	0	4	0	0.655	—
Cocos nucifera	Monocots	589	28016	2.10237	0	7	0	0.698	—
Cymbidium ensifolium	Monocots	1270	28738	4.41924	2	5	40	0	↑
Dendrobium catenatum	Monocots	764	29149	2.62102	0	5	0	0.714	—
Dendrobium chrysotoxum	Monocots	1723	27094	6.35934	0	5	0	0.56	—
Dendrobium nobile	Monocots	2010	29043	6.92077	0	6	0	0.504	—
Dichanthelium oligosanthes	Monocots	556	26468	2.10065	0	7	0	0.698	—
Digitaria exilis	Monocots	2490	59843	4.16089	0	8	0	0.556	—
Dioscorea alata	Monocots	1674	25189	6.64576	0	7	0	0.48	—
Dioscorea cayenensis	Monocots	1740	34551	5.03603	0	7	0	0.542	—
Dioscorea zingiberensis	Monocots	2370	30319	7.81688	1	10	10	0.797	—
Echinochloa crus-galli	Monocots	2872	103783	2.76731	0	18	0	0.474	—
Elaeis guineensis	Monocots	423	25995	1.62724	0	8	0	0.716	—
Eleusine coracana	Monocots	2922	57180	5.11018	0	8	0	0.512	—
Eragrostis curvula	Monocots	7957	55182	14.4196	0	11	0	0.173	—
Eragrostis tef	Monocots	3113	65879	4.72533	0	16	0	0.373	—
Gastrodia elata	Monocots	721	19577	3.68289	0	1	0	0.845	—
Gastrodia menghaiensis	Monocots	484	17843	2.71255	0	2	0	0.813	—
Hordeum vulgare	Monocots	6767	60133	11.2534	0	5	0	0.426	—
Iris pallida	Monocots	1916	63918	2.99759	0	13	0	0.526	—
Joinvillea ascendens	Monocots	1471	29122	5.05116	0	6	0	0.572	—
Carex littledalei	Monocots	1442	22441	6.42574	0	5	0	0.558	—
Leersia perrieri	Monocots	1818	29029	6.2627	0	6	0	0.527	—
Lolium perenne	Monocots	3669	38867	9.43988	0	5	0	0.47	—
Lolium rigidum	Monocots	4524	46679	9.69172	2	11	18.1818	0.341	—
Musa acuminata	Monocots	349	30649	1.1387	0	8	0	0.761	—
Oryza rufipogon	Monocots	2547	37021	6.87988	0	7	0	0.472	—
Oryza sativa	Monocots	3156	42187	7.48098	0	7	0	0.452	—
Panicum hallii	Monocots	1767	33805	5.22704	0	8	0	0.506	—
Paspalum vaginatum	Monocots	2342	35543	6.5892	0	6	0	0.515	—
Phalaenopsis equestris	Monocots	369	19839	1.85997	0	4	0	0.783	—
Pharus latifolius	Monocots	1425	32144	4.43318	0	6	0	0.598	—
Phoenix dactylifera	Monocots	989	29005	3.40976	0	7	0	0.619	—
Pinellia pedatisecta	Monocots	961	24566	3.91191	0	8	0	0.568	—
Pistia stratiotes	Monocots	1022	20293	5.03622	0	5	0	0.607	—
Rhynchospora pubera	Monocots	1235	91362	1.35177	0	25	0	0.558	—
Saccharum spontaneum	Monocots	2874	53284	5.39374	0	9	0	0.474	—
Secale cereale	Monocots	3308	34441	9.60483	2	6	33.3333	0.049	↑
Setaria italica	Monocots	2019	35805	5.63888	0	6	0	0.549	—
Setaria viridis	Monocots	2635	38334	6.87379	0	5	0	0.543	—
Sorghum bicolor	Monocots	1873	33967	5.51418	0	5	0	0.589	—
Spirodela intermedia	Monocots	1081	21894	4.93743	0	5	0	0.61	—
Spirodela polyrhiza	Monocots	1002	19592	5.11433	0	4	0	0.642	—
Thinopyrum elongatum	Monocots	4223	43119	9.79383	0	6	0	0.42	—
Triticum aestivum	Monocots	4464	107471	4.15368	0	12	0	0.471	—
Triticum urartu	Monocots	3376	41449	8.14495	0	4	0	0.551	—
Urochloa fusca	Monocots	2281	35606	6.40622	0	8	0	0.459	—
Vanilla planifolia	Monocots	2447	29180	8.38588	0	3	0	0.6	—
Zea mays	Monocots	1447	39756	3.6397	0	9	0	0.56	—
Zingiber officinale	Monocots	3157	73003	4.32448	0	10	0	0.501	—
Zizania latifolia	Monocots	1168	38789	3.01116	0	8	0	0.618	—
Zostera marina	Monocots	649	20436	3.17577	4	8	50	0	↑
Chloranthus spicatus	Chloranthales	328	16024	2.04693	0	5	0	0.746	—
Liriodendron chinense	Magnoliids	2359	70538	3.3443	0	11	0	0.537	—
Acer pseudosieboldianum	Eudicots	3388	29679	11.4155	0	7	0	0.342	—
Actinidia chinensis	Eudicots	407	33044	1.23169	1	9	11.1111	0.007	↑
Akebia trifoliata	Eudicots	954	24001	3.97483	0	8	0	0.565	—
Amaranthus hypochondriacus	Eudicots	1068	23847	4.47855	0	4	0	0.665	—
Amaranthus tricolor	Eudicots	1304	27439	4.75236	0	4	0	0.655	—
Anacardium occidentale	Eudicots	2245	41197	5.44943	0	9	0	0.471	—
Antirrhinum majus	Eudicots	3908	43039	9.08014	2	8	25	0.117	—
Apium graveolens	Eudicots	62	1660	3.73494	1	1	100	0	↑
Aquilegia coerulea	Eudicots	1508	24823	6.07501	0	7	0	0.501	—
Arabidopsis thaliana	Eudicots	1060	27381	3.8713	0	5	0	0.654	—
Arabis alpina	Eudicots	664	21593	3.07507	0	4	0	0.722	—
Averrhoa carambola	Eudicots	1730	24531	7.0523	0	4	0	0.582	—
Bauhinia championii	Eudicots	1830	56435	3.24267	3	17	17.6471	0.001	↑
Benincasa hispida	Eudicots	591	20894	2.82856	0	5	0	0.703	—
Beta vulgaris	Eudicots	977	18720	5.21902	2	4	50	0	↑
Betula platyphylla	Eudicots	3098	33951	9.12492	0	6	0	0.438	—
Dorcoceras hygrometricum	Eudicots	623	47778	1.30395	0	3	0	0.842	—
Boehmeria nivea	Eudicots	826	20693	3.99169	0	6	0	0.617	—
Brassica juncea	Eudicots	1552	75016	2.06889	1	8	12.5	0.038	↑
Brassica napus	Eudicots	2283	100895	2.26275	0	17	0	0.53	—
Brassica oleracea	Eudicots	2528	59179	4.27179	0	8	0	0.55	—
Cajanus cajan	Eudicots	3743	48618	7.69879	1	14	7.14286	0.938	—
Camelina sativa	Eudicots	2476	89275	2.77345	1	18	5.55556	0.472	—
Camellia chekiangoleosa	Eudicots	8019	62413	12.8483	1	9	11.1111	0.876	—
Cannabis sativa	Eudicots	3494	38738	9.01957	0	7	0	0.405	—
Capsella rubella	Eudicots	915	26106	3.50494	0	5	0	0.67	—
Capsicum annuum	Eudicots	1425	31777	4.48438	0	6	0	0.596	—
Carica papaya	Eudicots	302	17648	1.71124	0	6	0	0.746	—
Carpinus fangiana	Eudicots	1473	27381	5.37964	3	6	50	0	↑
Carthamus tinctorius	Eudicots	932	23197	4.01776	0	5	0	0.647	—
Carya illinoinensis	Eudicots	1641	32267	5.08569	0	5	0	0.605	—
Cephalotus follicularis	Eudicots	938	36438	2.57424	0	6	0	0.69	—
Cercis canadensis	Eudicots	2720	27440	9.91254	4	10	40	0.001	↑
Chenopodium quinoa	Eudicots	1542	34426	4.47917	0	4	0	0.665	—
Chimonanthus salicifolius	Eudicots	2150	36474	5.89461	1	5	20	0.18	—
Cicer arietinum	Eudicots	773	24858	3.10966	0	7	0	0.635	—
Cinnamomum micranthum	Eudicots	2397	26531	9.03471	0	6	0	0.44	—
Cissus rotundifolia	Eudicots	4097	30019	13.648	5	10	50	0.001	↑
Citrullus lanatus	Eudicots	742	22541	3.29178	0	5	0	0.68	—
Citrus x clementina	Eudicots	2322	24982	9.29469	0	6	0	0.433	—
Citrus sinensis	Eudicots	3017	27807	10.8498	0	4	0	0.485	—
Coffea canephora	Eudicots	1658	25574	6.48315	0	8	0	0.456	—
Coptis chinensis	Eudicots	3933	40011	9.8298	4	8	50	0	↑
Corchorus capsularis	Eudicots	584	29356	1.98937	0	5	0	0.75	—
Corylus avellana	Eudicots	3363	25732	13.0693	2	7	28.5714	0.224	—
Corymbia citriodora	Eudicots	2654	35628	7.4492	0	7	0	0.453	—
Cucumis melo	Eudicots	1051	28299	3.71391	0	5	0	0.661	—
Cucumis sativus	Eudicots	825	23733	3.47617	0	5	0	0.671	—
Cuscuta australis	Eudicots	469	18157	2.58303	0	5	0	0.716	—
Cynara cardunculus	Eudicots	776	26498	2.92852	0	5	0	0.698	—
Daucus carota	Eudicots	1441	32055	4.4954	0	6	0	0.595	—
Davidia involucrata	Eudicots	2279	42551	5.35593	0	6	0	0.56	—
Dimocarpus longan	Eudicots	4429	40353	10.9756	0	5	0	0.432	—
Durio zibethinus	Eudicots	1340	35497	3.77497	0	6	0	0.628	—
Erythranthe guttata	Eudicots	1872	27890	6.71208	0	4	0	0.592	—
Eucalyptus grandis	Eudicots	4761	36779	12.9449	0	8	0	0.275	—
Eucommia ulmoides	Eudicots	1434	25477	5.62861	0	6	0	0.55	—
Euphorbia lathyris	Eudicots	3168	36342	8.71719	2	5	40	0.013	↑
Eutrema salsugineum	Eudicots	1222	26528	4.60645	0	6	0	0.59	—
Fagopyrum esculentum	Eudicots	3720	37844	9.82983	0	9	0	0.322	—
Ficus carica	Eudicots	3478	37684	9.22938	2	11	18.1818	0.305	—
Fragaria x ananassa	Eudicots	2560	108087	2.36846	0	16	0	0.533	—
Glycine max	Eudicots	1474	52872	2.78787	0	12	0	0.557	—
Gossypium australe	Eudicots	964	34577	2.78798	0	5	0	0.705	—
Gynandropsis gynandra	Eudicots	910	31736	2.86741	0	7	0	0.649	—
Handroanthus impetiginosus	Eudicots	1098	30271	3.62723	0	7	0	0.608	—
Helianthus annuus	Eudicots	3916	57048	6.86439	0	8	0	0.443	—
Herrania umbratica	Eudicots	401	18489	2.16886	0	6	0	0.715	—
Hevea brasiliensis	Eudicots	1545	35316	4.37479	0	8	0	0.545	—
Hydrangea quercifolia	Eudicots	1452	31139	4.66296	0	8	0	0.532	—
Ipomoea nil	Eudicots	1822	35164	5.18144	0	6	0	0.567	—
Ipomoea triloba	Eudicots	1632	31358	5.20441	0	4	0	0.639	—
Jacaranda mimosifolia	Eudicots	2034	30507	6.66732	0	6	0	0.513	—
Jasminum sambac	Eudicots	1265	23790	5.31736	0	4	0	0.635	—
Juglans regia	Eudicots	1427	40487	3.52459	0	7	0	0.613	—
Kalanchoe fedtschenkoi	Eudicots	1048	30964	3.38458	0	5	0	0.676	—
Kandelia obovata	Eudicots	220	18071	1.21742	0	5	0	0.804	—
Kingdonia uniflora	Eudicots	2124	43300	4.90531	4	15	26.6667	0	↑
Lactuca sativa	Eudicots	2523	38910	6.48419	0	6	0	0.519	—
Lindenbergia philippensis	Eudicots	1212	26721	4.53576	0	6	0	0.593	—
Lithospermum erythrorhizon	Eudicots	356	27399	1.29932	0	4	0	0.818	—
Lobularia maritima	Eudicots	482	25813	1.86728	0	6	0	0.735	—
Lonicera japonica	Eudicots	3670	33601	10.9223	1	5	20	0.515	—
Lunaria annua	Eudicots	764	39940	1.91287	0	6	0	0.732	—
Lupinus angustifolius	Eudicots	541	33018	1.6385	0	8	0	0.715	—
Macadamia integrifolia	Eudicots	992	28555	3.474	0	5	0	0.671	—
Macleaya cordata	Eudicots	749	21911	3.41837	0	8	0	0.595	—
Malania oleifera	Eudicots	757	20643	3.6671	0	5	0	0.663	—
Malcolmia maritima	Eudicots	1231	30348	4.05628	0	6	0	0.614	—
Malus domestica	Eudicots	2561	40624	6.30416	0	11	0	0.39	—
Mangifera indica	Eudicots	1970	31716	6.21138	0	11	0	0.393	—
Manihot esculenta	Eudicots	1730	32805	5.27359	0	6	0	0.563	—
Medicago truncatula	Eudicots	2147	31735	6.7654	0	10	0	0.394	—
Megacarpaea delavayi	Eudicots	200	32071	0.623616	0	5	0	0.859	—
Melastoma candidum	Eudicots	1464	40625	3.60369	0	8	0	0.584	—
Microthlaspi erraticum	Eudicots	3276	49768	6.58254	0	6	0	0.516	—
Mikania micrantha	Eudicots	3036	46329	6.55313	3	8	37.5	0	↑
Erythranthe guttata	Eudicots	1764	28140	6.26866	0	3	0	0.654	—
Momordica charantia	Eudicots	400	19124	2.09161	0	4	0	0.77	—
Moringa oleifera	Eudicots	516	18451	2.7966	0	5	0	0.704	—
Morus notabilis	Eudicots	1432	26965	5.31059	0	7	0	0.531	—
Nelumbo nucifera	Eudicots	607	23927	2.53688	0	9	0	0.628	—
Nicotiana attenuata	Eudicots	556	33320	1.66867	1	7	14.2857	0.009	↑
Nyssa sinensis	Eudicots	2539	36241	7.00588	0	7	0	0.468	—
Olea europaea	Eudicots	1706	39875	4.27837	2	8	25	0.004	↑
Panax notoginseng	Eudicots	2686	36745	7.30984	1	6	16.6667	0.379	—
Papaver somniferum	Eudicots	1924	41770	4.60618	1	10	10	0.416	—
Parasponia andersonii	Eudicots	2575	37222	6.91795	0	6	0	0.504	—
Perilla frutescens	Eudicots	936	23675	3.95354	0	5	0	0.65	—
Persea americana	Eudicots	3546	42442	8.35493	0	6	0	0.46	—
Phaseolus vulgaris	Eudicots	1496	28134	5.31741	0	8	0	0.503	—
Phtheirospermum japonicum	Eudicots	1283	30276	4.23768	1	6	16.6667	0.131	—
Pistacia vera	Eudicots	2637	31197	8.45274	0	9	0	0.362	—
Pisum sativum	Eudicots	2397	43691	5.48626	1	6	16.6667	0.229	—
Citrus trifoliata	Eudicots	2289	25537	8.96346	0	6	0	0.442	—
Populus alba	Eudicots	1130	30414	3.71539	0	6	0	0.63	—
Populus trichocarpa	Eudicots	1580	34699	4.55345	0	7	0	0.563	—
Portulaca amilis	Eudicots	3201	52037	6.15139	0	5	0	0.567	—
Primula vulgaris	Eudicots	803	22131	3.62839	0	4	0	0.698	—
Prunus avium	Eudicots	2920	42794	6.82339	0	4	0	0.588	—
Prunus dulcis	Eudicots	1543	27855	5.5394	0	6	0	0.553	—
Prunus persica	Eudicots	2032	26843	7.56994	0	5	0	0.522	—
Punica granatum	Eudicots	1232	23652	5.20886	0	9	0	0.482	—
Pyrus betulifolia	Eudicots	3712	59520	6.23656	0	10	0	0.415	—
Quercus lobata	Eudicots	6489	39366	16.4838	0	4	0	0.374	—
Quercus suber	Eudicots	5796	79281	7.3107	0	5	0	0.53	—
Raphanus sativus	Eudicots	2494	50931	4.89682	0	8	0	0.521	—
Rhodamnia argentea	Eudicots	1306	23481	5.56194	0	5	0	0.587	—
Rhododendron williamsianum	Eudicots	948	23548	4.02582	0	5	0	0.647	—
Ricinus communis	Eudicots	619	20357	3.04072	0	6	0	0.664	—
Rosa chinensis	Eudicots	6379	45465	14.0306	0	6	0	0.322	—
Rubus corchorifolius	Eudicots	2301	26696	8.61927	0	5	0	0.492	—
Salix arbutifolia	Eudicots	1245	29609	4.2048	0	5	0	0.639	—
Salix purpurea	Eudicots	2544	35125	7.2427	0	6	0	0.494	—
Salvia bowleyana	Eudicots	3599	43917	8.195	2	7	28.5714	0.049	↑
Sapindus mukorossi	Eudicots	2946	24846	11.857	2	8	25	0.25	—
Sclerocarya birrea	Eudicots	983	18937	5.1909	0	4	0	0.64	—
Scutellaria baicalensis	Eudicots	2524	30100	8.38538	0	6	0	0.459	—
Senna tora	Eudicots	2446	45268	5.40338	0	6	0	0.558	—
Sesamum indicum	Eudicots	769	25172	3.05498	0	5	0	0.691	—
Simmondsia chinensis	Eudicots	1281	23386	5.47764	0	5	0	0.59	—
Solanum lycopersicum	Eudicots	2117	34359	6.16141	0	6	0	0.53	—
Solanum pennellii	Eudicots	851	26332	3.23181	0	7	0	0.629	—
Solanum tuberosum	Eudicots	2602	38992	6.67316	0	5	0	0.55	—
Spatholobus suberectus	Eudicots	1805	31106	5.80274	0	9	0	0.456	—
Spinacia oleracea	Eudicots	1552	28617	5.42335	0	5	0	0.592	—
Striga asiatica	Eudicots	1276	33426	3.81739	0	6	0	0.626	—
Strobilanthes cusia	Eudicots	1528	32148	4.75302	2	6	33.3333	0.001	↑
Taraxacum kok-saghyz	Eudicots	3396	45213	7.51111	0	6	0	0.485	—
Tarenaya hassleriana	Eudicots	467	27182	1.71805	0	5	0	0.767	—
Tectona grandis	Eudicots	2734	35388	7.72578	0	5	0	0.518	—
Tetracentron sinense	Eudicots	1923	32687	5.88307	1	7	14.2857	0.345	—
Thalictrum thalictroides	Eudicots	358	33624	1.06472	0	7	0	0.784	—
Theobroma cacao	Eudicots	2111	28930	7.29692	1	6	16.6667	0.377	—
Thlaspi arvense	Eudicots	1521	26392	5.76311	0	5	0	0.58	—
Tiarella polyphylla	Eudicots	1545	25244	6.12027	0	8	0	0.47	—
Trema orientale	Eudicots	2723	35846	7.59638	0	6	0	0.482	—
Trifolium pratense	Eudicots	2086	39834	5.23673	0	5	0	0.599	—
Tripterygium wilfordii	Eudicots	456	27860	1.63676	0	7	0	0.733	—
Tubocapsicum anomalum	Eudicots	2535	59268	4.27718	0	12	0	0.464	—
Vaccinium duclouxii	Eudicots	4722	41938	11.2595	0	7	0	0.346	—
Vaccinium macrocarpon	Eudicots	1153	22836	5.04905	0	7	0	0.542	—
Vernicia fordii	Eudicots	1947	46827	4.15786	0	7	0	0.582	—
Vigna radiata	Eudicots	488	18359	2.6581	0	4	0	0.741	—
Vigna unguiculata	Eudicots	1439	28087	5.12337	0	7	0	0.539	—
Vitis vinifera	Eudicots	2614	30799	8.48729	0	5	0	0.496	—
Xanthoceras sorbifolium	Eudicots	2082	21958	9.48174	0	6	0	0.428	—
Ziziphus jujuba	Eudicots	2758	24191	11.4009	0	6	0	0.38	—
