# Supplementary material for: Evolutionary landscape of plant chalcone isomerase-fold gene families
Source: Front Plant Sci. 2025 Mar 28;16:1559547. doi: 10.3389/fpls.2025.1559547 (PMC11985768; doi:10.3389/fpls.2025.1559547)
Supplement: Supplementary Table 1 — The genomic data source of 259 species. [file DataSheet1.zip › Supplementary_information/Table S8.xlsx]

## Sheet: Sheet1
Table S8. The statistics and significance analysis of the number of CHI transposed duplication (TRD) genes in 259 species with P-value<0.05.
Species	Taxa	Whole genome			CHI			P-value	Note
		TRD gene	Total gene	Percent(%)	TRD gene	total gene	Percent(%)
Chara braunii	Algae	9	34718	0.0259232	0	1	0	0.987	—
Chlamydomonas reinhardtii	Algae	45	17743	0.253621	0	3	0	0.93	—
Chondrus crispus	Algae	0	9807	0	0	1	0	NA	—
Galdieria partita	Algae	920	8036	11.4485	0	1	0	0.719	—
Galdieria sulphuraria	Algae	0	6619	0	0	1	0	NA	—
Ostreococcus sp. 'lucimarinus'	Algae	200	7601	2.63123	0	2	0	0.816	—
Fontinalis antipyretica	Bryophytes	0	16497	0	0	5	0	NA	—
Marchantia polymorpha	Bryophytes	19	19287	0.098512	0	5	0	0.944	—
Physcomitrium patens	Bryophytes	3438	31248	11.0023	0	5	0	0.432	—
Adiantum capillus-veneris	Ferns	176	31244	0.563308	0	9	0	0.821	—
Alsophila spinulosa	Ferns	8494	66836	12.7087	0	8	0	0.28	—
Azolla filiculoides	Ferns	838	20201	4.14831	0	7	0	0.582	—
Ceratopteris richardii	Ferns	452	36816	1.22773	0	8	0	0.752	—
Marsilea vestita	Ferns	371	22541	1.64589	0	10	0	0.682	—
Salvinia cucullata	Ferns	282	19780	1.42568	0	4	0	0.81	—
Selaginella moellendorffii	Lycophyte	2610	34721	7.51706	1	8	12.5	0.593	—
Ginkgo biloba	Gymnosperms	2483	27836	8.9201	1	2	50	0.042	↑
Gnetum montanum	Gymnosperms	2668	27354	9.7536	0	4	0	0.511	—
Metasequoia glyptostroboides	Gymnosperms	851	32174	2.64499	0	4	0	0.742	—
Taxus chinensis	Gymnosperms	624	44770	1.39379	0	3	0	0.837	—
Welwitschia mirabilis	Gymnosperms	2655	26989	9.83734	0	4	0	0.509	—
Amborella trichopoda	Basal_angiosperms	3635	16838	21.5881	3	9	33.3333	0.392	—
Euryale ferox	Basal_angiosperms	4334	37869	11.4447	2	9	22.2222	0.31	—
Nymphaea colorata	Basal_angiosperms	4713	28438	16.5729	2	6	33.3333	0.269	—
Acanthochlamys bracteata	Monocots	3008	21774	13.8146	1	5	20	0.689	—
Neotrinia splendens	Monocots	7226	49632	14.5592	1	9	11.1111	0.769	—
Acorus americanus	Monocots	2097	26508	7.91082	0	7	0	0.438	—
Acorus calamus	Monocots	3367	45828	7.34704	2	13	15.3846	0.267	—
Acorus gramineus	Monocots	1711	24974	6.85113	0	7	0	0.473	—
Aegilops bicornis	Monocots	6019	40189	14.9767	1	7	14.2857	0.959	—
Aegilops tauschii	Monocots	5761	45454	12.6744	2	7	28.5714	0.206	—
Ananas comosus	Monocots	6259	23598	26.5234	0	5	0	0.179	—
Apostasia shenzhenica	Monocots	4278	21743	19.6753	1	3	33.3333	0.552	—
Asparagus officinalis	Monocots	5540	26051	21.266	4	8	50	0.047	↑
Avena sativa	Monocots	7332	80600	9.09677	0	13	0	0.254	—
Brachypodium distachyon	Monocots	4970	34310	14.4856	1	6	16.6667	0.879	—
Brachypodium hybridum	Monocots	3831	70160	5.46038	0	12	0	0.405	—
Brachypodium stacei	Monocots	4884	29898	16.3355	0	4	0	0.377	—
Cocos nucifera	Monocots	5957	28016	21.2628	1	7	14.2857	0.652	—
Cymbidium ensifolium	Monocots	4867	28738	16.9358	0	5	0	0.313	—
Dendrobium catenatum	Monocots	4230	29149	14.5116	0	5	0	0.357	—
Dendrobium chrysotoxum	Monocots	5718	27094	21.1043	1	5	20	0.952	—
Dendrobium nobile	Monocots	4813	29043	16.572	1	6	16.6667	0.995	—
Dichanthelium oligosanthes	Monocots	2479	26468	9.36603	2	7	28.5714	0.081	—
Digitaria exilis	Monocots	5021	59843	8.39029	0	8	0	0.392	—
Dioscorea alata	Monocots	3717	25189	14.7564	1	7	14.2857	0.972	—
Dioscorea cayenensis	Monocots	5398	34551	15.6233	2	7	28.5714	0.345	—
Dioscorea zingiberensis	Monocots	5211	30319	17.1872	0	10	0	0.15	—
Echinochloa crus-galli	Monocots	10485	103783	10.1028	2	18	11.1111	0.887	—
Elaeis guineensis	Monocots	4458	25995	17.1495	1	8	12.5	0.727	—
Eleusine coracana	Monocots	6426	57180	11.2382	1	8	12.5	0.91	—
Eragrostis curvula	Monocots	7637	55182	13.8397	1	11	9.09091	0.648	—
Eragrostis tef	Monocots	5191	65879	7.8796	3	16	18.75	0.107	—
Gastrodia elata	Monocots	2928	19577	14.9563	0	1	0	0.675	—
Gastrodia menghaiensis	Monocots	3220	17843	18.0463	0	2	0	0.507	—
Hordeum vulgare	Monocots	9811	60133	16.3155	1	5	20	0.824	—
Iris pallida	Monocots	10188	63918	15.9392	0	13	0	0.116	—
Joinvillea ascendens	Monocots	4851	29122	16.6575	2	6	33.3333	0.273	—
Carex littledalei	Monocots	4679	22441	20.8502	0	5	0	0.251	—
Leersia perrieri	Monocots	4720	29029	16.2596	1	6	16.6667	0.978	—
Lolium perenne	Monocots	6108	38867	15.7151	1	5	20	0.792	—
Lolium rigidum	Monocots	8748	46679	18.7408	3	11	27.2727	0.468	—
Musa acuminata	Monocots	7216	30649	23.544	4	8	50	0.078	—
Oryza rufipogon	Monocots	5488	37021	14.824	1	7	14.2857	0.968	—
Oryza sativa	Monocots	5439	42187	12.8926	0	7	0	0.309	—
Panicum hallii	Monocots	4863	33805	14.3854	2	8	25	0.392	—
Paspalum vaginatum	Monocots	5556	35543	15.6318	0	6	0	0.292	—
Phalaenopsis equestris	Monocots	4352	19839	21.9366	1	4	25	0.882	—
Pharus latifolius	Monocots	5078	32144	15.7977	1	6	16.6667	0.953	—
Phoenix dactylifera	Monocots	4716	29005	16.2593	3	7	42.8571	0.056	—
Pinellia pedatisecta	Monocots	6352	24566	25.8569	0	8	0	0.095	—
Pistia stratiotes	Monocots	3050	20293	15.0298	2	5	40	0.118	—
Rhynchospora pubera	Monocots	4077	91362	4.46247	1	25	4	0.911	—
Saccharum spontaneum	Monocots	8687	53284	16.3032	2	9	22.2222	0.631	—
Secale cereale	Monocots	5400	34441	15.679	0	6	0	0.291	—
Setaria italica	Monocots	5292	35805	14.7801	1	6	16.6667	0.896	—
Setaria viridis	Monocots	5454	38334	14.2276	1	5	20	0.712	—
Sorghum bicolor	Monocots	5199	33967	15.306	1	5	20	0.771	—
Spirodela intermedia	Monocots	3052	21894	13.9399	1	5	20	0.696	—
Spirodela polyrhiza	Monocots	3371	19592	17.206	0	4	0	0.362	—
Thinopyrum elongatum	Monocots	6929	43119	16.0695	2	6	33.3333	0.25	—
Triticum aestivum	Monocots	9469	107471	8.81075	1	12	8.33333	0.953	—
Triticum urartu	Monocots	3784	41449	9.12929	1	4	25	0.27	—
Urochloa fusca	Monocots	4983	35606	13.9948	1	8	12.5	0.903	—
Vanilla planifolia	Monocots	5517	29180	18.9068	0	3	0	0.403	—
Zea mays	Monocots	8847	39756	22.2532	2	9	22.2222	0.998	—
Zingiber officinale	Monocots	7467	73003	10.2283	0	10	0	0.286	—
Zizania latifolia	Monocots	4980	38789	12.8387	0	8	0	0.278	—
Zostera marina	Monocots	4113	20436	20.1262	1	8	12.5	0.591	—
Chloranthus spicatus	Chloranthales	3925	16024	24.4945	2	5	40	0.42	—
Liriodendron chinense	Magnoliids	5230	70538	7.41444	3	11	27.2727	0.012	↑
Acer pseudosieboldianum	Eudicots	3395	29679	11.4391	1	7	14.2857	0.813	—
Actinidia chinensis	Eudicots	2575	33044	7.79264	1	9	11.1111	0.71	—
Akebia trifoliata	Eudicots	3700	24001	15.416	0	8	0	0.227	—
Amaranthus hypochondriacus	Eudicots	3756	23847	15.7504	0	4	0	0.387	—
Amaranthus tricolor	Eudicots	4128	27439	15.0443	2	4	50	0.051	—
Anacardium occidentale	Eudicots	4287	41197	10.4061	1	9	11.1111	0.945	—
Antirrhinum majus	Eudicots	4959	43039	11.5221	1	8	12.5	0.931	—
Apium graveolens	Eudicots	47	1660	2.83133	0	1	0	0.864	—
Aquilegia coerulea	Eudicots	4243	24823	17.093	1	7	14.2857	0.844	—
Arabidopsis thaliana	Eudicots	3546	27381	12.9506	0	5	0	0.388	—
Arabis alpina	Eudicots	3943	21593	18.2605	1	4	25	0.727	—
Averrhoa carambola	Eudicots	2142	24531	8.73181	0	4	0	0.536	—
Bauhinia championii	Eudicots	1425	56435	2.52503	0	17	0	0.507	—
Benincasa hispida	Eudicots	3053	20894	14.6119	2	5	40	0.108	—
Beta vulgaris	Eudicots	2538	18720	13.5577	0	4	0	0.428	—
Betula platyphylla	Eudicots	5290	33951	15.5813	2	6	33.3333	0.231	—
Dorcoceras hygrometricum	Eudicots	5539	47778	11.5932	0	3	0	0.531	—
Boehmeria nivea	Eudicots	2256	20693	10.9022	1	6	16.6667	0.65	—
Brassica juncea	Eudicots	8599	75016	11.4629	1	8	12.5	0.927	—
Brassica napus	Eudicots	17564	100895	17.4082	2	17	11.7647	0.539	—
Brassica oleracea	Eudicots	10215	59179	17.2612	2	8	25	0.562	—
Cajanus cajan	Eudicots	6816	48618	14.0195	3	14	21.4286	0.425	—
Camelina sativa	Eudicots	9245	89275	10.3556	2	18	11.1111	0.916	—
Camellia chekiangoleosa	Eudicots	10897	62413	17.4595	4	9	44.4444	0.033	↑
Cannabis sativa	Eudicots	5442	38738	14.0482	1	7	14.2857	0.986	—
Capsella rubella	Eudicots	3543	26106	13.5716	0	5	0	0.376	—
Capsicum annuum	Eudicots	6455	31777	20.3134	2	6	33.3333	0.428	—
Carica papaya	Eudicots	3532	17648	20.0136	3	6	50	0.066	—
Carpinus fangiana	Eudicots	4147	27381	15.1455	0	6	0	0.301	—
Carthamus tinctorius	Eudicots	3538	23197	15.252	1	5	20	0.768	—
Carya illinoinensis	Eudicots	2251	32267	6.97617	1	5	20	0.253	—
Cephalotus follicularis	Eudicots	5285	36438	14.5041	2	6	33.3333	0.19	—
Cercis canadensis	Eudicots	3151	27440	11.4832	4	10	40	0.005	↑
Chenopodium quinoa	Eudicots	4661	34426	13.5392	0	4	0	0.429	—
Chimonanthus salicifolius	Eudicots	5453	36474	14.9504	3	5	60	0.005	↑
Cicer arietinum	Eudicots	4083	24858	16.4253	1	7	14.2857	0.879	—
Cinnamomum micranthum	Eudicots	3785	26531	14.2663	3	6	50	0.012	↑
Cissus rotundifolia	Eudicots	2803	30019	9.33742	1	10	10	0.943	—
Citrullus lanatus	Eudicots	2595	22541	11.5124	1	5	20	0.552	—
Citrus x clementina	Eudicots	2455	24982	9.82708	1	6	16.6667	0.574	—
Citrus sinensis	Eudicots	3224	27807	11.5942	1	4	25	0.402	—
Coffea canephora	Eudicots	4195	25574	16.4034	3	8	37.5	0.107	—
Coptis chinensis	Eudicots	9626	40011	24.0584	1	8	12.5	0.444	—
Corchorus capsularis	Eudicots	5161	29356	17.5807	1	5	20	0.887	—
Corylus avellana	Eudicots	2603	25732	10.1158	2	7	28.5714	0.105	—
Corymbia citriodora	Eudicots	5389	35628	15.1257	3	7	42.8571	0.041	↑
Cucumis melo	Eudicots	3268	28299	11.5481	1	5	20	0.554	—
Cucumis sativus	Eudicots	2965	23733	12.4932	1	5	20	0.612	—
Cuscuta australis	Eudicots	3272	18157	18.0206	0	5	0	0.294	—
Cynara cardunculus	Eudicots	5556	26498	20.9676	1	5	20	0.958	—
Daucus carota	Eudicots	4823	32055	15.046	1	6	16.6667	0.912	—
Davidia involucrata	Eudicots	4761	42551	11.1889	0	6	0	0.385	—
Dimocarpus longan	Eudicots	4920	40353	12.1924	2	5	40	0.057	—
Durio zibethinus	Eudicots	2236	35497	6.29912	0	6	0	0.525	—
Erythranthe guttata	Eudicots	4173	27890	14.9624	1	4	25	0.574	—
Eucalyptus grandis	Eudicots	3862	36779	10.5006	3	8	37.5	0.013	↑
Eucommia ulmoides	Eudicots	4124	25477	16.1871	1	6	16.6667	0.975	—
Euphorbia lathyris	Eudicots	4987	36342	13.7224	0	5	0	0.372	—
Eutrema salsugineum	Eudicots	3935	26528	14.8334	1	6	16.6667	0.899	—
Fagopyrum esculentum	Eudicots	8261	37844	21.8291	1	9	11.1111	0.436	—
Ficus carica	Eudicots	3476	37684	9.22407	1	11	9.09091	0.988	—
Fragaria x ananassa	Eudicots	8765	108087	8.10921	0	16	0	0.235	—
Glycine max	Eudicots	4136	52872	7.82267	0	12	0	0.313	—
Gossypium australe	Eudicots	6388	34577	18.4747	0	5	0	0.287	—
Gynandropsis gynandra	Eudicots	5892	31736	18.5657	2	7	28.5714	0.496	—
Handroanthus impetiginosus	Eudicots	6887	30271	22.7511	2	7	28.5714	0.713	—
Helianthus annuus	Eudicots	8354	57048	14.6438	2	8	25	0.407	—
Herrania umbratica	Eudicots	1908	18489	10.3196	1	6	16.6667	0.609	—
Hevea brasiliensis	Eudicots	3039	35316	8.60516	0	8	0	0.385	—
Hydrangea quercifolia	Eudicots	2985	31139	9.58605	1	8	12.5	0.779	—
Ipomoea nil	Eudicots	4706	35164	13.383	2	6	33.3333	0.151	—
Ipomoea triloba	Eudicots	4096	31358	13.0621	1	4	25	0.479	—
Jacaranda mimosifolia	Eudicots	2737	30507	8.97171	1	6	16.6667	0.509	—
Jasminum sambac	Eudicots	3602	23790	15.1408	1	4	25	0.582	—
Juglans regia	Eudicots	1960	40487	4.84106	0	7	0	0.551	—
Kalanchoe fedtschenkoi	Eudicots	6966	30964	22.4971	2	5	40	0.349	—
Kandelia obovata	Eudicots	1394	18071	7.71402	2	5	40	0.007	↑
Kingdonia uniflora	Eudicots	9022	43300	20.836	2	15	13.3333	0.474	—
Lactuca sativa	Eudicots	7483	38910	19.2316	2	6	33.3333	0.381	—
Lindenbergia philippensis	Eudicots	2780	26721	10.4038	2	6	33.3333	0.066	—
Lithospermum erythrorhizon	Eudicots	6729	27399	24.5593	0	4	0	0.254	—
Lobularia maritima	Eudicots	4724	25813	18.3009	1	6	16.6667	0.918	—
Lonicera japonica	Eudicots	4361	33601	12.9788	0	5	0	0.388	—
Lunaria annua	Eudicots	4100	39940	10.2654	1	6	16.6667	0.605	—
Lupinus angustifolius	Eudicots	5824	33018	17.6389	0	8	0	0.191	—
Macadamia integrifolia	Eudicots	6692	28555	23.4355	1	5	20	0.856	—
Macleaya cordata	Eudicots	4272	21911	19.4971	2	8	25	0.694	—
Malania oleifera	Eudicots	2486	20643	12.0428	1	5	20	0.585	—
Malcolmia maritima	Eudicots	4143	30348	13.6516	1	6	16.6667	0.83	—
Malus domestica	Eudicots	4255	40624	10.4741	0	11	0	0.257	—
Mangifera indica	Eudicots	1924	31716	6.06634	0	11	0	0.399	—
Manihot esculenta	Eudicots	2762	32805	8.41945	1	6	16.6667	0.467	—
Medicago truncatula	Eudicots	4006	31735	12.6233	2	10	20	0.482	—
Megacarpaea delavayi	Eudicots	7183	32071	22.3972	1	5	20	0.898	—
Melastoma candidum	Eudicots	4447	40625	10.9465	1	8	12.5	0.888	—
Microthlaspi erraticum	Eudicots	7768	49768	15.6084	4	6	66.6667	0.001	↑
Mikania micrantha	Eudicots	8937	46329	19.2903	0	8	0	0.167	—
Erythranthe guttata	Eudicots	3819	28140	13.5714	1	3	33.3333	0.318	—
Momordica charantia	Eudicots	2712	19124	14.1811	2	4	50	0.04	↑
Moringa oleifera	Eudicots	2262	18451	12.2595	1	5	20	0.598	—
Morus notabilis	Eudicots	4445	26965	16.4843	1	7	14.2857	0.875	—
Nelumbo nucifera	Eudicots	3675	23927	15.3592	1	9	11.1111	0.724	—
Nicotiana attenuata	Eudicots	5072	33320	15.2221	2	7	28.5714	0.325	—
Nyssa sinensis	Eudicots	4173	36241	11.5146	2	7	28.5714	0.157	—
Olea europaea	Eudicots	9355	39875	23.4608	2	8	25	0.918	—
Panax notoginseng	Eudicots	8636	36745	23.5025	1	6	16.6667	0.693	—
Papaver somniferum	Eudicots	6244	41770	14.9485	2	10	20	0.654	—
Parasponia andersonii	Eudicots	3911	37222	10.5072	2	6	33.3333	0.068	—
Perilla frutescens	Eudicots	3753	23675	15.8522	1	5	20	0.8	—
Persea americana	Eudicots	5839	42442	13.7576	2	6	33.3333	0.164	—
Phaseolus vulgaris	Eudicots	3646	28134	12.9594	3	8	37.5	0.039	↑
Phtheirospermum japonicum	Eudicots	7615	30276	25.1519	0	6	0	0.156	—
Pistacia vera	Eudicots	5957	31197	19.0948	5	9	55.5556	0.005	↑
Pisum sativum	Eudicots	7629	43691	17.4613	0	6	0	0.26	—
Citrus trifoliata	Eudicots	2300	25537	9.00654	1	6	16.6667	0.512	—
Populus alba	Eudicots	3087	30414	10.1499	2	6	33.3333	0.06	—
Populus trichocarpa	Eudicots	2245	34699	6.46993	2	7	28.5714	0.017	↑
Portulaca amilis	Eudicots	5097	52037	9.79495	0	5	0	0.461	—
Primula vulgaris	Eudicots	5740	22131	25.9365	1	4	25	0.966	—
Prunus avium	Eudicots	4998	42794	11.6792	1	4	25	0.407	—
Prunus dulcis	Eudicots	3781	27855	13.5739	2	6	33.3333	0.158	—
Prunus persica	Eudicots	2788	26843	10.3863	2	5	40	0.03	↑
Punica granatum	Eudicots	2717	23652	11.4874	2	9	22.2222	0.312	—
Pyrus betulifolia	Eudicots	7570	59520	12.7184	1	10	10	0.796	—
Quercus lobata	Eudicots	5293	39366	13.4456	2	4	50	0.032	↑
Quercus suber	Eudicots	10748	79281	13.5568	3	5	60	0.002	↑
Raphanus sativus	Eudicots	9122	50931	17.9105	0	8	0	0.186	—
Rhodamnia argentea	Eudicots	2215	23481	9.43316	2	5	40	0.019	↑
Rhododendron williamsianum	Eudicots	3949	23548	16.77	0	5	0	0.315	—
Ricinus communis	Eudicots	2299	20357	11.2934	2	6	33.3333	0.088	—
Rosa chinensis	Eudicots	6832	45465	15.0269	3	6	50	0.017	↑
Rubus corchorifolius	Eudicots	3368	26696	12.6161	1	5	20	0.619	—
Salix arbutifolia	Eudicots	2880	29609	9.72677	0	5	0	0.463	—
Salix purpurea	Eudicots	2800	35125	7.97153	3	6	50	0	↑
Salvia bowleyana	Eudicots	6048	43917	13.7714	1	7	14.2857	0.969	—
Sapindus mukorossi	Eudicots	2481	24846	9.98551	2	8	25	0.157	—
Sclerocarya birrea	Eudicots	2546	18937	13.4446	0	4	0	0.431	—
Scutellaria baicalensis	Eudicots	4568	30100	15.1761	2	6	33.3333	0.215	—
Senna tora	Eudicots	5067	45268	11.1933	2	6	33.3333	0.085	—
Sesamum indicum	Eudicots	2909	25172	11.5565	1	5	20	0.555	—
Simmondsia chinensis	Eudicots	3567	23386	15.2527	1	5	20	0.768	—
Solanum lycopersicum	Eudicots	5149	34359	14.9859	1	6	16.6667	0.908	—
Solanum pennellii	Eudicots	3941	26332	14.9666	1	7	14.2857	0.96	—
Solanum tuberosum	Eudicots	4338	38992	11.1254	1	5	20	0.528	—
Spatholobus suberectus	Eudicots	4200	31106	13.5022	1	9	11.1111	0.834	—
Spinacia oleracea	Eudicots	3991	28617	13.9463	1	5	20	0.696	—
Striga asiatica	Eudicots	5470	33426	16.3645	2	6	33.3333	0.261	—
Strobilanthes cusia	Eudicots	4329	32148	13.4658	2	6	33.3333	0.154	—
Taraxacum kok-saghyz	Eudicots	7951	45213	17.5857	2	6	33.3333	0.311	—
Tarenaya hassleriana	Eudicots	3828	27182	14.0828	1	5	20	0.704	—
Tectona grandis	Eudicots	4470	35388	12.6314	1	5	20	0.62	—
Tetracentron sinense	Eudicots	4297	32687	13.1459	0	7	0	0.303	—
Thalictrum thalictroides	Eudicots	170	33624	0.505591	0	7	0	0.85	—
Theobroma cacao	Eudicots	2631	28930	9.09437	2	6	33.3333	0.039	↑
Thlaspi arvense	Eudicots	5032	26392	19.0664	1	5	20	0.958	—
Tiarella polyphylla	Eudicots	3408	25244	13.5002	1	8	12.5	0.934	—
Trema orientale	Eudicots	3967	35846	11.0668	2	6	33.3333	0.082	—
Trifolium pratense	Eudicots	8974	39834	22.5285	0	5	0	0.228	—
Tripterygium wilfordii	Eudicots	2383	27860	8.55348	1	7	14.2857	0.588	—
Tubocapsicum anomalum	Eudicots	10579	59268	17.8494	2	12	16.6667	0.915	—
Vaccinium duclouxii	Eudicots	4771	41938	11.3763	3	7	42.8571	0.009	↑
Vaccinium macrocarpon	Eudicots	3721	22836	16.2944	1	7	14.2857	0.886	—
Vernicia fordii	Eudicots	6148	46827	13.1292	2	7	28.5714	0.226	—
Vigna radiata	Eudicots	2957	18359	16.1065	1	4	25	0.628	—
Vigna unguiculata	Eudicots	3152	28087	11.2223	2	7	28.5714	0.146	—
Vitis vinifera	Eudicots	4770	30799	15.4875	0	5	0	0.338	—
Xanthoceras sorbifolium	Eudicots	2677	21958	12.1915	4	6	66.6667	0	↑
Ziziphus jujuba	Eudicots	2461	24191	10.1732	0	6	0	0.41	—
