# Supplementary material for: Evolutionary landscape of plant chalcone isomerase-fold gene families
Source: Front Plant Sci. 2025 Mar 28;16:1559547. doi: 10.3389/fpls.2025.1559547 (PMC11985768; doi:10.3389/fpls.2025.1559547)
Supplement: Supplementary Table 1 — The genomic data source of 259 species. [file DataSheet1.zip › Supplementary_information/Table S9.xlsx]

## Sheet: Sheet1
Table S9. The statistics and significance analysis of the number of CHI dispersed duplication (DSD)genes in 259 species with P-value<0.05.
Species	Taxa	Whole genome			CHI			P-value	Note
		DSD gene	Total gene	Percent(%)	DSD gene	total gene	Percent(%)
Chara braunii	Algae	25005	34718	72.0232	0	1	0	0.109	—
Chlamydomonas reinhardtii	Algae	6423	17743	36.2002	2	3	66.6667	0.272	—
Chondrus crispus	Algae	3375	9807	34.4142	0	1	0	0.469	—
Galdieria partita	Algae	1148	8036	14.2857	0	1	0	0.683	—
Galdieria sulphuraria	Algae	2951	6619	44.5838	0	1	0	0.37	—
Ostreococcus sp. 'lucimarinus'	Algae	2018	7601	26.5491	2	2	100	0.019	↑
Fontinalis antipyretica	Bryophytes	10643	16497	64.5148	5	5	100	0.097	—
Marchantia polymorpha	Bryophytes	7503	19287	38.9019	4	5	80	0.059	—
Physcomitrium patens	Bryophytes	10349	31248	33.1189	5	5	100	0.001	↑
Adiantum capillus-veneris	Ferns	14486	31244	46.3641	2	9	22.2222	0.146	—
Alsophila spinulosa	Ferns	32881	66836	49.1965	8	8	100	0.004	↑
Azolla filiculoides	Ferns	12399	20201	61.3781	6	7	85.7143	0.186	—
Ceratopteris richardii	Ferns	19303	36816	52.431	7	8	87.5	0.047	↑
Marsilea vestita	Ferns	12623	22541	56.0002	8	10	80	0.126	—
Salvinia cucullata	Ferns	11876	19780	60.0404	4	4	100	0.103	—
Selaginella moellendorffii	Lycophyte	916	34721	2.63817	0	8	0	0.641	—
Ginkgo biloba	Gymnosperms	9410	27836	33.8051	1	2	50	0.628	—
Gnetum montanum	Gymnosperms	9507	27354	34.7554	4	4	100	0.006	↑
Metasequoia glyptostroboides	Gymnosperms	14612	32174	45.4156	3	4	75	0.235	—
Taxus chinensis	Gymnosperms	28923	44770	64.6035	2	3	66.6667	0.94	—
Welwitschia mirabilis	Gymnosperms	7833	26989	29.0229	4	4	100	0.002	↑
Amborella trichopoda	Basal_angiosperms	3590	16838	21.3208	1	9	11.1111	0.454	—
Euryale ferox	Basal_angiosperms	1176	37869	3.10544	0	9	0	0.591	—
Nymphaea colorata	Basal_angiosperms	5778	28438	20.3179	0	6	0	0.216	—
Acanthochlamys bracteata	Monocots	2059	21774	9.45623	0	5	0	0.47	—
Neotrinia splendens	Monocots	4450	49632	8.96599	0	9	0	0.346	—
Acorus americanus	Monocots	5906	26508	22.2801	5	7	71.4286	0.002	↑
Acorus calamus	Monocots	2105	45828	4.59326	0	13	0	0.429	—
Acorus gramineus	Monocots	5480	24974	21.9428	4	7	57.1429	0.024	↑
Aegilops bicornis	Monocots	13911	40189	34.6139	2	7	28.5714	0.737	—
Aegilops tauschii	Monocots	17219	45454	37.8823	2	7	28.5714	0.612	—
Ananas comosus	Monocots	7365	23598	31.2103	4	5	80	0.019	↑
Apostasia shenzhenica	Monocots	6558	21743	30.1614	0	3	0	0.255	—
Asparagus officinalis	Monocots	8531	26051	32.7473	0	8	0	0.048	↓
Avena sativa	Monocots	3017	80600	3.74318	0	13	0	0.477	—
Brachypodium distachyon	Monocots	7006	34310	20.4197	3	6	50	0.072	—
Brachypodium hybridum	Monocots	8513	70160	12.1337	0	12	0	0.198	—
Brachypodium stacei	Monocots	6622	29898	22.1486	2	4	50	0.18	—
Cocos nucifera	Monocots	3573	28016	12.7534	0	7	0	0.312	—
Cymbidium ensifolium	Monocots	6532	28738	22.7295	0	5	0	0.225	—
Dendrobium catenatum	Monocots	13675	29149	46.9141	5	5	100	0.017	↑
Dendrobium chrysotoxum	Monocots	5807	27094	21.4328	0	5	0	0.243	—
Dendrobium nobile	Monocots	6256	29043	21.5405	0	6	0	0.199	—
Dichanthelium oligosanthes	Monocots	14550	26468	54.972	3	7	42.8571	0.519	—
Digitaria exilis	Monocots	1502	59843	2.5099	0	8	0	0.65	—
Dioscorea alata	Monocots	3524	25189	13.9902	2	7	28.5714	0.266	—
Dioscorea cayenensis	Monocots	7985	34551	23.1108	2	7	28.5714	0.732	—
Dioscorea zingiberensis	Monocots	3292	30319	10.8579	4	10	40	0.003	↑
Echinochloa crus-galli	Monocots	7651	103783	7.37211	2	18	11.1111	0.544	—
Elaeis guineensis	Monocots	2272	25995	8.74014	2	8	25	0.103	—
Eleusine coracana	Monocots	2277	57180	3.98216	0	8	0	0.565	—
Eragrostis curvula	Monocots	9513	55182	17.2393	2	11	18.1818	0.934	—
Eragrostis tef	Monocots	2454	65879	3.72501	0	16	0	0.431	—
Gastrodia elata	Monocots	6551	19577	33.4627	1	1	100	0.158	—
Gastrodia menghaiensis	Monocots	4522	17843	25.3433	0	2	0	0.41	—
Hordeum vulgare	Monocots	21951	60133	36.5041	0	5	0	0.09	—
Iris pallida	Monocots	8141	63918	12.7366	0	13	0	0.168	—
Joinvillea ascendens	Monocots	6685	29122	22.9552	0	6	0	0.181	—
Carex littledalei	Monocots	4463	22441	19.8877	2	5	40	0.26	—
Leersia perrieri	Monocots	4080	29029	14.0549	2	6	33.3333	0.174	—
Lolium perenne	Monocots	10337	38867	26.5958	0	5	0	0.178	—
Lolium rigidum	Monocots	5385	46679	11.5362	0	11	0	0.231	—
Musa acuminata	Monocots	2747	30649	8.96277	0	8	0	0.375	—
Oryza rufipogon	Monocots	6173	37021	16.6743	3	7	42.8571	0.063	—
Oryza sativa	Monocots	8617	42187	20.4257	3	7	42.8571	0.141	—
Panicum hallii	Monocots	6219	33805	18.3967	0	8	0	0.179	—
Paspalum vaginatum	Monocots	7060	35543	19.8633	0	6	0	0.223	—
Phalaenopsis equestris	Monocots	7304	19839	36.8164	0	4	0	0.127	—
Pharus latifolius	Monocots	5659	32144	17.6052	3	6	50	0.037	↑
Phoenix dactylifera	Monocots	3472	29005	11.9703	2	7	28.5714	0.176	—
Pinellia pedatisecta	Monocots	4074	24566	16.5839	5	8	62.5	0	↑
Pistia stratiotes	Monocots	2963	20293	14.6011	2	5	40	0.108	—
Rhynchospora pubera	Monocots	3643	91362	3.98743	0	25	0	0.308	—
Saccharum spontaneum	Monocots	3129	53284	5.87231	0	9	0	0.454	—
Secale cereale	Monocots	8688	34441	25.2257	2	6	33.3333	0.647	—
Setaria italica	Monocots	6240	35805	17.4277	3	6	50	0.035	↑
Setaria viridis	Monocots	6909	38334	18.0232	0	5	0	0.294	—
Sorghum bicolor	Monocots	5737	33967	16.8899	2	5	40	0.168	—
Spirodela intermedia	Monocots	4279	21894	19.5442	2	5	40	0.249	—
Spirodela polyrhiza	Monocots	3424	19592	17.4765	2	4	50	0.087	—
Thinopyrum elongatum	Monocots	12654	43119	29.3467	2	6	33.3333	0.83	—
Triticum aestivum	Monocots	6220	107471	5.78761	0	12	0	0.391	—
Triticum urartu	Monocots	16824	41449	40.5896	1	4	25	0.525	—
Urochloa fusca	Monocots	6834	35606	19.1934	3	8	37.5	0.189	—
Vanilla planifolia	Monocots	5279	29180	18.0912	0	3	0	0.416	—
Zea mays	Monocots	6693	39756	16.8352	2	9	22.2222	0.666	—
Zingiber officinale	Monocots	5024	73003	6.88191	0	10	0	0.39	—
Zizania latifolia	Monocots	2195	38789	5.65882	0	8	0	0.488	—
Zostera marina	Monocots	7452	20436	36.4651	0	8	0	0.032	↓
Chloranthus spicatus	Chloranthales	3388	16024	21.1433	0	5	0	0.247	—
Liriodendron chinense	Magnoliids	13740	70538	19.4789	7	11	63.6364	0	↑
Acer pseudosieboldianum	Eudicots	6973	29679	23.4947	0	7	0	0.143	—
Actinidia chinensis	Eudicots	1663	33044	5.03268	0	9	0	0.49	—
Akebia trifoliata	Eudicots	2588	24001	10.7829	2	8	25	0.195	—
Amaranthus hypochondriacus	Eudicots	3524	23847	14.7775	2	4	50	0.047	↑
Amaranthus tricolor	Eudicots	5661	27439	20.6312	1	4	25	0.829	—
Anacardium occidentale	Eudicots	1610	41197	3.90805	0	9	0	0.545	—
Antirrhinum majus	Eudicots	13696	43039	31.8223	2	8	25	0.679	—
Apium graveolens	Eudicots	399	1660	24.0361	0	1	0	0.574	—
Aquilegia coerulea	Eudicots	5565	24823	22.4187	3	7	42.8571	0.195	—
Arabidopsis thaliana	Eudicots	4092	27381	14.9447	2	5	40	0.116	—
Arabis alpina	Eudicots	5198	21593	24.0726	0	4	0	0.26	—
Averrhoa carambola	Eudicots	5087	24531	20.737	2	4	50	0.149	—
Bauhinia championii	Eudicots	468	56435	0.829273	2	17	11.7647	0	↑
Benincasa hispida	Eudicots	5865	20894	28.0703	0	5	0	0.162	—
Beta vulgaris	Eudicots	3659	18720	19.5459	0	4	0	0.324	—
Betula platyphylla	Eudicots	7364	33951	21.6901	0	6	0	0.197	—
Dorcoceras hygrometricum	Eudicots	30153	47778	63.1106	2	3	66.6667	0.898	—
Boehmeria nivea	Eudicots	4554	20693	22.0074	3	6	50	0.098	—
Brassica juncea	Eudicots	6487	75016	8.64749	0	8	0	0.384	—
Brassica napus	Eudicots	9547	100895	9.46231	0	17	0	0.183	—
Brassica oleracea	Eudicots	12046	59179	20.3552	0	8	0	0.153	—
Cajanus cajan	Eudicots	22129	48618	45.5161	0	14	0	0.001	↓
Camelina sativa	Eudicots	2292	89275	2.56735	0	18	0	0.491	—
Camellia chekiangoleosa	Eudicots	16760	62413	26.8534	2	9	22.2222	0.754	—
Cannabis sativa	Eudicots	16398	38738	42.3305	1	7	14.2857	0.133	—
Capsella rubella	Eudicots	4537	26106	17.3791	2	5	40	0.182	—
Capsicum annuum	Eudicots	8741	31777	27.5073	0	6	0	0.131	—
Carica papaya	Eudicots	3664	17648	20.7616	0	6	0	0.21	—
Carpinus fangiana	Eudicots	4794	27381	17.5085	1	6	16.6667	0.957	—
Carthamus tinctorius	Eudicots	4786	23197	20.632	0	5	0	0.254	—
Carya illinoinensis	Eudicots	2865	32267	8.87904	3	5	60	0	↑
Cephalotus follicularis	Eudicots	20646	36438	56.6606	0	6	0	0.005	↓
Cercis canadensis	Eudicots	5293	27440	19.2894	0	10	0	0.122	—
Chenopodium quinoa	Eudicots	5353	34426	15.5493	2	4	50	0.057	—
Chimonanthus salicifolius	Eudicots	4317	36474	11.8358	0	5	0	0.413	—
Cicer arietinum	Eudicots	5403	24858	21.7355	2	7	28.5714	0.661	—
Cinnamomum micranthum	Eudicots	3175	26531	11.9671	0	6	0	0.366	—
Cissus rotundifolia	Eudicots	6232	30019	20.7602	2	10	20	0.953	—
Citrullus lanatus	Eudicots	4199	22541	18.6283	2	5	40	0.22	—
Citrus x clementina	Eudicots	4986	24982	19.9584	3	6	50	0.066	—
Citrus sinensis	Eudicots	7020	27807	25.2454	2	4	50	0.254	—
Coffea canephora	Eudicots	5376	25574	21.0213	0	8	0	0.144	—
Coptis chinensis	Eudicots	13771	40011	34.418	0	8	0	0.04	↓
Corchorus capsularis	Eudicots	7475	29356	25.4633	3	5	60	0.076	—
Corylus avellana	Eudicots	4001	25732	15.5487	0	7	0	0.256	—
Corymbia citriodora	Eudicots	8499	35628	23.8548	0	7	0	0.139	—
Cucumis melo	Eudicots	6696	28299	23.6616	0	5	0	0.213	—
Cucumis sativus	Eudicots	4292	23733	18.0845	3	5	60	0.015	↑
Cuscuta australis	Eudicots	4312	18157	23.7484	4	5	80	0.003	↑
Cynara cardunculus	Eudicots	4058	26498	15.3144	0	5	0	0.342	—
Daucus carota	Eudicots	5194	32055	16.2034	1	6	16.6667	0.975	—
Davidia involucrata	Eudicots	5741	42551	13.492	3	6	50	0.009	↑
Dimocarpus longan	Eudicots	11330	40353	28.0772	0	5	0	0.162	—
Durio zibethinus	Eudicots	1534	35497	4.32149	0	6	0	0.603	—
Erythranthe guttata	Eudicots	4288	27890	15.3747	1	4	25	0.594	—
Eucalyptus grandis	Eudicots	5352	36779	14.5518	0	8	0	0.243	—
Eucommia ulmoides	Eudicots	4693	25477	18.4205	2	6	33.3333	0.346	—
Euphorbia lathyris	Eudicots	13150	36342	36.184	2	5	40	0.859	—
Eutrema salsugineum	Eudicots	4730	26528	17.8302	4	6	66.6667	0.002	↑
Fagopyrum esculentum	Eudicots	7587	37844	20.0481	5	9	55.5556	0.008	↑
Ficus carica	Eudicots	5538	37684	14.6959	0	11	0	0.169	—
Fragaria x ananassa	Eudicots	3981	108087	3.68314	0	16	0	0.434	—
Glycine max	Eudicots	1356	52872	2.56468	0	12	0	0.574	—
Gossypium australe	Eudicots	9839	34577	28.4553	0	5	0	0.158	—
Gynandropsis gynandra	Eudicots	9340	31736	29.4303	2	7	28.5714	0.96	—
Handroanthus impetiginosus	Eudicots	9107	30271	30.0849	4	7	57.1429	0.118	—
Helianthus annuus	Eudicots	18996	57048	33.2983	0	8	0	0.046	↓
Herrania umbratica	Eudicots	4087	18489	22.105	2	6	33.3333	0.507	—
Hevea brasiliensis	Eudicots	2819	35316	7.98222	2	8	25	0.076	—
Hydrangea quercifolia	Eudicots	4617	31139	14.8271	0	8	0	0.238	—
Ipomoea nil	Eudicots	10087	35164	28.6856	1	6	16.6667	0.515	—
Ipomoea triloba	Eudicots	3947	31358	12.5869	2	4	50	0.024	↑
Jacaranda mimosifolia	Eudicots	3876	30507	12.7053	1	6	16.6667	0.771	—
Jasminum sambac	Eudicots	5080	23790	21.3535	1	4	25	0.859	—
Juglans regia	Eudicots	4338	40487	10.7146	0	7	0	0.359	—
Kalanchoe fedtschenkoi	Eudicots	4650	30964	15.0174	0	5	0	0.347	—
Kandelia obovata	Eudicots	2503	18071	13.8509	0	5	0	0.37	—
Kingdonia uniflora	Eudicots	19621	43300	45.3141	4	15	26.6667	0.147	—
Lactuca sativa	Eudicots	8041	38910	20.6656	0	6	0	0.211	—
Lindenbergia philippensis	Eudicots	4423	26721	16.5525	0	6	0	0.275	—
Lithospermum erythrorhizon	Eudicots	3939	27399	14.3764	2	4	50	0.042	↑
Lobularia maritima	Eudicots	3360	25813	13.0167	2	6	33.3333	0.139	—
Lonicera japonica	Eudicots	4236	33601	12.6068	4	5	80	0	↑
Lunaria annua	Eudicots	7445	39940	18.6405	2	6	33.3333	0.355	—
Lupinus angustifolius	Eudicots	2444	33018	7.40202	0	8	0	0.424	—
Macadamia integrifolia	Eudicots	7258	28555	25.4176	3	5	60	0.076	—
Macleaya cordata	Eudicots	4492	21911	20.5011	2	8	25	0.753	—
Malania oleifera	Eudicots	5286	20643	25.6067	0	5	0	0.19	—
Malcolmia maritima	Eudicots	6457	30348	21.2765	2	6	33.3333	0.47	—
Malus domestica	Eudicots	1933	40624	4.75827	0	11	0	0.458	—
Mangifera indica	Eudicots	1959	31716	6.17669	0	11	0	0.395	—
Manihot esculenta	Eudicots	3098	32805	9.44368	3	6	50	0.001	↑
Medicago truncatula	Eudicots	6556	31735	20.6586	2	10	20	0.959	—
Megacarpaea delavayi	Eudicots	15556	32071	48.5049	2	5	40	0.704	—
Melastoma candidum	Eudicots	1776	40625	4.37169	0	8	0	0.545	—
Microthlaspi erraticum	Eudicots	17857	49768	35.8805	1	6	16.6667	0.326	—
Mikania micrantha	Eudicots	11127	46329	24.0174	2	8	25	0.948	—
Erythranthe guttata	Eudicots	4180	28140	14.8543	0	3	0	0.469	—
Momordica charantia	Eudicots	4783	19124	25.0105	0	4	0	0.248	—
Moringa oleifera	Eudicots	3986	18451	21.6032	2	5	40	0.317	—
Morus notabilis	Eudicots	5726	26965	21.2349	2	7	28.5714	0.635	—
Nelumbo nucifera	Eudicots	3016	23927	12.605	2	9	22.2222	0.385	—
Nicotiana attenuata	Eudicots	19059	33320	57.1999	4	7	57.1429	0.998	—
Nyssa sinensis	Eudicots	3643	36241	10.0522	0	7	0	0.376	—
Olea europaea	Eudicots	10283	39875	25.7881	0	8	0	0.095	—
Panax notoginseng	Eudicots	5400	36745	14.6959	2	6	33.3333	0.197	—
Papaver somniferum	Eudicots	3684	41770	8.81973	0	10	0	0.325	—
Parasponia andersonii	Eudicots	9237	37222	24.816	0	6	0	0.159	—
Perilla frutescens	Eudicots	5283	23675	22.3147	0	5	0	0.231	—
Persea americana	Eudicots	6480	42442	15.2679	0	6	0	0.298	—
Phaseolus vulgaris	Eudicots	3835	28134	13.6312	0	8	0	0.261	—
Phtheirospermum japonicum	Eudicots	8165	30276	26.9686	1	6	16.6667	0.57	—
Pistacia vera	Eudicots	7893	31197	25.3005	0	9	0	0.081	—
Pisum sativum	Eudicots	12954	43691	29.6491	3	6	50	0.275	—
Citrus trifoliata	Eudicots	5962	25537	23.3465	3	6	50	0.123	—
Populus alba	Eudicots	2830	30414	9.30493	0	6	0	0.433	—
Populus trichocarpa	Eudicots	1814	34699	5.22782	2	7	28.5714	0.006	↑
Portulaca amilis	Eudicots	20974	52037	40.3059	4	5	80	0.07	—
Primula vulgaris	Eudicots	6150	22131	27.7891	0	4	0	0.215	—
Prunus avium	Eudicots	18136	42794	42.3798	2	4	50	0.758	—
Prunus dulcis	Eudicots	8211	27855	29.4777	0	6	0	0.113	—
Prunus persica	Eudicots	5151	26843	19.1894	0	5	0	0.276	—
Punica granatum	Eudicots	4355	23652	18.4128	0	9	0	0.154	—
Pyrus betulifolia	Eudicots	11138	59520	18.713	2	10	20	0.917	—
Quercus lobata	Eudicots	6968	39366	17.7006	0	4	0	0.354	—
Quercus suber	Eudicots	20279	79281	25.5786	0	5	0	0.19	—
Raphanus sativus	Eudicots	7453	50931	14.6335	2	8	25	0.407	—
Rhodamnia argentea	Eudicots	4292	23481	18.2786	0	5	0	0.29	—
Rhododendron williamsianum	Eudicots	3673	23548	15.5979	0	5	0	0.336	—
Ricinus communis	Eudicots	4664	20357	22.911	0	6	0	0.182	—
Rosa chinensis	Eudicots	10186	45465	22.404	0	6	0	0.188	—
Rubus corchorifolius	Eudicots	5686	26696	21.2991	3	5	60	0.035	↑
Salix arbutifolia	Eudicots	2229	29609	7.52812	3	5	60	0	↑
Salix purpurea	Eudicots	3042	35125	8.6605	0	6	0	0.451	—
Salvia bowleyana	Eudicots	14245	43917	32.4362	2	7	28.5714	0.827	—
Sapindus mukorossi	Eudicots	5123	24846	20.619	1	8	12.5	0.57	—
Sclerocarya birrea	Eudicots	4293	18937	22.6699	4	4	100	0	↑
Scutellaria baicalensis	Eudicots	4568	30100	15.1761	0	6	0	0.3	—
Senna tora	Eudicots	9449	45268	20.8735	0	6	0	0.208	—
Sesamum indicum	Eudicots	3978	25172	15.8033	0	5	0	0.333	—
Simmondsia chinensis	Eudicots	4536	23386	19.3962	0	5	0	0.273	—
Solanum lycopersicum	Eudicots	6438	34359	18.7374	1	6	16.6667	0.897	—
Solanum pennellii	Eudicots	5076	26332	19.2769	2	7	28.5714	0.533	—
Solanum tuberosum	Eudicots	11279	38992	28.9264	2	5	40	0.585	—
Spatholobus suberectus	Eudicots	2987	31106	9.60265	0	9	0	0.328	—
Spinacia oleracea	Eudicots	12327	28617	43.0758	2	5	40	0.89	—
Striga asiatica	Eudicots	7049	33426	21.0884	0	6	0	0.205	—
Strobilanthes cusia	Eudicots	5999	32148	18.6606	0	6	0	0.241	—
Taraxacum kok-saghyz	Eudicots	14582	45213	32.2518	0	6	0	0.091	—
Tarenaya hassleriana	Eudicots	3577	27182	13.1594	2	5	40	0.076	—
Tectona grandis	Eudicots	3502	35388	9.89601	2	5	40	0.024	↑
Tetracentron sinense	Eudicots	2278	32687	6.96913	2	7	28.5714	0.025	↑
Thalictrum thalictroides	Eudicots	23711	33624	70.5181	7	7	100	0.087	—
Theobroma cacao	Eudicots	6430	28930	22.2261	2	6	33.3333	0.513	—
Thlaspi arvense	Eudicots	4031	26392	15.2736	0	5	0	0.342	—
Tiarella polyphylla	Eudicots	5651	25244	22.3855	3	8	37.5	0.305	—
Trema orientale	Eudicots	7728	35846	21.5589	3	6	50	0.09	—
Trifolium pratense	Eudicots	10978	39834	27.5594	1	5	20	0.705	—
Tripterygium wilfordii	Eudicots	1806	27860	6.48241	0	7	0	0.486	—
Tubocapsicum anomalum	Eudicots	7611	59268	12.8417	0	12	0	0.184	—
Vaccinium duclouxii	Eudicots	10465	41938	24.9535	0	7	0	0.127	—
Vaccinium macrocarpon	Eudicots	3872	22836	16.9557	2	7	28.5714	0.413	—
Vernicia fordii	Eudicots	16490	46827	35.2147	0	7	0	0.051	—
Vigna radiata	Eudicots	2817	18359	15.344	0	4	0	0.394	—
Vigna unguiculata	Eudicots	5279	28087	18.7952	0	7	0	0.203	—
Vitis vinifera	Eudicots	8498	30799	27.5918	5	5	100	0	↑
Xanthoceras sorbifolium	Eudicots	4237	21958	19.2959	0	6	0	0.231	—
Ziziphus jujuba	Eudicots	4463	24191	18.449	2	6	33.3333	0.347	—
